# Supplementary material for: Comparative Proteomic Analyses within Three Developmental Stages of the Mushroom White Hypsizygus marmoreus
Source: J Fungi (Basel). 2023 Feb 8;9(2):225. doi: 10.3390/jof9020225 (PMC9958986; doi:10.3390/jof9020225)
Supplement: Supplementary file 1 [file jof-09-00225-s001.zip]

Archive with 10 entries (10 files):
- Table S1_Normalized protein expression abundance.xlsx
- Table S10_cytoscape_full_nodes.txt
- Table S2_Rec._higherThan_.Knot.xls
- Table S3_Rec._lowerThan_.Knot.id.xls
- Table S4_Rec._higherThan_.Pri.xls
- Table S5_Rec._lowerThan_.Pri.xls
- Table S6_Knot._higherThan_.Pri.xls
- Table S7_Knot._lowerThan_.Pri.xls
- Table S8_gene_module.xls
- Table S9_hubgenes of modules.txt
