# Supplementary material for: Comparative Proteomic Analyses within Three Developmental Stages of the Mushroom White Hypsizygus marmoreus
Source: J Fungi (Basel). 2023 Feb 8;9(2):225. doi: 10.3390/jof9020225 (PMC9958986; doi:10.3390/jof9020225)
Supplement: Supplementary file 1 [file jof-09-00225-s001.zip › Table S1_Normalized protein expression abundance.xlsx]

## Sheet: Sheet1
id	Rec_1	Rec_2	Rec_3	Knot_1	Knot_2	Knot_3	Pri_1	Pri_2	Pri_3	one_way_anova_p_value	one_way_anova_fdr	foldChange_Rec-1_vs_Knot-1	p-value_Rec-1_vs_Knot-1	q_value_Rec-1_vs_Knot-1	foldChange_Rec-1_vs_Pri-1	p-value_Rec-1_vs_Pri-1	q_value_Rec-1_vs_Pri-1	foldChange_Knot-1_vs_Pri-1	p-value_Knot-1_vs_Pri-1	q_value_Knot-1_vs_Pri-1
G1UJX5	2.21312	2.01012	2.28669	0.595444	0.898528	1.59412	0.810497	0.513656	1.10506	0.00663393	0.00256972	0.474368	0.0521533	0.0186053	0.373155	0.00632238	0.00113545	0.786637	0.563135	0.457343
A0A369JN52	0.537897	0.565385	0.740014	0.852321	0.428205	0.236047	4.0194	1.30583	4.93627	0.0297114	0.0162363	0.822751	0.619104	0.544325	5.56693	0.123053	0.0713203	6.76624	0.112227	0.0439778
A0A369K319	6.77893	3.40298	4.99011	1.55574	0.978777	0.515068	1.77751	4.23022	4.06861	0.0239996	0.012544	0.201001	0.0435498	0.0141598	0.66414	0.250515	0.178258	3.30417	0.0833003	0.0284479
A0A369K340	9.0113	10.3776	9.19043	4.24409	3.64086	3.87163	4.65492	3.85359	3.19993	4.63594e-05	3.06765e-06	0.411367	0.00214075	0.000118764	0.409682	0.000726166	4.34712e-05	0.995905	0.974381	0.963058
A0A369JN28	0.479646	0.482464	0.553349	1.71509	1.25082	1.37055	1.55996	1.22772	1.15726	0.001725	0.000442471	2.86148	0.0187608	0.00395241	2.60314	0.0195879	0.00608958	0.909716	0.52311	0.415381
A0A369JN26	7.44171	6.51041	3.6737	3.79616	3.25945	4.72663	3.15898	3.04791	4.11474	0.11625	0.0821096	0.668465	0.221441	0.147731	0.585597	0.15622	0.0985141	0.876033	0.425622	0.310768
A0A369JN22	1.43102	1.7788	1.24354	0.48311	0.878146	0.863272	0.990771	0.864106	1.32541	0.0276654	0.0148714	0.499515	0.023043	0.00548565	0.71413	0.112873	0.0643454	1.42964	0.167076	0.0793853
A0A369K357	4.70157	4.09624	2.85506	0.35679	0.674773	0.546627	1.70778	1.3561	1.37536	0.000876376	0.000181791	0.135434	0.0226078	0.00531856	0.380957	0.0424022	0.0179128	2.81287	0.00335615	0.000153832
A0A369JN04	0.100091	0.0848497	0.0696088	0.192037	0.168957	0.145877	0.161105	0.25018	0.339254	0.0264369	0.0139752	1.99126	0.00918722	0.00115485	2.94851	0.0806601	0.0418116	1.48073	0.251496	0.145312
A0A369JN54;A0A369JG57;A0A369JG66	0.069507	0.217283	0.121595	0.0426156	0.120666	0.198716	0.0577193	0.102462	0.0597725	0.499656	0.454705	0.886413	0.81673	0.772567	0.538595	0.281293	0.206856	0.607612	0.406901	0.291582
A0A369K377	148.719	149.835	155.884	52.6802	48.6033	54.2983	51.2259	32.4722	22.3943	7.6114e-06	2.03725e-07	0.342361	7.21874e-06	5.06934e-09	0.233458	0.00331885	0.000417678	0.681908	0.186088	0.0939448
A0A369JMY5	0.722435	0.245903	0.360694	3.17122	1.5313	1.88653	2.24366	2.58982	2.60468	0.00669655	0.00260394	4.95778	0.0623926	0.0246679	5.59668	0.000479309	2.41285e-05	1.12887	0.630885	0.533136
A0A369JMY3	0.363772	0.58045	0.448849	0.214429	0.201037	0.218799	0.312044	0.317674	0.219959	0.0117792	0.00531595	0.4553	0.0558877	0.0206831	0.60993	0.0840669	0.044035	1.33962	0.148073	0.0653854
A0A369K381	4.36658	8.83116	9.92102	110.192	118.595	118.971	172.794	185.525	168.247	1.40678e-07	4.18372e-10	15.0423	3.37788e-05	1.42326e-07	22.7765	0.000329769	1.25626e-05	1.51417	0.00174698	5.41351e-05
A0A369JMV8	0.424872	0.64529	2.56222	6.6675	1.23442	3.94314	1.76141	2.01931	2.01314	0.207992	0.164538	3.26096	0.216545	0.144161	1.59506	0.399779	0.320911	0.489138	0.327108	0.215397
A0A369JMV1	0.113408	0.527579	0.630872	0.091718	1.07436	0.309253	0.185104	0.520451	0.146448	0.776928	0.757288	1.15998	0.853343	0.815589	0.669889	0.52099	0.450816	0.577501	0.569393	0.464263
A0A369JMU4	0.0565678	0.206754	0.168919	0.448673	0.533602	0.302921	0.223098	0.0898434	0.147425	0.0131513	0.00612095	2.97333	0.0308101	0.00861125	1.06507	0.882316	0.857707	0.358207	0.0348064	0.00746012
A0A369JMT8	0.450987	0.340269	0.25228	0.308464	0.59064	0.287352	0.45161	0.691754	0.570729	0.175986	0.134901	1.13696	0.700801	0.636332	1.64258	0.0702149	0.0349164	1.44472	0.223628	0.123436
A0A369K382	0.233705	0.172217	0.442819	0.227188	0.202072	0.0764237	0.399632	0.287185	0.242834	0.291039	0.243651	0.595805	0.30752	0.227617	1.09533	0.792447	0.749321	1.8384	0.0988538	0.0366953
A0A369K379	17.5172	18.2727	15.7848	8.49455	7.72709	8.02223	8.60003	9.00177	9.27056	1.44202e-05	5.36067e-07	0.470073	0.00369064	0.000287683	0.521038	0.00526303	0.00085569	1.10842	0.042732	0.0101795
A0A369JMS4	0.138532	0.194132	0.148234	0.316099	0.097267	0.206683	0.329006	0.335861	0.361569	0.0356966	0.020091	1.28936	0.543702	0.458176	2.13442	0.00209214	0.000206368	1.65541	0.162292	0.0759599
A0A369JN55	6.32744	4.2173	5.64722	5.71895	5.32126	7.0274	6.83874	4.34478	6.91922	0.757125	0.734046	1.11584	0.483459	0.398921	1.11801	0.579298	0.515457	1.00194	0.991237	0.989317
A0A369K2X1	1.60865	1.31033	8.51066	27.3062	14.2042	15.6095	10.1264	12.1925	10.252	0.0232972	0.0120903	4.99753	0.0461409	0.0156179	2.84969	0.0860155	0.0452898	0.570221	0.184842	0.0927191
A0A369JND0	14.2551	14.0269	9.49371	13.5817	12.4211	10.4575	11.3964	10.4013	14.0668	0.931407	0.923097	0.965179	0.822063	0.779344	0.949408	0.755766	0.710009	0.98366	0.896063	0.856148
A0A369JNC5	0.1963	0.302219	0.140487	1.27497	0.53809	1.36814	1.52941	1.53646	1.4408	0.002977	0.000887568	4.97837	0.0796505	0.0354064	7.05263	7.2192e-05	8.83984e-07	1.41666	0.23327	0.130264
A0A369JNC1	0.655268	0.717653	0.801275	1.12653	1.38619	1.01818	0.78182	0.670018	0.721645	0.00562523	0.00208698	1.624	0.0397801	0.0123754	0.999673	0.996671	0.996671	0.615561	0.0441859	0.010697
A0A369JNB4	492.354	436.464	433.081	10.442	61.3912	54.7402	9.77142	9.71071	24.4462	1.19283e-06	1.59635e-08	0.092939	9.94384e-05	9.07794e-07	0.0322552	0.00108883	7.92547e-05	0.347058	0.221461	0.121382
A0A369JNB3;REV__A0A369JWC0	7.18157	6.70932	6.53247	5.63942	5.48778	5.50237	5.95335	7.20955	6.46215	0.0219771	0.0112909	0.814242	0.0178731	0.00363989	0.960912	0.564675	0.499372	1.18013	0.109138	0.0422743
A0A369JNB1	1.44813	1.33768	10.6446	34.1811	19.1158	28.3312	14.4739	25.3298	22.1721	0.0109821	0.00486643	6.07785	0.0166558	0.00328672	4.61458	0.0222942	0.00735556	0.759246	0.300526	0.189938
A0A369K2V9	24.1359	22.6937	12.5596	23.9774	21.8991	12.2805	13.8451	16.6794	13.9713	0.476696	0.431685	0.979252	0.939953	0.91949	0.749224	0.304467	0.22804	0.765098	0.332994	0.220133
A0A369JNA8	0.414516	0.384566	0.2714	0.253576	0.406265	0.329921	0.91837	0.614912	0.724799	0.00516658	0.00186304	0.924595	0.686615	0.621521	2.10941	0.0294879	0.0109125	2.28144	0.0247281	0.00423044
A0A369JN62	0.434721	0.440171	0.445621	0.245797	0.421534	0.343241	0.427358	0.198685	0.400193	0.338766	0.291666	0.765287	0.178696	0.109677	0.777149	0.306745	0.23058	1.0155	0.955955	0.937441
A0A369JNA1;A0A369JH12	3.93827	4.24854	5.09491	7.15336	4.67228	5.17998	8.34052	6.61253	8.01284	0.019344	0.0096073	1.28038	0.23874	0.16296	1.72913	0.0103378	0.00249654	1.35049	0.105928	0.0404837
A0A369JN96	22.7874	20.723	24.0481	37.0987	30.1617	28.3613	52.3111	56.2977	57.3008	4.30192e-05	2.75067e-06	1.41539	0.058712	0.0224705	2.45579	0.000169618	3.92313e-06	1.73506	0.00378237	0.000192903
A0A369JN93	1.22132	0.764004	0.596629	0.128993	0.0758444	0.0697889	0.264959	0.253475	0.220385	0.00546705	0.00199984	0.106364	0.0528489	0.0189647	0.286148	0.0805051	0.0416217	2.69027	0.00368616	0.000185617
A0A369K2W0	8.08839	7.25983	8.54211	6.83476	8.42177	6.99199	6.71222	7.43715	8.13171	0.618557	0.579466	0.931277	0.437223	0.350024	0.93264	0.38949	0.309737	1.00146	0.987515	0.983052
A0A369JN86	0.221075	0.101178	0.150733	0.94902	0.455474	0.286999	0.900368	0.519454	0.132833	0.26813	0.221481	3.5762	0.174187	0.105442	3.28266	0.24401	0.171471	0.917919	0.884026	0.841794
A0A369JN78	0.124349	0.113137	0.136223	0.301824	0.551105	0.100017	0.34716	0.418223	0.255137	0.193799	0.151581	2.54996	0.276841	0.198688	2.73078	0.0423619	0.0178669	1.07091	0.883167	0.839836
A0A369K2W4	6.12786	5.65074	9.18439	26.869	9.13121	5.65547	50.8824	32.1236	36.094	0.00868973	0.00364387	1.98711	0.404227	0.317931	5.68144	0.0255622	0.00893809	2.85915	0.0422994	0.00996727
A0A369JN72	1.43001	1.55547	0.617906	1.74838	0.48304	0.534109	0.980705	1.36381	1.02535	0.801879	0.785782	0.767482	0.614236	0.539613	0.935193	0.824151	0.786027	1.21852	0.680107	0.589661
A0A369K2W9	3.54058	3.89364	4.60373	7.76759	6.52146	6.56828	2.73796	3.92142	3.62748	0.000961858	0.000206674	1.73263	0.00562097	0.000528939	0.854535	0.286294	0.211897	0.493201	0.00305936	0.000132329
A0A369JN97	12.2346	1.67877	15.2464	14.1569	24.8996	18.1201	22.2934	16.3081	33.7862	0.123711	0.0882071	1.96081	0.150329	0.0861433	2.48245	0.0967057	0.0526948	1.26604	0.455541	0.340847
A0A369JND5	0.761247	0.487631	0.264793	0.995271	1.24436	0.65078	1.09731	1.34208	2.23797	0.0543181	0.033439	1.90954	0.112221	0.0573716	3.09008	0.0770611	0.0391596	1.61823	0.223597	0.123275
A0A369K389	0.253172	0.248803	0.257541	0.827719	0.790334	0.264625	1.59369	1.50362	1.35313	0.000662138	0.00012652	2.47879	0.175622	0.106804	5.85958	0.00320424	0.000392356	2.36389	0.0296187	0.00575547
A0A369K393	0.152738	0.182668	0.212598	0.236049	0.172784	0.24804	0.30644	0.15914	0.330847	0.319241	0.271295	1.19866	0.284965	0.20652	1.45332	0.258815	0.185924	1.21245	0.489728	0.379073
A0A369JM94	2.51287	3.26898	3.12359	1.25963	1.42206	1.25709	1.6979	2.06516	1.92694	0.000683395	0.000132106	0.442288	0.0150764	0.00282682	0.638934	0.0278433	0.0100009	1.44461	0.0170198	0.00243924
A0A369K3F8	11.5063	10.7698	10.8377	0.772445	4.78562	4.47351	1.32366	1.45525	0.466744	0.0002428	3.19522e-05	0.302943	0.023876	0.00583488	0.0980151	2.50338e-05	1.53268e-07	0.323543	0.216994	0.118233
A0A369JM88	1.14905	1.64004	1.44827	1.61567	1.55978	1.44852	1.98884	1.86181	0.890363	0.854253	0.84155	1.09124	0.468409	0.384529	1.11886	0.688436	0.632237	1.02531	0.921164	0.889646
A0A369JM86	1.1414	0.960481	1.15845	3.70379	3.50488	3.06858	2.57974	2.09446	2.12281	8.90383e-05	7.61294e-06	3.15221	0.00320775	0.000220758	2.08476	0.00919964	0.002084	0.661365	0.00973073	0.00096742
A0A369JM85	0.638214	0.567137	0.344418	0.272503	0.359721	0.175308	0.845208	0.308871	0.377037	0.290873	0.243295	0.521066	0.0888867	0.041572	0.987963	0.975982	0.971335	1.89604	0.286476	0.17625
A0A369JM63	2.14704	1.53231	4.99121	17.7821	7.47469	15.2382	5.22363	6.74716	7.94448	0.0224208	0.0115688	4.6704	0.0631023	0.02517	2.29688	0.0521431	0.0235886	0.491796	0.150489	0.0672293
A0A369JM51	0.0741818	0.0960677	0.117954	0.145616	0.15354	0.137693	0.0657163	0.151398	0.100091	0.15492	0.115873	1.51577	0.0462653	0.0156925	1.10063	0.752234	0.704644	0.726123	0.248061	0.142687
A0A369JM39	0.350467	0.294638	0.244492	1.9501	0.55545	0.49577	1.41379	1.8488	1.48143	0.0513837	0.0312123	3.3738	0.276407	0.197988	5.33278	0.0083064	0.00177429	1.58065	0.346076	0.234367
A0A369JM95	0.758354	0.610996	0.360612	0.425538	0.508731	0.367184	0.583481	0.571225	0.542881	0.354318	0.308481	0.752301	0.345059	0.263156	0.981286	0.934602	0.921886	1.30438	0.0745366	0.0239633
A0A369JM38	5.11186	3.01956	4.69095	12.3849	3.80698	3.97295	9.76014	9.84724	8.01273	0.20632	0.162755	1.57263	0.48081	0.396398	2.15406	0.00493524	0.00077218	1.36972	0.474599	0.36246
A0A369JM22	0.404172	0.495251	0.425567	0.430991	0.710383	0.296967	0.993851	0.277826	0.691406	0.551321	0.51115	1.08555	0.788369	0.740204	1.48158	0.413414	0.334949	1.36482	0.516382	0.407372
A0A369JM05	51.8244	38.551	29.2003	12.0596	9.20591	11.4517	17.5837	18.4893	13.0666	0.00446761	0.00153128	0.273611	0.0455856	0.0153339	0.41095	0.0621139	0.0296203	1.50195	0.062574	0.0186227
A0A369JLZ8	0.764241	0.340502	0.319474	0.249136	0.32574	0.21002	3.0985	3.20314	1.39029	0.00633371	0.00242517	0.551107	0.276784	0.198453	5.40081	0.0633294	0.0303723	9.79994	0.0589385	0.0167798
A0A369K3J7	1.76804	2.50389	2.20002	1.15018	2.04993	2.76721	2.53258	2.92388	1.33461	0.891864	0.881255	0.922027	0.766494	0.712667	1.04931	0.853011	0.820515	1.13805	0.702466	0.614488
A0A369JLX6	5.36896	4.30926	6.88753	0.210327	3.08842	3.48927	0.205527	0.098557	0.149355	0.00601303	0.00227109	0.409762	0.0688619	0.0285313	0.0273721	0.0187185	0.0057047	0.0668	0.177444	0.0868318
A0A369JLU7	2.1413	2.77851	2.73625	5.24718	5.12051	4.30206	1.70259	2.62809	3.40388	0.00500765	0.00179084	1.91609	0.00430513	0.000356745	1.01025	0.96428	0.958376	0.527245	0.0232069	0.0038054
A0A369K3K2	8.88984	8.82844	6.96871	2.07181	3.1707	4.48583	4.02117	3.178	3.52937	0.00127158	0.000293077	0.394068	0.00625328	0.00061918	0.434583	0.00993599	0.00234544	1.10281	0.688439	0.599106
A0A369JLR5	4.56221	5.42049	5.21427	11.0781	9.08171	8.40088	14.3661	10.2063	10.1774	0.00715363	0.00282422	1.87937	0.0225077	0.0052634	2.28663	0.0387681	0.0159028	1.2167	0.284203	0.174302
A0A369JM31	3.65652	2.05946	3.10134	1.53537	1.33751	1.023	2.17723	2.88713	3.38637	0.0280379	0.0151342	0.441845	0.0613331	0.0238613	0.958424	0.845501	0.80984	2.16914	0.0343284	0.00726902
A0A369JMR4	0.391035	0.286211	0.166625	0.920027	0.245921	0.161265	1.28512	1.09413	1.09444	0.0125344	0.0057686	1.57277	0.57599	0.495497	4.11636	0.000645737	3.646e-05	2.61727	0.0879238	0.0306513
A0A369K3F3	1.44813	1.18042	0.876078	2.74867	1.85758	1.48212	1.98187	2.14599	3.25482	0.0801032	0.053422	1.73724	0.135032	0.0738694	2.10655	0.0675912	0.0332898	1.21259	0.475701	0.364223
A0A369JMB5	173.123	162.291	180.292	111.717	101.952	87.0681	218.218	223.605	217.815	1.0911e-05	3.32604e-07	0.583156	0.00184429	9.58408e-05	1.27909	0.00634876	0.00114882	2.1934	0.00216434	7.82459e-05
A0A369K3A4	5.07652	4.77958	5.57387	7.96439	4.284	6.44172	9.67748	7.22825	8.02508	0.0631647	0.0403878	1.21129	0.416908	0.329662	1.61574	0.0378599	0.0154273	1.3339	0.191517	0.0985402
A0A369JMQ8	0.42853	0.548316	0.272828	0.231368	0.209727	0.229069	0.194067	0.141748	0.132709	0.0197789	0.00988209	0.53627	0.135407	0.0743597	0.374917	0.0751084	0.0379118	0.69912	0.0588782	0.0167246
A0A369JMQ4	5.34014	5.10734	4.54618	2.11823	1.36785	1.95012	0.807594	0.350904	0.618591	1.30525e-05	4.46406e-07	0.362566	0.000628807	1.89879e-05	0.118523	0.000379665	1.62714e-05	0.326899	0.0161837	0.00223584
A0A369JMP9	0.224722	0.226275	0.176584	0.395097	0.54927	0.521737	0.27694	0.251681	0.53746	0.0455914	0.0270836	2.33612	0.0188607	0.0039867	1.69871	0.248534	0.176172	0.727152	0.28569	0.175582
A0A369JMN6	0.261565	0.330012	0.197118	2.13493	0.949777	1.34083	2.40226	2.14334	3.51523	0.0048828	0.00172804	5.61122	0.0719917	0.0303842	10.2205	0.0279942	0.0100931	1.82144	0.0932192	0.0335806
A0A369JMM1	0.810077	0.687573	0.366051	0.273506	0.633669	0.117541	1.03055	0.493802	1.33899	0.140361	0.102897	0.549829	0.240198	0.164799	1.53638	0.318326	0.241668	2.79428	0.116148	0.0461891
A0A369JML8	0.509644	0.488692	0.267403	0.373902	0.186373	0.199991	2.28638	2.06933	2.78708	5.36306e-05	3.86779e-06	0.60065	0.165712	0.097984	5.64318	0.00611906	0.00106147	9.39512	0.00639126	0.000466244
A0A369JMK4	0.254822	0.299251	0.125588	0.100454	0.305757	0.153519	0.137677	0.177088	0.158919	0.609557	0.569222	0.823544	0.646644	0.575804	0.696942	0.317057	0.240489	0.846272	0.689106	0.600132
A0A369JMA3	2.5713	3.0036	2.02709	2.9972	3.16568	3.24959	4.61131	4.41765	4.59628	0.000466005	7.96885e-05	1.23816	0.159189	0.0930094	1.79233	0.0156929	0.00446234	1.44757	0.0001592	1.02776e-06
A0A369JMJ8	2.10337	4.40814	3.55077	3.93929	3.73084	2.23443	0.56321	1.56942	2.83097	0.172161	0.131329	0.984326	0.954357	0.938942	0.493289	0.144768	0.0887321	0.501144	0.126751	0.0519604
A0A369K3C3	3.46697	2.16816	0.410019	0.623936	0.774061	0.958646	0.678537	1.32693	1.02859	0.286646	0.238907	0.389841	0.298977	0.218774	0.5019	0.374903	0.295077	1.28745	0.362875	0.24996
A0A369JME9	0.216742	0.260062	0.300547	1.58267	1.63162	1.18437	1.37297	1.38452	1.46415	8.69281e-05	7.30326e-06	5.65852	0.0116744	0.00178724	5.4308	8.7782e-06	2.98578e-08	0.959756	0.71992	0.634403
A0A369JME4	1.30563	1.50613	2.86605	1.52727	1.38627	1.24528	1.7249	2.93348	1.42666	0.512719	0.4685	0.73247	0.410567	0.323783	1.07172	0.849958	0.817001	1.46316	0.296821	0.186064
A0A369JME0	9.6179	9.70455	11.2016	1.50082	1.95114	2.11631	2.01242	1.74309	0.816797	5.40751e-06	1.32675e-07	0.182422	0.00155977	7.22927e-05	0.149794	0.000308804	1.13438e-05	0.821137	0.474156	0.36151
A0A369K3D9	0.927166	1.00107	0.842454	0.853653	0.955935	0.741596	0.358405	0.477989	1.03146	0.294137	0.246463	0.920776	0.400112	0.313571	0.674147	0.281663	0.207511	0.732151	0.388366	0.273536
A0A369JMC7	1.13892	1.76615	0.660046	1.78014	2.05628	1.37167	0.419726	0.524013	1.10943	0.0663538	0.0427723	1.46084	0.233235	0.157728	0.575906	0.270495	0.197259	0.394228	0.0231035	0.0037586
A0A369K3F1	2.78517	3.26255	3.32949	10.8194	9.08981	6	8.31149	6.88875	7.61784	0.00835384	0.0034347	2.763	0.0576698	0.0218287	2.43336	0.00334899	0.000428306	0.880693	0.546162	0.439328
A0A369JMB7	1.19374	1.76761	2.27803	1.37622	1.42882	1.77858	0.505705	0.821214	0.866107	0.0290982	0.015858	0.874839	0.569374	0.488207	0.418565	0.0696411	0.0344415	0.478448	0.00960231	0.000936055
A0A369JMI2	1.09505	1.58437	1.52656	6.67638	4.80171	3.51366	5.70867	5.32362	5.19893	0.00371223	0.00120889	3.56438	0.055837	0.0206252	3.85907	5.1153e-05	5.21969e-07	1.08268	0.698546	0.610156
A0A369JLR0	0.385396	0.313227	0.241058	1.01959	0.823424	0.410502	0.552903	1.17442	1.68415	0.0931885	0.064158	2.39817	0.128378	0.0692374	3.63045	0.125817	0.0734361	1.51384	0.374659	0.261221
A0A369JNE5	7.75317	9.22431	10.3482	2.77985	6.96405	1.93926	14.6222	6.95101	13.2406	0.0450799	0.0266457	0.427552	0.0595856	0.0229304	1.27403	0.404217	0.325574	2.97983	0.0615949	0.0180132
A0A369K2U9	0.131317	0.147149	0.398742	2.29042	1.77826	1.9963	0.224138	0.263263	0.856072	0.000332023	4.81372e-05	8.95586	0.00135944	6.01437e-05	1.98384	0.398333	0.318938	0.221513	0.00456109	0.000265009
A0A369K2A6	14.4082	17.9438	8.45846	1.94528	0.511539	1.22841	8.89959	11.4247	7.36439	0.00684837	0.00266806	0.0903011	0.0438499	0.0144113	0.678473	0.251416	0.179241	7.51345	0.0134684	0.00168681
A0A369JPR7	12.1727	13.4235	12.1844	3.62079	4.28615	4.04911	3.34774	2.68505	2.9696	6.79398e-07	7.57693e-09	0.316461	0.000457766	1.18942e-05	0.238281	0.000350835	1.43198e-05	0.752957	0.0227435	0.00368536
A0A369JPR2	0.0880846	0.132425	0.110255	0.0813532	0.0633557	0.0723544	0.338235	0.377958	0.357652	2.31102e-06	3.95192e-08	0.656247	0.0819242	0.0371075	3.24655	0.000145336	3.16377e-06	4.94715	0.000301761	2.92216e-06
A0A369K2A7	0.559611	0.750837	0.342028	1.99836	1.38035	0.422581	1.57949	1.74637	1.53475	0.0820985	0.0549969	2.30036	0.255218	0.178867	2.94141	0.00371573	0.000497958	1.27867	0.522628	0.414324
A0A369JPQ5	3.22867	6.40648	9.0914	5.81276	19.1425	15.1839	14.2368	8.98687	12.9488	0.208278	0.164919	2.14344	0.205116	0.133815	1.93161	0.0663386	0.0324472	0.901176	0.779077	0.707154
A0A369JPQ3	0.0334461	0.11197	0.295877	1.30605	0.781491	0.146463	0.57088	1.13851	0.830457	0.128354	0.0924718	5.06242	0.212346	0.140172	5.75547	0.0336945	0.0130194	1.1369	0.803001	0.736128
A0A369K2C9	1.31756	1.55041	1.77147	1.6565	1.87449	1.88912	2.94435	2.92249	3.02426	6.45734e-05	4.94503e-06	1.16827	0.178068	0.109042	1.91642	0.00613028	0.00106759	1.64039	0.00139138	3.77263e-05
A0A369JPN9	6.96072	7.05712	12.1015	0.81994	2.1688	1.12492	2.17064	2.09989	1.93805	0.00387436	0.00127321	0.157495	0.0430901	0.0138288	0.2377	0.059416	0.0280912	1.50926	0.227101	0.125939
A0A369JPU8	1.98776	2.81179	2.75521	1	1.34745	1.90695	0.7393	0.699345	1.16624	0.00657812	0.00253832	0.563142	0.0425681	0.0136015	0.344801	0.0108965	0.00267593	0.61228	0.163032	0.0765168
A0A369K2E8	9.92576	9.56286	12.3475	8.82125	8.71741	7.48772	6.54843	7.34672	5.77633	0.0103921	0.00455088	0.786099	0.104714	0.0519892	0.617897	0.025887	0.00910446	0.786029	0.0460042	0.0113451
A0A369JPJ9	11.9689	10.9683	17.4482	33.2613	11.63	10.4058	22.4848	12.2482	18.1963	0.741186	0.71749	1.36923	0.576839	0.496633	1.31061	0.316588	0.239918	0.957182	0.928404	0.898436
A0A369K2E9	25.7039	19.7178	38.2369	8.27044	9.996	13.2299	5.45309	5.68055	1.75554	0.0061307	0.00233833	0.376487	0.0772678	0.0335876	0.154069	0.043371	0.0184105	0.409227	0.0333773	0.00691679
A0A369JPI3	3.07704	2.16417	1.21179	7.85503	6.11278	3.54424	14.9113	11.6456	13.2945	0.000486845	8.50621e-05	2.71379	0.0819044	0.0369835	6.17564	0.00153082	0.000134337	2.27565	0.0107233	0.00111456
A0A369K2G0	1.86575	1.64792	2.00868	4.14825	3.91827	4.11596	3.98124	3.45081	3.53308	2.72066e-05	1.35527e-06	2.20603	0.000146373	1.43906e-06	1.98559	0.00158047	0.000140845	0.900074	0.117843	0.0470155
A0A369JPH0	1.14399	2.36279	3.60173	30.0618	19.5391	17.9107	3.96298	7.88981	6.24249	0.00191255	0.000504799	9.49731	0.0303977	0.0083679	2.54558	0.0636914	0.0306325	0.268032	0.0401962	0.00918621
A0A369JPG5	2.96842	2.58992	2.26553	20.8242	17.8431	13.74	5.25342	7.7063	5.34058	0.000423805	6.96363e-05	6.69839	0.0177804	0.00358355	2.33903	0.0420025	0.0176868	0.349194	0.0199719	0.00302995
A0A369JPD6	1.62542	1.23453	1.23977	0.175292	0.195893	0.205075	2.00279	1.20804	1.96331	0.00152933	0.000374089	0.140561	0.0116399	0.00177378	1.26207	0.305142	0.228753	8.97883	0.0271891	0.00494985
A0A369JPD1	22.2831	21.5551	10.9571	5.65332	2.23367	1.80848	54.2761	54.7821	42.7952	0.000117481	1.09183e-05	0.17694	0.0431888	0.0138908	2.77128	0.00385011	0.000529063	15.6623	0.00378497	0.000197923
A0A369JPK0;A0A369JI43	0.798865	0.701041	0.920279	9.5068	5.21356	6.38908	5.93598	6.60482	7.04505	0.00207223	0.000557729	8.72224	0.0394787	0.0122262	8.09271	0.00234153	0.000243711	0.927824	0.733928	0.653381
A0A369K2G4	0.439123	0.0889218	1.13128	4.65525	2.97938	3.95408	6.99189	8.55302	5.91405	0.000468168	8.04065e-05	6.98397	0.00747476	0.000850359	12.9323	0.00652122	0.00119777	1.85171	0.0295063	0.00569553
A0A369JPX9	0.876309	1.07445	0.77813	0.409294	0.706509	0.112079	0.588793	0.327993	0.596894	0.0586308	0.0367913	0.449958	0.0813027	0.0364834	0.554688	0.030949	0.0115585	1.23276	0.655549	0.561597
A0A369JPY8	0.0867552	0.113202	0.139649	0.0774172	0.285662	0.0526915	0.173669	0.164786	0.310946	0.393066	0.348061	1.22427	0.766259	0.711372	1.91222	0.151179	0.0941012	1.56192	0.432958	0.31808
A0A369JQE3	0.686223	2.02423	3.74334	6.83129	7.41392	5.29405	3.17723	4.91339	2.82345	0.014793	0.00706105	3.02756	0.0194384	0.00419073	1.69111	0.252354	0.180253	0.558572	0.0335226	0.00696854
A0A369JQD2	0.0530344	0.0702083	0.0616213	0.072271	0.0852855	0.159671	0.830996	0.470562	1.04463	0.00339035	0.0010587	1.716	0.244237	0.168771	12.6915	0.0499269	0.0222463	7.39594	0.0528678	0.0140617
A0A369JQD1	2.79417	2.2465	1.51777	8.07026	4.9339	3.22469	5.99835	5.88288	6.1363	0.0385873	0.0220048	2.4745	0.14368	0.081022	2.74723	0.00740326	0.00145547	1.11022	0.715332	0.629436
A0A369K257	12.0781	9.70728	11.5499	21.911	17.3912	15.445	28.9186	28.8966	18.6442	0.0130149	0.00603814	1.64232	0.0510753	0.0180772	2.29365	0.0470017	0.0203674	1.39659	0.157923	0.0727934
A0A369JQC7	1.92214	1.28143	1.10819	1.87154	1.5025	0.808004	1.9801	2.02777	4.58202	0.177563	0.136506	0.969914	0.918989	0.895756	1.9922	0.234263	0.163028	2.05399	0.223359	0.122999
A0A369JQB6	0.233322	0.0995913	0.0800341	0.434833	0.0510022	0.242917	1.82036	1.79058	1.15412	0.000643052	0.000120961	1.76476	0.453432	0.367777	11.5391	0.0178649	0.00532302	6.53866	0.0120021	0.0013637
A0A369JQB4	1.22931	1.58019	0.509217	0.30305	0.455884	0.881279	0.288869	0.31271	0.739773	0.161221	0.121425	0.494232	0.214549	0.14253	0.404179	0.159869	0.101142	0.817792	0.683604	0.594016
A0A369JQA8	0.942305	0.855284	0.945182	2.89644	2.25857	1.77918	2.38793	1.71568	3.10081	0.0211022	0.0107629	2.52817	0.0486184	0.0168321	2.6267	0.064545	0.0313504	1.03897	0.869857	0.819878
A0A369JPY7	10.5627	10.2287	11.3289	9.34389	9.43587	8.61808	7.85497	7.54577	10.2647	0.0760406	0.0503168	0.852977	0.0211931	0.00473272	0.799043	0.115959	0.0665779	0.93677	0.57693	0.473015
A0A369JQ94	2.57827	2.09605	2.55467	1.12451	1.17304	0.739829	1.43395	1.07593	0.946385	0.000954405	0.000203654	0.420166	0.00274451	0.000171532	0.478111	0.00427749	0.00061107	1.13791	0.523869	0.416322
A0A369JQ90	0.271729	0.210996	0.114058	1.06862	0.715609	0.588808	1.07871	1.00123	0.972314	0.00161152	0.000400185	3.97638	0.0434272	0.0140894	5.11452	0.000261526	8.71753e-06	1.28622	0.25261	0.146445
A0A369K289;A0A369K4S2	7.30291	8.64052	7.82471	6.38838	7.1687	6.44344	5.0961	5.14806	5.51962	0.00153794	0.000378482	0.841484	0.0633771	0.0253241	0.663231	0.0132372	0.00351191	0.788168	0.0151976	0.00206036
A0A369JQ39	2.57647	2.54944	3.5314	4.78583	3.6962	3.32325	3.84318	5.20376	9.85672	0.158572	0.119076	1.36362	0.132648	0.0720062	2.18355	0.198449	0.132839	1.60129	0.32235	0.2106
A0A369JQ18	0.825656	2.15113	1.48839	0.865592	6.64064	3.75311	8.70436	0.652752	1.30543	0.634154	0.596435	2.52159	0.305794	0.225909	2.38793	0.508603	0.436984	0.946995	0.951992	0.93294
A0A369JQ08;A0A369KA14	0.3418	0.170378	0.793665	1.72271	0.47393	0.775118	0.680033	1.42746	0.578643	0.401121	0.356088	2.27574	0.27979	0.201394	2.05701	0.239009	0.167144	0.903888	0.847732	0.790815
A0A369K291	0.44797	0.437554	0.404882	0.272638	0.376209	0.176686	0.177421	0.327412	0.427076	0.185583	0.143637	0.639747	0.108456	0.0545325	0.722184	0.238979	0.16696	1.12886	0.722334	0.638396
A0A369JPZ9	0.43605	2.134	1.83822	32.4023	16.5324	11.5603	5.27624	7.40696	3.60267	0.0261694	0.0137949	13.723	0.0958566	0.0463801	3.69439	0.0508771	0.0228774	0.26921	0.139852	0.0604011
A0A369JPZ0	0.0626395	0.0710111	0.89094	0.159077	0.357036	0.0312656	0.237589	0.226307	0.223304	0.795667	0.779103	0.534242	0.629627	0.557114	0.670707	0.721954	0.670385	1.25544	0.671661	0.579735
A0A369K263	6.03916	7.15356	8.85006	7.48113	8.08411	6.90368	11.1174	15.2396	18.0773	0.00936304	0.00400279	1.01933	0.883879	0.850982	2.01582	0.0506764	0.0227527	1.97759	0.0646555	0.0195344
A0A369K2V1	31.1667	28.5199	25.5879	15.2717	11.5398	13.5797	16.2132	11.9409	11.1279	0.000430323	7.10273e-05	0.473662	0.00258908	0.000156363	0.460655	0.00244758	0.000261408	0.97254	0.85718	0.802949
A0A369K2G8	0.0462694	0.0423394	0.0443044	0.612624	0.664217	0.5453	0.282809	0.357623	0.361367	1.16896e-05	3.73719e-07	13.7093	0.00368717	0.000282235	7.53725	0.00762049	0.00156039	0.549792	0.00405889	0.000222728
A0A369JP99	0.70528	0.587641	0.770768	4.57832	2.50974	2.51374	4.35066	4.56012	3.25055	0.005215	0.00188825	4.65274	0.0667764	0.0271514	5.89301	0.0130868	0.0034542	1.26657	0.358969	0.246574
A0A369K2Q9	3.65675	3.26732	1.68535	12.0703	7.62564	0.853942	10.6435	6.57261	6.94369	0.253472	0.206358	2.3869	0.346207	0.264274	2.80621	0.0400867	0.0165801	1.17567	0.757384	0.679641
A0A369JNW5	245.783	242.526	383.413	139.851	156.163	134.333	64.4752	63.2645	107.547	0.00486821	0.00171564	0.493674	0.0840272	0.0385321	0.26991	0.0350522	0.0137347	0.546737	0.0308967	0.00618334
A0A369JNW4	0.305307	0.396351	0.0612013	0.353026	0.256743	0.14499	0.725951	0.752809	0.672537	0.0044838	0.00154016	0.989382	0.982883	0.977361	2.82005	0.0376786	0.0152765	2.85031	0.00870995	0.000770344
A0A369K2R0	5.77329	7.55051	4.66087	4.3268	4.00506	3.75773	4.55629	2.35073	3.81089	0.0693284	0.0451021	0.672217	0.139962	0.0779424	0.595947	0.0890449	0.0474906	0.886539	0.557395	0.451961
A0A369JNV0	1.93542	1.13459	0.61884	2.35547	1.15726	2.14052	3.57961	5.2078	6.34126	0.00602944	0.00228626	1.53252	0.285699	0.207453	4.10119	0.0254373	0.00885981	2.6761	0.0414116	0.00959766
A0A369JNU7	22.0997	20.1323	24.1099	8.96352	8.31069	10.9865	6.28245	5.97533	6.97669	2.37287e-05	1.11146e-06	0.425985	0.00135482	5.89879e-05	0.289929	0.00341894	0.000439578	0.680609	0.0511827	0.0133161
A0A369JNU1	0.94091	1.05839	0.956129	3.07258	2.93224	2.06849	3.67267	4.1451	3.21778	0.000605483	0.000112994	2.73169	0.0307717	0.00857892	3.73399	0.00874992	0.00190475	1.36692	0.076508	0.0248935
A0A369JNT7	3.80499	3.48375	4.26021	1.24978	1.2915	2.24925	1.31263	1.58307	1.35964	0.000553452	9.87572e-05	0.414802	0.00673244	0.000709176	0.368461	0.00406462	0.000569599	0.888281	0.643918	0.549139
A0A369K2P8	0.728761	0.649037	0.156118	0.895773	1.09301	0.36895	0.919067	1.38768	0.740188	0.268836	0.222265	1.53707	0.385052	0.298794	1.98638	0.128362	0.0755327	1.29232	0.4728	0.359865
A0A369JNS6	7.94959	7.03425	7.18628	2.6012	3.26662	2.89946	9.51192	8.61807	7.3159	0.000184463	2.20807e-05	0.395454	0.000415846	9.34486e-06	1.14776	0.223236	0.152924	2.90237	0.00835148	0.000727856
A0A369JNP1	2.34054	2.41612	2.35605	3.53643	1.35371	2.91634	1.42241	1.1143	0.764647	0.0700017	0.0455922	1.09754	0.755878	0.696957	0.464149	0.0203763	0.00644557	0.422899	0.137964	0.0594072
A0A369JNN2	3.33999	3.4349	0.0797484	2.84114	0.253792	1.7679	2.76052	3.00434	1.57594	0.757441	0.734915	0.709421	0.648124	0.577577	1.07093	0.901263	0.882257	1.50958	0.408079	0.292953
A0A369JNN0	55.3983	53.7583	45.6829	118.753	99.4733	53.0826	135.358	107.034	138.176	0.0168178	0.00814006	1.75219	0.182003	0.112474	2.45782	0.0115575	0.00291689	1.40271	0.195335	0.101261
A0A369JNM7	3.10541	2.01002	2.50412	4.89798	3.10225	2.95632	7.11448	7.45887	8.90329	0.000788279	0.000156484	1.43795	0.21134	0.139063	3.0811	0.00280694	0.000328431	2.1427	0.00769439	0.00065072
A0A369JNL6	0.795691	0.606355	0.805478	0.735039	0.676884	0.793194	0.813869	0.478949	0.66285	0.643561	0.607675	0.998909	0.991917	0.989131	0.88591	0.516481	0.445157	0.886878	0.48789	0.377335
A0A369K2T8	19.2462	20.0934	16.5389	14.2004	11.5849	10.6531	11.5013	8.96805	12.8826	0.0056456	0.00210713	0.652099	0.0126983	0.0021045	0.596864	0.00884229	0.0019429	0.915297	0.546403	0.439874
A0A369K2U7	0.152592	0.0652686	0.10893	0.0871634	0.0551607	0.071162	0.034948	0.032799	0.0306501	0.0368146	0.0208297	0.653282	0.269867	0.191977	0.301102	0.0940162	0.0508455	0.460907	0.0510838	0.0132574
A0A369JNH4	0.663316	0.178922	0.467969	5.94885	4.12598	5.36461	1.29057	1.69623	0.891295	0.000161594	1.82619e-05	11.784	0.00913439	0.0011418	2.95991	0.0450951	0.0193265	0.251181	0.00957078	0.000926803
A0A369K2S9	0.262803	0.459848	0.079964	0.555815	0.288367	0.0693909	0.431998	0.312786	0.489081	0.638266	0.601726	1.13825	0.846427	0.806008	1.53731	0.32543	0.248168	1.35059	0.536284	0.428958
A0A369JPA1	0.701475	0.611882	0.575216	2.76894	2.16408	1.06169	5.95816	4.78443	3.76161	0.00192722	0.000511537	3.1742	0.110659	0.0562622	7.67998	0.0217088	0.00704429	2.4195	0.0268827	0.00482466
A0A369JNY4	0.180766	0.186736	0.210964	0.162898	0.19951	0.126286	0.698644	0.437168	0.647562	0.00121372	0.000277035	0.84481	0.293078	0.21384	3.08294	0.0359618	0.014238	3.64926	0.0262857	0.00464964
A0A369JP02	1.16312	1.21896	1.03666	0.922237	1.77673	2.37512	0.460003	1.16238	1.58055	0.360553	0.316054	1.4842	0.320231	0.239499	0.936874	0.847333	0.812748	0.631233	0.310975	0.199554
A0A369K2H4	39.3185	33.878	40.3137	21.7083	22.3899	22.8836	18.6841	18.8846	22.7064	0.000202686	2.48648e-05	0.590096	0.0142018	0.00254316	0.53101	0.00309114	0.000374302	0.899872	0.225161	0.124572
A0A369JP82	0.919613	0.37752	1.03415	0.343133	0.543286	0.868097	1.74303	1.93772	1.68336	0.00298848	0.000893211	0.752598	0.493836	0.409218	2.30093	0.0260777	0.00920703	3.05732	0.00626045	0.000444576
A0A369JP71	1.72301	0.823754	0.585737	0.674742	1.24652	1.05557	3.05477	2.24097	2.40758	0.00893841	0.00378138	0.950302	0.901593	0.873735	2.45915	0.0274004	0.00980448	2.58776	0.00890477	0.000804821
A0A369JP67	0.359045	0.3047	0.278309	0.106447	0.216193	0.170242	0.149797	0.0735682	0.208498	0.0185211	0.00907467	0.5232	0.0225484	0.00528875	0.458428	0.0286809	0.0104383	0.8762	0.707871	0.620586
A0A369JP65	2.60326	2.4855	2.25413	1.96419	2.18899	2.36831	3.37234	3.52483	3.48986	0.000157562	1.73376e-05	0.888136	0.154309	0.0891827	1.41457	0.0038757	0.000535216	1.59274	0.00353886	0.000169061
A0A369JP62	0.330994	0.337719	0.360763	0.319023	0.323856	0.32869	0.254196	0.335508	0.294852	0.140451	0.103067	0.943751	0.156702	0.091226	0.859229	0.165351	0.105735	0.910441	0.341724	0.229434
A0A369JP58	4.73905	8.82016	5.81685	9.97394	4.16667	3.9098	7.89376	4.12261	6.61863	0.978158	0.975249	0.931583	0.860343	0.823488	0.961754	0.888202	0.867055	1.03239	0.936736	0.911942
A0A369JP43	7.58106	7.47051	7.15112	1.108	1.61082	1.18213	0.839833	0.549425	0.371918	7.64296e-08	1.70475e-10	0.175697	1.01938e-05	1.43171e-08	0.0793226	3.54532e-06	7.23535e-09	0.451474	0.0272581	0.00498001
A0A369JNZ8	1.98686	1.05751	2.90341	3.2105	1.59862	1.52477	2.91798	2.21811	4.15986	0.356553	0.310957	1.06492	0.8747	0.839073	1.56293	0.225336	0.154976	1.46765	0.279821	0.170349
A0A369K2K3	8.10122	6.98394	10.7611	33.463	26.2307	18.4234	29.1443	29.4005	27.0919	0.00331357	0.00102979	3.02238	0.0492024	0.0171034	3.31331	0.000301714	1.08781e-05	1.09626	0.623912	0.524425
A0A369K2K8	32.5298	36.1405	20.3931	7.97124	15.6757	10.4454	4.1217	3.22158	4.39378	0.00258009	0.000738538	0.382788	0.0432542	0.0139726	0.131783	0.0318872	0.0121475	0.344272	0.078316	0.0258862
A0A369JP32	3.64504	3.39831	3.19557	0.707229	0.934487	1.36133	0.551826	0.508895	0.405996	1.10356e-05	3.44607e-07	0.293298	0.000911448	3.26431e-05	0.143249	0.000782726	4.84545e-05	0.488409	0.109798	0.0427427
A0A369JP22;A0A369JPI9	3.72102	4.84595	2.09233	0.737139	0.848418	0.829327	2.61955	2.0548	3.47089	0.0243367	0.0127383	0.226552	0.0749163	0.0321972	0.764144	0.42023	0.341044	3.37293	0.0425712	0.0100588
A0A369JP20	2.17282	2.13215	2.12667	3.0527	2.73385	2.78685	3.36575	1.6231	3.15346	0.322604	0.275113	1.333	0.0168774	0.00335415	1.26598	0.408012	0.329185	0.949717	0.819461	0.755978
A0A369K2N2	1.3403	0.968665	0.340627	0.228276	0.327216	0.129336	0.124428	0.160176	0.0886794	0.0407493	0.0234498	0.258465	0.149363	0.0854851	0.140883	0.120755	0.0697421	0.545076	0.20321	0.107836
A0A369JP11	12.8672	11.2446	23.0853	83.4997	59.5559	58.0693	46.591	49.6214	71.3889	0.00439625	0.00149701	4.26138	0.0132898	0.00228651	3.55109	0.0209578	0.00670078	0.83332	0.380865	0.26727
A0A369JP07	2.67136	2.5542	4.84383	9.51279	3.9445	5.87464	6.7642	15.7536	15.2285	0.0416764	0.0240763	1.91987	0.190343	0.119633	3.74862	0.0787693	0.0404028	1.95254	0.15911	0.0736488
A0A369JP03	0.267958	0.319054	0.388523	0.418647	0.686301	0.496545	0.964085	0.647422	0.679575	0.0193661	0.00963265	1.64166	0.103593	0.0511418	2.34854	0.0372437	0.0150495	1.43059	0.151336	0.0678034
A0A369JP37	0.588472	1.19541	0.301824	2.18077	2.58874	0.435358	17.1717	24.8638	27.9079	0.000234179	3.06435e-05	2.4955	0.252233	0.176067	33.5346	0.0188059	0.00575692	13.438	0.0178628	0.00260619
A0A369JLQ7	0.183603	1.35996	0.618125	0.310675	0.105222	0.105471	0.956605	1.13981	1.0128	0.0627169	0.0400083	0.241185	0.249833	0.174041	1.43832	0.455605	0.3806	5.96358	0.000756726	1.46558e-05
A0A369JLQ0	0.578814	0.497528	0.405198	0.565332	0.44909	0.877746	1.08469	1.06078	0.61546	0.104348	0.0725393	1.27716	0.402829	0.316266	1.86355	0.0958863	0.0519874	1.45913	0.221671	0.12164
A0A369JLM9	0.593324	0.986571	1.12609	2.74684	1.45229	1.13225	2.14642	1.00664	1.30711	0.287277	0.239647	1.97021	0.211832	0.139536	1.64826	0.223407	0.153345	0.83659	0.656643	0.562958
A0A369JJ87	0.372496	0.362456	0.307277	0.340305	0.363021	0.314422	0.358139	0.480919	0.300945	0.682729	0.652273	0.97651	0.75926	0.702742	1.09381	0.612584	0.548826	1.12012	0.527012	0.41984
A0A369JJ82	0.425424	0.47538	0.196912	0.105067	0.10305	0.0993969	0.618851	0.615569	0.693943	0.0009655	0.000208893	0.28014	0.0915323	0.0435164	1.75671	0.0735346	0.0369674	6.27082	0.00215742	7.6603e-05
A0A369JJ75	2.98407	0.952754	1.55568	1.77164	1.544	1.08021	4.31212	1.06128	1.63925	0.681417	0.650512	0.800337	0.613756	0.538329	1.27677	0.691501	0.635522	1.59529	0.477232	0.366319
A0A369JJ70	0.136956	0.135802	0.136379	0.331068	0.19742	0.179168	0.54697	0.701467	0.553544	0.000419959	6.86921e-05	1.72963	0.173267	0.10452	4.40434	0.0115948	0.00293418	2.54641	0.00636594	0.000456178
A0A369K529	1.63308	1.3117	1.84619	2.71972	2.87086	3.40053	3.24037	2.28707	3.12315	0.00873339	0.00366867	1.87668	0.00692668	0.000753958	1.80561	0.0318617	0.0120944	0.962127	0.772785	0.697951
A0A369K536	6.76722	7.9637	6.74372	2.11717	2.48053	2.59774	0.671247	0.756661	1.26637	7.96549e-06	2.25047e-07	0.335067	0.0033792	0.000239676	0.125463	0.00107091	7.64937e-05	0.374442	0.00378474	0.000195467
A0A369K542	1.77648	4.26674	4.73944	7.97732	9.47522	5.74033	9.96995	11.1511	10.8564	0.00309061	0.000937522	2.15094	0.0451667	0.0150979	2.96563	0.00902033	0.00200656	1.37876	0.102681	0.0389776
A0A369JJ31	12.409	19.0123	18.2517	13.2236	9.94067	10.4101	8.68839	9.38043	7.42444	0.0163705	0.00788706	0.675908	0.106767	0.0532336	0.513221	0.0522647	0.0236791	0.759307	0.101694	0.038209
A0A369K508	0.488189	0.621214	0.554702	2.64791	0.436752	1.60283	2.66253	4.33	3.88183	0.00948266	0.00406097	2.81682	0.255015	0.178546	6.53465	0.0247673	0.00852535	2.31987	0.0671985	0.0206931
A0A369JJ29	0.0878763	0.12501	0.186446	0.0155786	0.0584133	0.0182872	0.320284	0.0406388	0.0847182	0.309024	0.260775	0.231084	0.0518696	0.0184676	1.11597	0.878965	0.853254	4.82927	0.306735	0.195843
A0A369K552	185.426	257.756	170.774	181.479	229.986	121.513	242.863	226.345	192.716	0.517945	0.47443	0.868105	0.549994	0.465795	1.07813	0.637037	0.575934	1.24194	0.307526	0.196547
A0A369K562	0.216291	0.297781	0.0924084	0.638201	0.498002	0.428173	0.628436	1.09789	1.32788	0.0117503	0.00528543	2.57943	0.0205657	0.00457819	5.03594	0.0487983	0.0214447	1.95235	0.127673	0.0528332
A0A369JIZ7	1.72279	1.37018	0.96084	0.120539	0.220149	0.282726	0.368978	0.191208	0.123617	0.00155	0.000382603	0.153784	0.0304744	0.00841043	0.168682	0.0267007	0.00948147	1.09687	0.830353	0.769243
A0A369JIZ1	1.78796	1.71993	1.75395	1.29949	1.10028	0.45383	0.802992	2.55647	0.611464	0.397743	0.352498	0.54232	0.0871076	0.0406176	0.754665	0.558851	0.492321	1.39155	0.621295	0.521423
A0A369JIY3	20.0195	19.2283	16.7175	21.1649	24.2161	20.94	23.5231	12.5996	21.7175	0.51209	0.467163	1.18504	0.076378	0.0330936	1.0335	0.873411	0.845486	0.872125	0.496473	0.385576
A0A369K567	0.295626	0.195222	0.118878	0.229331	0.458702	0.442526	0.280016	0.258009	0.302022	0.141691	0.104187	1.85421	0.134399	0.0733342	1.37774	0.269651	0.196276	0.743036	0.319545	0.208354
A0A369JIW7	2.04112	1.93879	1.56516	4.33568	3.46645	2.45257	6.28588	5.6928	5.00239	0.00133805	0.000312378	1.84934	0.0934452	0.044754	3.06237	0.00429508	0.000619426	1.65593	0.0330009	0.00681749
A0A369K582	1.23145	1.2681	0.774477	6.61471	6.16156	3.59343	6.74594	6.41019	5.84435	0.001349	0.000315938	4.99987	0.040137	0.012571	5.8034	0.000253976	8.12032e-06	1.16071	0.452872	0.337681
A0A369JJ14	0.563787	0.736678	0.819062	3.16224	1.17622	1.02602	4.57974	4.76574	3.60806	0.00340617	0.00106617	2.53098	0.255878	0.179689	6.11152	0.00763948	0.00157467	2.41469	0.046908	0.0117497
A0A369JIS9	23.4617	23.1121	22.3779	59.5058	37.4211	37.436	106.763	120.912	98.1968	0.000105151	9.38147e-06	1.94865	0.0972579	0.0472629	4.7261	0.00583667	0.000992631	2.42532	0.00309206	0.000135739
A0A369JJ95	0.238658	1.08875	0.283048	1.82174	1.66216	1.47204	0.152231	1.21142	3.1447	0.342589	0.296486	3.07735	0.0432038	0.0139259	2.79943	0.387408	0.307291	0.909688	0.88086	0.836504
A0A369K4Z3	1.25259	1.11639	1.3888	2.06804	1.10787	1.40932	1.44004	2.54195	0.777757	0.770864	0.750231	1.2202	0.435973	0.348717	1.26664	0.584235	0.520247	1.03806	0.927159	0.896034
A0A369JJU6	1.09134	0.880936	0.477584	1.02934	1.98947	1.15939	0.379006	1.15469	2.21822	0.54896	0.508553	1.70548	0.191231	0.12046	1.53148	0.50797	0.436094	0.897975	0.830666	0.770069
A0A369JJS6;A0A369K8H5;A0A369JEE1	0.522949	0.417838	0.129402	1.50101	1.04597	0.852339	2.3499	2.36866	3.01652	0.000375371	5.72127e-05	3.17638	0.0352293	0.0103164	7.22777	0.0027219	0.000314777	2.27548	0.00806217	0.000687028
A0A369JJQ9	0.0680369	0.0533933	0.0474218	0.138867	0.154728	0.0377384	0.044247	0.0180119	0.118532	0.365546	0.320702	1.96227	0.275951	0.197274	1.07071	0.907966	0.891906	0.545647	0.351709	0.239771
A0A369JJQ3	0.867754	0.986571	0.868689	1.26059	1.36395	1.56414	1.14781	0.96151	0.874211	0.00693256	0.00271117	1.53825	0.018673	0.00392081	1.09567	0.407046	0.328129	0.712282	0.0292106	0.0056196
A0A369K4U6	0.321809	0.107552	0.641393	0.763652	0.43955	0.209779	2.01395	0.30786	1.7845	0.142372	0.1049	1.31961	0.636403	0.564003	3.83497	0.192275	0.127137	2.90613	0.230004	0.127995
A0A369JJP1	18.8916	16.8198	16.2505	16.9404	15.0506	13.9571	11.374	11.9731	10.1984	0.00311102	0.000946029	0.884268	0.166355	0.0985978	0.64558	0.00504152	0.000805958	0.730073	0.0226743	0.00364487
A0A369K4W2	11.6954	13.1345	10.5283	55.6027	40.4042	41.3561	39.3205	39.6208	47.5926	0.000596705	0.000110912	3.8849	0.0183611	0.00381664	3.57864	0.00501467	0.000798254	0.921165	0.564362	0.458703
A0A369JJN1	0.633599	0.621652	0.404634	0.516051	0.420141	0.504644	0.372984	0.570303	0.785098	0.708732	0.681858	0.868032	0.43845	0.351314	1.04127	0.880077	0.854932	1.19957	0.508541	0.397903
A0A369K506	6.24065	7.28036	7.96934	10.7827	18.4631	11.033	8.5909	5.36479	19.1628	0.35155	0.30581	1.87427	0.125792	0.0671363	1.54108	0.450875	0.375729	0.82223	0.654874	0.560595
A0A369JJK1	3.82503	4.13828	4.35704	7.31676	7.64336	6.69734	5.78296	6.50264	6.88117	0.000388987	6.0734e-05	1.75786	0.00188278	0.000101808	1.5557	0.00883486	0.00193526	0.884996	0.12408	0.0503048
A0A369K4W4	4.0873	1.5543	2.70686	2.71132	2.34014	1.77014	4.78753	5.11535	4.02258	0.0313805	0.0172884	0.817108	0.568855	0.487362	1.66803	0.110727	0.0628958	2.04138	0.00546236	0.000366743
A0A369K4X2	0.0503307	0.0817672	0.0244781	0.0214265	0.0527146	0.135539	0.0944916	0.0827226	0.152364	0.321216	0.27369	1.33916	0.673014	0.605902	2.10491	0.105474	0.0591947	1.57181	0.38669	0.272106
A0A369JJF8	5.41916	5.59722	6.9639	3.23106	2.8644	2.64513	9.07188	8.23954	4.65689	0.0246944	0.0129623	0.486121	0.0158158	0.00305431	1.2218	0.435723	0.359546	2.51337	0.0805635	0.0270972
A0A369JJF5	0.232444	0.289393	0.22268	0.40636	0.419618	0.260576	0.190733	0.186674	0.188703	0.0220692	0.011371	1.45941	0.141993	0.0795717	0.760372	0.103212	0.0573634	0.521014	0.0764087	0.0248119
A0A369K4X6	0.172966	0.144443	0.413466	0.456761	0.163828	0.212708	0.178689	0.432482	0.419253	0.720353	0.695181	1.14014	0.797464	0.750983	1.40985	0.447531	0.372029	1.23656	0.620425	0.520292
A0A369K4Y3	4.88538	6.7571	6.39058	8.08165	3.67437	6.6198	18.5624	16.9901	16.718	0.000137308	1.41902e-05	1.01901	0.941235	0.922066	2.89859	0.0001483	3.32918e-06	2.84453	0.00555549	0.000376583
A0A369JJD0	0.593718	0.642779	0.533748	0.722054	0.614312	0.601646	1.09328	1.12904	0.67815	0.0472124	0.0282221	1.09477	0.324101	0.243304	1.63845	0.115273	0.0659484	1.49662	0.149582	0.0666311
A0A369JJB9	1.18282	1.36658	0.938685	0.787974	0.391109	0.322176	2.4039	2.22089	2.69841	0.000159274	1.77629e-05	0.430396	0.0265996	0.00694878	2.09949	0.00247743	0.000267967	4.87804	0.000649898	1.00694e-05
A0A369JJJ6	0.605008	1.27793	0.400541	0.151829	0.174701	0.227346	1.45614	1.37315	1.73084	0.00374003	0.00122072	0.242558	0.160705	0.094121	1.99701	0.087761	0.046567	8.23314	0.00495147	0.000310066
A0A369K4U4	1.34131	1.21497	1.25967	1.06544	0.667702	0.638167	1.59267	1.45904	1.81368	0.00345752	0.00108995	0.62142	0.0643344	0.0259325	1.27502	0.063911	0.0308686	2.05178	0.0102228	0.00104274
A0A369JIS2	1.48359	1.09002	1.22945	0.756983	1.42411	2.26036	2.79462	1.67716	2.6763	0.113026	0.0794127	1.16786	0.677705	0.610601	1.87956	0.0760673	0.0384476	1.6094	0.185965	0.0937627
A0A369JIQ7	3.87535	4.1846	1.91459	2.5539	3.08606	2.81998	3.99937	3.64797	3.01281	0.537286	0.494942	0.848154	0.553907	0.469887	1.06874	0.787634	0.743162	1.26007	0.109271	0.042467
A0A369JI33	0.0524586	0.0406831	0.0642341	0.0841922	0.0913377	0.0770466	0.239655	0.250267	0.238434	4.02806e-07	3.29432e-09	1.60493	0.0236116	0.00572052	4.62813	0.000113984	1.86096e-06	2.88371	9.86202e-06	6.3667e-09
A0A369JI27	3.26885	2.97499	2.44835	1.04208	1.58971	1.14207	1.21199	0.812284	1.47178	0.00150053	0.000363697	0.434166	0.0069065	0.00074691	0.402206	0.00561136	0.000946678	0.926388	0.735385	0.655152
A0A369K5K7	9.48913	9.06403	9.9908	36.7706	37.6465	25.5398	41.5213	35.5135	13.7424	0.0393671	0.022508	3.50186	0.0253198	0.00640107	3.18026	0.133057	0.0791099	0.908163	0.764958	0.688907
A0A369JI11;A0A369JHT2	177.13	173.686	130.085	13.1898	17.5008	30.3041	16.0801	11.8696	11.6703	4.70734e-05	3.18489e-06	0.126834	0.00655317	0.000671884	0.0823869	0.00992201	0.00232863	0.649563	0.298113	0.187452
A0A369JI09	0.201399	0.154992	0.607192	4.34138	2.17956	1.486	5.78689	5.30316	5.60908	0.00104595	0.000230965	8.30954	0.108249	0.0542764	17.3302	1.29599e-05	6.17136e-08	2.08558	0.0742421	0.0238207
A0A369JI07	1.14252	0.868986	5.1467	10.6582	7.06335	10.2292	6.50254	6.09052	8.56734	0.0125661	0.00579255	3.90472	0.0192078	0.00411403	2.9561	0.0569819	0.026514	0.75706	0.183227	0.0917909
A0A369JI04	0.761404	0.631598	0.696501	2.33308	1.28761	0.350642	5.1141	3.71554	2.94535	0.00798772	0.0032426	1.90061	0.387582	0.301846	5.63531	0.0361482	0.0144101	2.965	0.0388214	0.00869659
A0A369K5L4	3.8382	3.88595	7.14054	36.4897	11.2621	22.6294	10.2467	10.8092	14.353	0.0594864	0.0375494	4.73479	0.123533	0.0653233	2.38208	0.0161685	0.00467456	0.5031	0.249019	0.14356
A0A369JI38	63.2811	56.8606	64.0555	56.8314	38.3065	42.9163	53.2746	67.7002	57.4029	0.0838082	0.0563914	0.749491	0.0943947	0.0455402	0.968406	0.716	0.663396	1.29208	0.133021	0.0564202
A0A369K5P4	2.2891	1.86454	1.73562	7.50449	6.89652	5.50935	5.90416	5.71806	6.38639	0.000224912	2.89292e-05	3.38079	0.0108999	0.0015462	3.05787	0.000121874	2.23851e-06	0.904484	0.398751	0.283682
A0A369JHY4	0.636897	0.428202	0.286083	0.37977	0.746352	0.581873	0.151103	0.4403	0.422609	0.334524	0.287268	1.26407	0.463979	0.37796	0.750463	0.462442	0.387885	0.593686	0.178301	0.0874815
A0A369JHX8	0.284685	0.217867	0.219301	0.511891	0.44	0.368433	0.571197	0.655607	0.483222	0.00306354	0.000924756	1.82908	0.0230783	0.00551028	2.36894	0.0115058	0.00289602	1.29516	0.117597	0.0468416
A0A369JHX2	1.60932	1.47285	0.583567	1.21021	0.5389	1.17179	1.82771	1.61275	1.27681	0.288834	0.241375	0.796811	0.561857	0.479788	1.28685	0.4027	0.32353	1.615	0.0970466	0.0358365
A0A369K5Q4	0.214096	0.381987	0.325806	0.897066	1.20153	0.556793	0.990657	1.15331	1.31104	0.00762765	0.00306807	2.88037	0.0814157	0.0365913	3.74775	0.00374808	0.000504844	1.30113	0.291882	0.18146
A0A369JHV4	0.0970548	0.0885841	0.0928194	0.117595	0.0863922	0.264211	0.092964	0.275338	0.136402	0.486367	0.441527	1.68139	0.367828	0.283878	1.81249	0.303807	0.227132	1.07797	0.88307	0.839173
A0A369JHU2	0.861755	0.892156	0.515205	0.630489	0.779954	0.475282	0.906326	0.911368	1.25503	0.101608	0.0704838	0.831039	0.445094	0.358826	1.35415	0.184421	0.120689	1.62947	0.0566558	0.0158739
A0A369K5Q5	4.16497	4.08028	9.55785	33.5441	15.9995	29.8105	25.6795	30.445	28.9574	0.0057487	0.00215416	4.45731	0.0494363	0.0172194	4.77905	0.000818635	5.2905e-05	1.07218	0.758753	0.681359
A0A369K5Q6	0.493502	0.516835	0.556412	0.504112	0.550295	0.265659	1.04095	0.913831	1.00985	0.000963759	0.000207799	0.84255	0.451044	0.36489	1.89222	0.00195613	0.000183636	2.24582	0.0137948	0.00175441
A0A369JHY6	0.894815	1.15424	1.19682	0.639851	0.774727	0.483725	2.94282	1.13463	1.26401	0.136557	0.0998037	0.584836	0.0242412	0.00595815	1.64562	0.352859	0.273406	2.81381	0.185283	0.0930601
A0A369JIR0	1.45568	0.862515	1.15909	0.639687	0.529441	0.584564	7.18357	3.63913	4.31791	0.00494482	0.00176102	0.504328	0.0738948	0.0314468	4.35415	0.0666195	0.0326753	8.63356	0.0543388	0.0148388
A0A369JI40	8.23641	7.25496	9.89657	13.7747	11.9261	10.9331	13.7411	12.4771	9.94831	0.0466879	0.0278045	1.44297	0.0300944	0.00824215	1.42456	0.0643578	0.0312157	0.987241	0.916661	0.884114
A0A369JI63	0.622737	0.91306	0.253008	0.671422	0.63288	0.273034	0.586283	0.270185	0.316704	0.617139	0.577678	0.881782	0.776035	0.725353	0.655841	0.410227	0.331531	0.743768	0.451526	0.335802
A0A369K5A1	0.232332	0.295008	0.532457	0.134611	0.18624	0.290859	0.162665	0.252641	0.125918	0.189938	0.147714	0.577195	0.241885	0.166636	0.510687	0.190275	0.125685	0.884774	0.713417	0.626831
A0A369JIP0	0.448285	0.559916	0.214768	0.0839568	0.100986	0.0669277	0.350824	0.633037	0.200663	0.0857291	0.0580663	0.20595	0.0847799	0.0389964	0.968563	0.941094	0.930851	4.70291	0.132839	0.0562573
A0A369JIK8	0.0982153	0.07413	0.0861727	0.0902702	0.0295612	0.0599157	0.109915	0.0688281	0.0522755	0.484048	0.439062	0.695299	0.270353	0.192513	0.893627	0.65836	0.598346	1.28524	0.524035	0.417131
A0A369JIK0	0.242721	0.264227	0.268708	0.447717	0.481821	0.289661	0.604995	0.668199	0.305704	0.105022	0.0730857	1.57183	0.127331	0.0681367	2.03556	0.138214	0.0836803	1.29503	0.412319	0.297593
A0A369K5A8	0.118215	0.0314052	0.0748099	0.258788	0.072186	0.0598897	1.39566	1.49453	1.1083	4.19308e-05	2.6499e-06	1.74159	0.488803	0.404018	17.8162	0.00638196	0.00116351	10.2299	0.00239163	9.26392e-05
A0A369JIJ3	1.39455	0.966281	2.07489	3.41743	3.05142	3.0006	3.20994	4.08106	2.3629	0.0205467	0.0104032	2.13482	0.0226505	0.00537631	2.1764	0.0511884	0.0230522	1.01948	0.914364	0.881308
A0A369JII4	4.74119	5.88293	11.3836	4.75031	8.34266	4.72594	9.44409	2.53879	4.97017	0.786422	0.768881	0.809667	0.595445	0.516833	0.770324	0.589938	0.526129	0.951408	0.909534	0.873716
A0A369K5C3	2.9799	3.06977	2.8894	5.18184	3.5471	4.02033	4.61093	4.58715	5.04122	0.0136054	0.00639301	1.42624	0.118768	0.0619694	1.59293	0.00334741	0.000425826	1.11687	0.416998	0.302047
A0A369JI53	2.445	3.16359	1.18807	2.25972	0.760032	0.775127	1.07194	5.56662	6.87376	0.186612	0.144573	0.558346	0.260842	0.183909	1.98809	0.330766	0.252912	3.56067	0.200498	0.106009
A0A369JIH3	5.91815	5.73453	9.40718	9.04498	8.69692	5.34677	2.33342	6.9812	14.9221	0.948971	0.942621	1.09634	0.70764	0.644529	1.15085	0.805757	0.764647	1.04972	0.928679	0.899302
A0A369JID5	0.74282	0.700136	0.675883	0.972879	0.946374	0.690764	0.94053	0.801005	0.74341	0.240301	0.194027	1.23181	0.206285	0.135013	1.17279	0.163	0.103788	0.95208	0.720481	0.635363
A0A369JIC5	0.202772	0.211794	0.644292	0.11302	0.270598	0.105419	0.144282	0.236449	0.597714	0.519142	0.475912	0.461853	0.322767	0.241849	0.924057	0.900332	0.880733	2.00076	0.363342	0.250516
A0A369K5H9	0.744868	0.644317	0.235784	0.228269	0.357948	0.0889119	0.193611	0.503211	0.453813	0.228946	0.183497	0.415472	0.168276	0.100446	0.708097	0.445142	0.369438	1.70432	0.271504	0.163708
A0A369JIB4	2.43082	4.19336	2.58763	1.58102	1.43487	0.813044	3.33595	2.18186	0.494424	0.179374	0.138165	0.415655	0.069597	0.0290802	0.652666	0.353177	0.273893	1.57021	0.474696	0.36284
A0A369JIA5	0.207523	0.111094	0.17212	0.571007	0.606708	0.518515	0.425089	0.530745	0.538874	0.000183673	2.1713e-05	3.4565	0.000477289	1.27367e-05	3.04585	0.00246222	0.000264647	0.881194	0.215555	0.116892
A0A369JI95	2.10449	2.04525	1.61172	0.226397	0.331683	0.150332	1.35548	1.60138	0.700105	0.00180479	0.000469648	0.122957	0.00447954	0.00038378	0.634727	0.103518	0.0576038	5.16219	0.0624796	0.018514
A0A369JI83	0.170804	0.192867	0.181836	0.197317	0.0802406	0.138779	0.578157	0.465333	0.333215	0.0049343	0.0017536	0.76321	0.329959	0.24886	2.52372	0.0584031	0.0274932	3.30672	0.0289532	0.005514
A0A369JI72	5.44055	5.82114	5.68403	1.76585	1.99531	2.86577	2.4432	1.83112	1.78416	5.96619e-05	4.39147e-06	0.391068	0.00521319	0.000475923	0.357523	0.00060093	3.35212e-05	0.914222	0.662022	0.569706
A0A369JY89	0.0657193	0.0689451	0.352178	0.286575	0.351369	0.239855	0.0691975	0.1093	0.0651974	0.106702	0.0744933	1.80304	0.302339	0.222296	0.500562	0.484128	0.409368	0.277621	0.0120717	0.0013794
A0A369JJV8	4.58371	3.1341	4.93476	3.70698	4.20622	3.40019	4.27459	3.48428	2.55709	0.509104	0.46406	0.894158	0.51563	0.431261	0.815326	0.353499	0.274623	0.911837	0.589609	0.486837
A0A369K4T8	0.567817	0.118626	0.233957	0.487009	0.974443	0.291005	3.54919	2.10798	4.57966	0.00429488	0.00144972	1.90402	0.32757	0.246367	11.1222	0.0451539	0.0194131	5.84142	0.0496189	0.012685
A0A369K4T7	3.24319	2.6375	2.65054	0.410433	0.693485	0.454657	0.264148	0.157839	0.511721	2.39006e-05	1.13728e-06	0.18269	0.00259038	0.000158261	0.109446	0.00146086	0.000121241	0.599079	0.204686	0.10928
A0A369JL99	1.51308	1.34264	0.976032	0.684963	0.840281	0.426234	2.70639	2.64324	1.68684	0.0047546	0.00165792	0.509291	0.0380441	0.0116483	1.83636	0.0647668	0.0315022	3.60572	0.0248807	0.00427261
A0A369K3V7	1.80023	1.7284	2.38517	0.823231	0.60058	0.727414	0.322934	0.100593	0.0513865	0.000209125	2.59657e-05	0.363764	0.0190297	0.00406251	0.0803059	0.00629602	0.00111786	0.220764	0.00725298	0.000571249
A0A369K3X0	2.32861	0.628241	0.895418	7.81652	7.58772	5.31627	11.5641	15.0299	8.44364	0.00295087	0.000877583	5.37879	0.00646777	0.000654044	9.09535	0.0250272	0.00863185	1.69097	0.114033	0.04498
A0A369JL66;CON__ENSEMBL:ENSBTAP00000025008;A0A369K174	1.69926	0.964879	1.55568	2.56307	1.50639	0.580167	2.68547	1.69282	4.59291	0.205044	0.161596	1.10185	0.832979	0.790862	2.12596	0.198127	0.132489	1.92944	0.242375	0.137069
A0A369JL65	0.936576	1.13128	0.983366	0.856327	0.76159	0.592272	0.414554	0.462176	0.460166	0.00118087	0.000267782	0.724362	0.0484246	0.016731	0.438151	0.00716426	0.00138412	0.604879	0.0585995	0.0166076
A0A369JL47	5.6408	4.85481	3.11755	6.77975	5.00246	2.14956	8.96324	6.81095	24.4361	0.177298	0.13617	1.02341	0.949233	0.932568	2.95378	0.250029	0.177742	2.88623	0.252068	0.145968
A0A369JL46	0.93957	0.483359	0.120386	0.225094	0.224617	0.143887	4.40631	4.39176	2.0439	0.00401372	0.00133094	0.384625	0.31284	0.233312	7.02512	0.0486084	0.0212951	18.2648	0.0488122	0.0123527
A0A369K3Y8	1.01189	0.857406	0.993572	0.745121	1.14629	0.729999	0.168534	0.16447	0.985054	0.170255	0.129495	0.91566	0.623986	0.55037	0.460398	0.196655	0.13097	0.502804	0.251296	0.145035
A0A369K3V3	0.297776	0.222664	0.26022	0.190667	0.188135	0.100905	0.445436	0.531149	0.454902	0.000392225	6.15312e-05	0.614488	0.0570421	0.0214709	1.83369	0.00391716	0.000543605	2.98409	0.00141962	3.94085e-05
A0A369JL11	7.44902	7.60646	9.80564	5.67484	10.2507	9.08934	2.92203	3.74522	2.69964	0.0109711	0.00485337	1.00618	0.975939	0.9684	0.376769	0.0113941	0.0028369	0.374454	0.056299	0.0156285
A0A369JKX9	6.95914	8.32143	7.96481	1.58604	2.77822	1.85224	4.62652	3.43339	3.65498	0.000116678	1.07569e-05	0.26743	0.000516607	1.41487e-05	0.503966	0.00227419	0.000233608	1.88448	0.0235566	0.00390836
A0A369JKX4	2.46852	1.84527	2.13848	1.80986	2.45768	2.54579	1.19048	0.883885	1.23404	0.00712289	0.00280679	1.05596	0.704161	0.639876	0.51275	0.0123439	0.00317414	0.485578	0.0220796	0.00352076
A0A369JKX1	0.502384	0.490346	0.59439	0.117653	0.210065	0.143077	0.141367	0.0679175	0.159098	0.000117926	1.1135e-05	0.296635	0.0011093	4.51823e-05	0.232107	0.00079973	5.05952e-05	0.782468	0.433272	0.31859
A0A369JKW8	1.2588	2.29583	1.85402	3.37149	2.68415	2.33282	8.15796	4.84001	8.55398	0.00415016	0.00137927	1.55093	0.0811607	0.0363057	3.98472	0.0377585	0.0153346	2.56924	0.057079	0.0160661
A0A369JKV9	3.21887	3.48385	4.38067	36.1722	23.386	30.2455	12.9108	17.4776	19.5062	0.000795011	0.000158411	8.10255	0.018508	0.00386017	4.50175	0.0192998	0.00597376	0.555596	0.0491406	0.012531
A0A369K415	0.194893	0.198093	0.196493	1.1607	0.704849	0.297614	1.81719	1.47217	1.57695	0.0018378	0.00048097	3.66962	0.170022	0.101846	8.25529	0.0050896	0.000817106	2.24963	0.0529713	0.0141234
A0A369K427	0.982603	0.579408	0.0730111	5.03735	3.44616	1.79366	4.77358	6.03975	5.42802	0.00355886	0.00113249	6.28564	0.0819228	0.0370494	9.93341	0.00068213	4.0371e-05	1.58033	0.156505	0.0719379
A0A369JKU7	2.67632	2.43198	1.96706	0.0571074	0.241259	0.377703	0.715479	0.623173	0.699308	6.43551e-05	4.83262e-06	0.0955527	0.00355799	0.000267349	0.288036	0.0137172	0.00369525	3.01442	0.0305651	0.00603804
A0A369JKZ7	0.362681	0.321429	1.07732	1.94257	1.35555	1.31774	2.19168	2.54271	1.85375	0.00554072	0.00203915	2.62053	0.0421284	0.0133722	3.74023	0.00784024	0.00164272	1.42728	0.0813767	0.0275809
A0A369JKU2	0.203831	0.0545426	0.129187	0.304314	0.122735	0.213525	0.700165	0.663703	0.600991	0.000261025	3.49327e-05	1.65284	0.284145	0.205326	5.06982	0.0010262	7.1904e-05	3.06734	0.00452627	0.000260063
A0A369JLC1	1.03168	1.22616	1.13821	5.709	3.20257	0.905143	6.50304	6.92095	5.35978	0.0145727	0.00694504	2.89063	0.262713	0.185596	5.53107	0.00749409	0.00149882	1.91345	0.154086	0.0701296
A0A369K3S8	1.41594	0.878241	1.55665	4.40874	3.48356	4.09606	7.66861	11.4823	8.8236	0.00045225	7.70003e-05	3.11319	0.00180197	9.23765e-05	7.26456	0.0166022	0.00486771	2.33347	0.0359423	0.00774998
A0A369K3K5	0.218115	0.245835	0.162848	0.0657755	0.145096	0.119169	0.0933076	0.0772714	0.114873	0.015181	0.00728009	0.52655	0.0429384	0.0137499	0.455413	0.0278496	0.0100221	0.864901	0.606713	0.504876
A0A369JLK5	0.420302	0.509576	0.266771	0.583428	0.745747	0.438141	0.144891	0.230261	0.319735	0.0346241	0.0193844	1.47689	0.17305	0.104267	0.580694	0.134622	0.0805898	0.393187	0.0362438	0.0078618
A0A369JLI6;A0A369JJP4	0.268712	0.263293	0.351368	0.0910877	0.0734843	0.0558809	0.669042	0.749209	0.512653	0.000273981	3.7074e-05	0.249558	0.00953743	0.00126585	2.18583	0.0244333	0.00832727	8.7588	0.0130904	0.00161412
A0A369JLI4	0.0594258	0.0632931	0.05774	0.369945	0.333559	0.440346	0.451914	0.985191	0.840503	0.00554744	0.00204575	6.33856	0.00924512	0.00117512	12.6212	0.048147	0.020962	1.99118	0.136153	0.058276
A0A369K3L7	0.314897	0.144735	0.443712	0.741511	1.02712	0.613544	0.47481	0.58191	1.34079	0.158941	0.119472	2.63706	0.0352363	0.0103432	2.65403	0.202375	0.136018	1.00644	0.987502	0.982402
A0A369JLH4	0.22488	0.193898	0.305327	0.148702	0.359618	0.113173	0.554881	0.444342	0.177204	0.299544	0.251661	0.858292	0.713049	0.651458	1.62466	0.309567	0.232912	1.8929	0.253785	0.147782
A0A369JLH3	0.207556	0.216728	0.212142	0.328607	0.180593	0.212716	0.253879	0.322468	0.391056	0.143026	0.105595	1.13433	0.591149	0.511859	1.52005	0.107654	0.060638	1.34005	0.244771	0.13953
A0A369K3M9	0.0731226	0.105489	0.249918	0.442978	0.835987	0.653916	0.220018	0.33427	0.25333	0.00799343	0.00325086	4.51051	0.0307125	0.00854085	1.88463	0.133389	0.0795797	0.417831	0.0703157	0.0219254
A0A369K3T4	0.615983	0.961327	0.225194	0.158064	0.137697	0.169182	0.0526382	0.0750639	0.0974896	0.0472863	0.0283015	0.257943	0.170715	0.102381	0.124933	0.131434	0.0779664	0.484343	0.00956	0.000913415
A0A369K3Q2	2.29563	3.35831	4.01283	4.53759	4.44909	4.6957	9.06326	9.01112	6.67587	0.00149476	0.000360077	1.4154	0.113075	0.0580463	2.56034	0.00907347	0.00203073	1.80891	0.0416254	0.00967409
A0A369JLG1	0.484424	0.579749	0.3891	0.757205	0.472711	0.614958	2.22198	1.73046	3.72064	0.00985879	0.00427337	1.26946	0.266534	0.18867	5.27986	0.0729894	0.036594	4.15914	0.080605	0.0271632
A0A369JLF5	1.30765	1.10422	0.556769	0.618241	0.374365	0.140432	6.62449	6.95442	6.03977	1.75926e-06	2.616e-08	0.381668	0.0941294	0.045346	6.60863	0.000111781	1.67291e-06	17.3151	0.000257974	1.9985e-06
A0A369JLF2	1.97932	1.66563	1.18113	2.26494	1.78236	1.72094	3.17508	1.93456	2.83041	0.0835997	0.0561889	1.19522	0.342974	0.260603	1.64524	0.0884166	0.0469751	1.37651	0.179502	0.0885342
A0A369JLF0	0.919545	0.30617	0.28188	0.685803	2.1563	0.436211	0.416671	2.23061	0.898063	0.553742	0.513806	2.17453	0.391312	0.305025	2.35166	0.339176	0.260958	1.08146	0.91276	0.878583
A0A369JLE8	0.954361	1.00175	0.327427	2.66026	2.03722	2.89386	6.86803	7.55006	4.88138	0.000553489	9.91754e-05	3.32437	0.00665642	0.000696493	8.45156	0.0143189	0.00393526	2.5423	0.0301496	0.00591704
A0A369JLE7	1.48787	0.683778	1.26867	4.67822	2.57675	3.44129	1.81402	2.4649	1.702	0.0145187	0.00689775	3.10909	0.0436082	0.01424	1.73848	0.0663152	0.0323907	0.55916	0.109199	0.0423683
A0A369JLD7	2.25173	3.09216	3.12345	2.41347	1.99664	3.52063	3.03423	1.26984	2.80538	0.777905	0.758819	0.936628	0.758739	0.701194	0.839632	0.520306	0.44987	0.896441	0.722594	0.639092
A0A369JLD6	0.298576	0.278026	0.105904	0.384654	0.592536	0.683708	0.91771	0.133766	0.543891	0.279669	0.23226	2.43353	0.0451079	0.0150465	2.33752	0.309689	0.233214	0.960545	0.934864	0.908913
A0A369JLG4	0.122818	0.156744	0.143097	0.142255	0.157144	0.172034	0.148377	0.190867	0.169622	0.224301	0.179441	1.1154	0.282855	0.204196	1.20397	0.145153	0.0890666	1.0794	0.456723	0.342321
A0A369JKT8	0.253235	0.377725	0.275658	0.196525	0.191835	0.201215	0.316253	0.404431	0.438458	0.0132034	0.00616484	0.650301	0.109403	0.0552394	1.27853	0.186659	0.122662	1.96606	0.034252	0.00723074
A0A369K434	1.33264	1.15882	3.97561	31.2615	16.392	16.7571	1.74873	1.63889	1.85779	0.00436384	0.00147624	9.95979	0.0543125	0.0197188	0.811097	0.699013	0.643852	0.0814372	0.0564545	0.0157446
A0A369JKQ9	2.3733	0.35436	0.822153	1.49908	1.06196	0.978203	0.979285	0.83128	0.95275	0.848099	0.834857	0.997024	0.995999	0.995299	0.778441	0.709627	0.65556	0.780764	0.246345	0.141223
A0A369K4L7	0.701228	0.893353	0.761922	1.12016	0.771151	0.366658	0.844244	1.28045	1.59177	0.184599	0.142739	0.958187	0.895883	0.864427	1.57711	0.164913	0.10523	1.64593	0.188738	0.0957705
A0A369K4L8	0.358966	0.830751	0.496525	0.944002	0.357456	0.893943	1.19162	1.0803	1.35796	0.0437039	0.0255725	1.30195	0.511864	0.426673	2.15264	0.0247526	0.00850343	1.6534	0.110377	0.0430391
A0A369JK93	0.91502	2.20699	1.53453	3.56944	1.30882	1.39536	5.54209	4.66217	1.76968	0.163907	0.12418	1.34727	0.562233	0.480504	2.57143	0.156157	0.0983685	1.90862	0.245487	0.140255
A0A369JK92	0.329598	0.628523	0.0961129	2.50227	1.37533	1.9135	6.29272	4.67064	6.35047	0.000146854	1.55043e-05	5.49318	0.0243355	0.00601552	16.4231	0.00671809	0.00125679	2.98973	0.00736151	0.000594054
A0A369K4L9	2.1843	1.89821	2.22502	4.23135	3.16302	2.14319	8.17381	4.01311	6.17121	0.0259219	0.0136451	1.51209	0.213436	0.141191	2.91051	0.0779457	0.0397682	1.92483	0.118142	0.0472875
A0A369JK75	8.92406	7.72898	8.43429	73.9629	55.1176	42.7526	36.7584	38.5498	40.3875	0.00175492	0.000454062	6.8494	0.0325713	0.00921786	4.61172	0.000433178	1.97435e-05	0.673302	0.173731	0.0840055
A0A369JK68	0.673661	0.534663	0.243833	0.33656	0.524973	0.402697	0.4348	0.254536	0.388475	0.613433	0.573754	0.870588	0.68376	0.617977	0.742213	0.438138	0.361836	0.852543	0.466252	0.352473
A0A369JK61	0.0968814	0.0783719	0.101277	0.15872	0.154452	0.179375	0.188451	0.118234	0.219981	0.0363576	0.02049	1.78116	0.00236867	0.000138061	1.90455	0.10229	0.0567119	1.06927	0.745563	0.665664
A0A369K4K2	2.53674	0.200107	1.16071	2.07046	1.69085	1.3709	1.07589	2.32724	1.95635	0.735719	0.710557	1.31678	0.611738	0.53527	1.37509	0.571837	0.506873	1.04428	0.86884	0.817798
A0A369K4M7	0.0451235	0.0445271	0.0365282	1.76083	1.03951	0.742612	0.336663	0.374144	0.394951	0.00932525	0.0039797	28.0789	0.0637826	0.0256205	8.76343	0.0021934	0.000220832	0.3121	0.114611	0.045282
A0A369K4Q2	13.7598	17.2158	10.6468	62.7246	36.3697	36.9872	11.2129	6.4669	11.6063	0.00557395	0.00205967	3.26943	0.062328	0.0245985	0.703612	0.178767	0.11626	0.21521	0.0502251	0.0129048
A0A369K4S1	0.511512	0.452715	0.289764	0.504401	0.408561	0.249892	1.31491	0.658714	1.97049	0.045089	0.0266846	0.927322	0.775602	0.724404	3.14525	0.137589	0.0831153	3.39175	0.129256	0.0543225
A0A369K4S9	0.506852	0.419881	0.303005	1.30692	1.44798	1.37253	1.80882	2.08537	1.55226	0.000147561	1.56887e-05	3.35635	0.000355478	6.74009e-06	4.42895	0.00591052	0.00100921	1.31957	0.0952726	0.0348123
A0A369JK37	3.77123	4.37709	6.88025	5.86179	6.74844	4.60507	5.64807	5.6443	5.85658	0.688426	0.659251	1.1455	0.561514	0.479101	1.14109	0.535285	0.467191	0.996146	0.974946	0.964247
A0A369JK33	0.286306	0.244511	0.374512	1.85416	1.38537	0.951753	1.15208	0.886259	2.56641	0.0782558	0.0518408	4.62957	0.0494813	0.0172698	5.08626	0.141013	0.085855	1.09865	0.828606	0.766554
A0A369JK29	29.3308	26.7186	22.6608	19.6641	18.3421	15.0521	20.2776	19.8218	20.8408	0.0121779	0.00555928	0.674098	0.0272303	0.00713267	0.774236	0.089438	0.0477611	1.14855	0.191069	0.0980633
A0A369K4T3	341.001	312.651	344.432	41.9593	65.1439	62.2676	35.0469	30.3339	27.1379	1.82924e-07	8.16016e-10	0.169696	5.02562e-05	2.82338e-07	0.0926963	0.000668632	3.86624e-05	0.546249	0.0612991	0.0178871
A0A369JK05	0.718551	0.395572	0.635858	1.21118	8.96807	2.17963	0.969904	0.655758	1.60973	0.241088	0.195022	7.06229	0.284231	0.205588	1.84882	0.213137	0.144701	0.261787	0.338545	0.225988
A0A369K4N4	14.7188	14.8968	15.0431	14.378	13.4366	13.3609	13.4432	15.4694	14.7683	0.181835	0.140331	0.922001	0.0614383	0.0239454	0.978103	0.639874	0.578933	1.06085	0.303077	0.192333
A0A369JKC0	0.213432	0.414247	0.47007	3.27015	1.519	5.44947	2.12589	2.60901	2.87834	0.0442564	0.0260274	9.32692	0.114899	0.0593053	6.93532	0.00535391	0.000881392	0.743581	0.523876	0.416666
A0A369K4I0	1.13498	0.961707	1.90896	3.42621	1.45926	3.12441	3.04057	3.6044	4.1263	0.0276272	0.0148304	1.99965	0.147774	0.0840567	2.68902	0.00630343	0.00112347	1.34475	0.273364	0.165183
A0A369K4H1	16.0448	18.296	16.94	16.9626	14.2318	14.8505	20.2979	16.154	16.9975	0.246888	0.199896	0.897898	0.176939	0.107977	1.04229	0.646623	0.58592	1.16081	0.188952	0.0961227
A0A369K435	8.56194	9.37573	4.95769	13.3086	4.85387	8.46989	0.46515	24.356	1.27647	0.980576	0.979118	1.16322	0.685469	0.620003	1.13987	0.904847	0.886996	0.979924	0.984354	0.977364
A0A369JKP4	5.10747	4.86464	7.29287	8.67185	4.43064	6.83381	6.72325	5.97483	6.03404	0.767966	0.746269	1.15472	0.578303	0.498299	1.08498	0.597938	0.534077	0.939599	0.776852	0.703129
A0A369JKN9	0.786585	0.75433	0.608442	0.202345	0.153365	0.119023	0.574683	0.66105	0.568788	0.000117684	1.10246e-05	0.220872	0.00369043	0.000285075	0.839563	0.16	0.101333	3.80112	0.000404339	5.22064e-06
A0A369JKN5	2.05744	2.41115	1.39745	2.17479	1.11904	1.08348	0.802066	1.2588	1.55956	0.269817	0.223477	0.746212	0.348075	0.266434	0.617183	0.118858	0.0684042	0.827088	0.586802	0.48414
A0A369JKN3	0.809593	0.350428	0.317428	1.07876	0.221573	0.515516	2.34077	2.41552	4.38043	0.00853068	0.00353912	1.22904	0.727134	0.66688	6.18412	0.0552627	0.0254509	5.03166	0.0532509	0.0142667
A0A369JKM7	0.205868	0.214889	0.207901	0.154474	0.181249	0.153192	0.191189	0.140561	0.166754	0.0299179	0.0163714	0.777712	0.0282434	0.00757653	0.792966	0.0925426	0.0499227	1.01961	0.863579	0.810059
A0A369JKM5	3.21482	2.4674	2.43682	6.49049	5.96368	4.8108	9.94536	9.02085	10.866	7.99443e-05	6.5382e-06	2.12648	0.0121828	0.0019335	3.67436	0.00145014	0.000119366	1.72791	0.00458983	0.000269641
A0A369JKL3	0.54831	0.453717	0.538899	3.64067	0.472721	2.91789	0.296793	3.02821	1.6625	0.265921	0.219262	4.56303	0.196309	0.125037	3.23669	0.28234	0.208202	0.70933	0.613301	0.511546
A0A369JKI2	4.83203	5.26119	16.0582	55.9483	10.2855	25.93	1.39731	8.12777	8.59518	0.14029	0.102741	3.52424	0.237923	0.161902	0.692898	0.576988	0.513009	0.196609	0.203952	0.108362
A0A369JKI1	1.37564	0.812816	1.47712	4.80388	6.28494	1.66917	5.11334	4.43369	4.91393	0.0395731	0.0226552	3.48049	0.152944	0.0882865	3.94507	0.000239199	7.15969e-06	1.13348	0.718377	0.63258
A0A369K488;REV__A0A369JU78	7.37721	13.8945	19.9604	17.7628	15.1972	16.6046	14.0885	14.6283	16.489	0.683649	0.65366	1.20209	0.526695	0.442365	1.09637	0.752675	0.705569	0.912059	0.234471	0.131388
A0A369K4B6	8.01398	5.90989	9.9397	6.76527	6.043	8.33979	10.6028	7.11508	10.4863	0.327446	0.279972	0.886207	0.546656	0.461817	1.18189	0.425309	0.346901	1.33365	0.16789	0.0802058
A0A369JKG5	2.02998	1.33525	3.83674	0.863536	1.61922	1.28759	0.616379	0.749196	0.938483	0.101099	0.0700553	0.523516	0.261201	0.184345	0.319921	0.157992	0.0998467	0.611101	0.141911	0.0614735
A0A369JKF8	4.20291	2.85938	1.89001	0.32493	1.64904	0.764513	3.5554	5.72109	3.86712	0.0171495	0.00836437	0.305897	0.0703304	0.0294854	1.46818	0.216198	0.147074	4.79959	0.0185081	0.00276009
A0A369JKE6	0.559667	0.40289	0.436363	0.186719	0.249395	0.31207	0.478043	0.571553	0.732623	0.0122914	0.00562939	0.53483	0.0250881	0.00632488	1.274	0.233306	0.162045	2.38206	0.0268912	0.00484354
A0A369K4E6	2.55756	1.78289	1.23131	0.901988	0.67178	0.519376	1.90783	2.80769	1.66698	0.0350881	0.0196702	0.37567	0.0847625	0.0389289	1.14551	0.629785	0.567235	3.04924	0.0435307	0.0104541
A0A369JKD9	15.5732	14.7246	16.1351	16.9559	16.2434	17.0673	17.3618	17.4776	19.5758	0.0265069	0.0140319	1.08256	0.0688953	0.0285935	1.17191	0.0450999	0.0193592	1.08253	0.185938	0.0936293
A0A369K4G6	2.31623	2.20845	2.51607	3.14419	3.39359	2.78125	2.18775	2.44116	1.52453	0.0216196	0.0110911	1.32359	0.0324577	0.00916292	0.873977	0.395298	0.3157	0.660309	0.0395463	0.00898664
A0A369JKD4	1.57724	0.323813	0.549681	0.61108	0.622264	0.936332	2.63197	0.390121	0.428401	0.814018	0.798282	0.885315	0.834091	0.793089	1.40794	0.716565	0.664407	1.59033	0.623983	0.524887
A0A369K252	0.39278	0.34093	0.0601698	0.132777	0.485172	0.112312	0.514376	0.671079	0.635047	0.0632937	0.0405174	0.919862	0.900565	0.872106	2.29317	0.0622757	0.0297398	2.49295	0.0801834	0.0269176
A0A369K5Q8	0.190852	0.250243	0.323334	1.34379	0.302355	1.00155	1.70715	0.978106	1.47941	0.0284882	0.0154408	3.46362	0.175269	0.106466	5.44807	0.0309653	0.0115856	1.57294	0.25588	0.149993
A0A369JQG1	13.0484	12.3258	12.0467	14.4581	13.8722	12.8879	22.9741	20.3232	16.4688	0.00749872	0.00299391	1.10147	0.0923438	0.0440967	1.59713	0.0554641	0.0256191	1.45	0.0745813	0.0240259
A0A369JQH6	7.63351	6.08573	3.24076	2.01399	1.86547	1.30826	2.55198	1.03823	1.69448	0.0199137	0.00999387	0.30588	0.0889238	0.0416518	0.311597	0.0814437	0.0423285	1.01869	0.951495	0.931839
A0A369JZT9	20.1546	22.4299	19.7833	26.9269	23.9291	21.9617	30.8557	27.3494	32.1519	0.00567763	0.00212331	1.16756	0.122035	0.0643596	1.44878	0.00929543	0.00211835	1.24086	0.0453438	0.011153
A0A369JVI5	0.877908	0.15798	0.506236	1.68671	1.74803	1.51297	3.07391	3.16487	2.38569	0.000378157	5.79184e-05	3.20837	0.0226372	0.00535726	5.59259	0.00204893	0.000197923	1.74312	0.0301718	0.00594086
A0A369JZV6	2.6905	2.14821	2.21691	0.484027	0.856923	1.34023	0.257797	0.308189	0.450861	0.000509503	9.01575e-05	0.380006	0.0112622	0.00165295	0.144119	0.00363894	0.000480242	0.379254	0.148515	0.0656765
A0A369JVH5	1.9415	1.68684	2.26485	0.222874	1.02476	0.955803	1.09631	0.983537	1.19094	0.00748239	0.00298183	0.373895	0.021382	0.00480494	0.555011	0.0242257	0.00822354	1.4844	0.298187	0.18769
A0A369JVG8	1.90638	1.86444	1.65046	1.59647	1.42903	0.230878	2.27117	1.9434	1.40297	0.187466	0.145373	0.600664	0.232744	0.157233	1.0362	0.824799	0.787206	1.72509	0.206199	0.110354
A0A369JVG4	0.627757	0.144229	0.392396	0.317074	0.253525	0.545085	0.438704	0.171063	0.46038	0.979703	0.977518	0.958176	0.927303	0.904511	0.919068	0.861858	0.831957	0.959185	0.911621	0.87631
A0A369JVG3	0.686617	0.532532	1.2897	1.55535	1.0804	1.37865	0.139313	0.430828	0.124134	0.00950785	0.00407883	1.6001	0.15163	0.0872086	0.276731	0.104395	0.0583759	0.172946	0.00404536	0.000219374
A0A369JVF9	2.27255	2.5363	2.29781	0.494778	0.783704	0.804196	0.530071	0.553618	0.529804	4.35323e-06	1.03571e-07	0.29306	0.00025247	3.90051e-06	0.22704	0.00194399	0.000181175	0.77472	0.257486	0.151766
A0A369JVJ7	57.1937	54.0463	57.9323	32.4158	27.3395	34.9548	35.1914	34.1507	34.948	4.13286e-05	2.55039e-06	0.559844	0.00211731	0.000115976	0.616473	0.00176855	0.000162417	1.10115	0.288886	0.178292
A0A369JVF7	16.2295	14.6604	12.6588	15.2804	11.7335	9.3547	12.5799	13.2061	15.6315	0.446368	0.400238	0.835126	0.312427	0.232785	0.951062	0.636623	0.575126	1.13883	0.45161	0.336156
A0A369JVF3	0.2454	0.177637	0.119934	3.83448	2.9968	1.81123	4.64072	3.50828	4.31903	0.00100952	0.000219918	15.9171	0.0436792	0.0143246	22.9626	0.00660975	0.00121853	1.44264	0.150565	0.0673605
A0A369JZX3	0.814084	0.747587	0.686157	0.351144	0.741105	0.356879	0.964693	0.878719	1.19307	0.0212512	0.0108705	0.644679	0.167621	0.0997015	1.35085	0.0922962	0.0497269	2.09539	0.0337629	0.00706209
A0A369JZX8	11.0042	10.7629	10.0891	10.7731	7.17341	7.60438	6.88045	4.44784	4.8577	0.0103942	0.00455955	0.802066	0.200321	0.128999	0.508093	0.0122064	0.00312218	0.633481	0.0936627	0.0338008
A0A369K020	1.14736	1.09946	1.00978	6.89258	4.11881	2.37848	66.2373	6.07347	4.89676	0.33944	0.292498	4.11161	0.123774	0.0656243	23.708	0.347696	0.268459	5.76612	0.40379	0.288309
A0A369K024	29.037	34.2351	21.3175	8.36367	9.22108	9.44861	10.302	8.3738	10.0031	0.00128492	0.000297108	0.319583	0.035314	0.0103908	0.339035	0.0354074	0.0139221	1.06087	0.479404	0.368606
A0A369JVD2	14.2945	14.238	16.9386	33.4089	28.5272	24.3724	32.3694	30.7204	32.8479	0.000764806	0.000150687	1.89809	0.0250786	0.00630487	2.10986	0.00019441	5.15783e-06	1.11157	0.343666	0.231847
A0A369JVD1	47.3578	38.0965	38.5116	34.791	35.3613	34.6213	50.8392	58.7164	42.702	0.034376	0.0192199	0.845181	0.167652	0.0998375	1.22822	0.174307	0.112648	1.4532	0.0754104	0.0243416
A0A369K026	0.911046	1.40298	0.985358	1.80861	1.02763	1.47359	0.5286	1.21549	1.03827	0.256827	0.210235	1.30625	0.293598	0.214425	0.843297	0.541425	0.473655	0.645585	0.171951	0.0827008
A0A369JVF6	13.1452	20.0769	10.536	5.56433	5.37066	5.08271	3.67951	2.24236	3.17647	0.00600022	0.00226179	0.366051	0.0827864	0.0376725	0.207924	0.0528907	0.0240707	0.568018	0.0227293	0.00366838
A0A369K032	1.1165	1.17118	1.37712	2.59792	2.09338	1.50995	1.71146	1.5914	2.69044	0.130029	0.0943557	1.69211	0.107102	0.0534757	1.63537	0.149676	0.0928602	0.966468	0.88973	0.848948
A0A369JZS9	0.259505	0.142789	0.347412	0.118087	0.119179	0.287947	0.716075	0.478456	0.202493	0.173546	0.132773	0.700559	0.412371	0.325495	1.86343	0.281622	0.207289	2.65992	0.179919	0.088856
A0A369JVM4	0.181982	0.221545	0.138344	0.68725	0.561434	0.54723	0.869828	0.941819	0.806863	3.4215e-05	2.06053e-06	3.31428	0.00338036	0.000242132	4.83235	0.000350146	1.40535e-05	1.45804	0.0101779	0.00103159
A0A369JW11	3.63964	5.0652	3.97849	0.954483	1.39193	1.04566	1.14211	1.18791	0.539076	0.000311593	4.37852e-05	0.267444	0.0127038	0.00211432	0.22621	0.00714956	0.00137641	0.845823	0.527146	0.420287
A0A369JZG8	2.52807	2.13614	1.17701	0.209294	0.200279	0.204787	3.56263	3.69976	4.42151	0.000259154	3.44896e-05	0.105177	0.0491686	0.0170571	2.00025	0.0205332	0.00652313	19.018	0.00516862	0.000333675
A0A369JVZ2	9.03336	4.95202	7.09563	8.78332	5.30825	5.16929	18.9617	18.5802	13.0206	0.00400101	0.00132375	0.913659	0.734674	0.674827	2.39849	0.0180252	0.00541983	2.62515	0.0150932	0.00203646
A0A369JZI9	5.69269	4.98336	13.8962	52.2314	17.2139	36.733	26.7089	18.1698	18.679	0.0594231	0.0374211	4.32106	0.10591	0.0527319	2.58656	0.0309441	0.0115356	0.598593	0.293877	0.18365
A0A369JVY3	0.934291	0.072173	1.22938	0.611099	0.372869	0.491984	1.05483	0.692541	0.330252	0.739793	0.715041	0.660131	0.543707	0.458562	0.929233	0.904038	0.885588	1.40765	0.443571	0.328741
A0A369JZK0	5.3828	4.63098	6.19389	0.472435	2.20354	3.71896	0.838362	0.402145	0.760898	0.00392928	0.00129418	0.394562	0.0545155	0.0198691	0.123485	0.00551181	0.000914886	0.312967	0.257427	0.151564
A0A369JVV9;A0A369JEL7	2.48034	0.152267	1.10609	0.155062	0.231206	0.404463	0.296717	1.10936	0.718884	0.315929	0.268011	0.211499	0.282423	0.203685	0.568368	0.517039	0.44599	2.68733	0.191197	0.0982521
A0A369JVT3	11.8845	8.942	6.37616	4.79056	6.02609	5.56388	4.91164	3.45498	3.75723	0.0266358	0.0141199	0.602167	0.145711	0.082474	0.445687	0.0779408	0.0397127	0.740138	0.0707255	0.0221902
A0A369JVL8	7.87575	7.42672	8.85254	3.04015	4.06583	6.01284	4.47439	4.14863	4.06412	0.00480271	0.00168184	0.54311	0.0342676	0.00991451	0.525238	0.00770014	0.00159241	0.967095	0.884704	0.84301
A0A369JVS3	0.220738	0.181608	0.102766	1.759	0.139623	0.0797502	0.67628	0.570732	3.57315	0.348918	0.30326	3.91671	0.466284	0.380493	9.54276	0.28112	0.206537	2.43643	0.459831	0.345541
A0A369JZM2	9.8042	12.4708	10.8546	12.187	14.033	13.6228	11.9162	14.8076	17.7821	0.132651	0.0966527	1.20264	0.0858949	0.0398109	1.34339	0.140933	0.0857101	1.11704	0.460927	0.34696
A0A369JZN7	3.89088	3.37631	7.63777	4.08107	4.23645	3.91522	4.72566	5.22788	6.28469	0.539386	0.49808	0.820717	0.575648	0.494395	1.08945	0.778791	0.733759	1.32744	0.0954255	0.0349914
A0A369JZP7	0.3616	0.119025	0.285506	2.24003	1.78861	1.8133	0.356592	0.293904	0.13079	3.18112e-05	1.77386e-06	7.62526	0.0021992	0.00012355	1.01978	0.961481	0.954286	0.133737	0.00247874	9.92135e-05
A0A369JVP7	5.10961	3.76674	3.48703	2.7259	3.64834	2.29319	4.60319	4.93979	4.64207	0.0341571	0.0190721	0.701056	0.130347	0.0706657	1.14734	0.34874	0.269503	1.63659	0.0367094	0.00801018
A0A369JZQ9	5.87459	5.24873	6.12535	0.232188	1.92829	0.59216	0.320981	0.277485	0.225481	4.6837e-05	3.13408e-06	0.159585	0.00378125	0.000300057	0.0477687	0.00205285	0.000199699	0.29933	0.338831	0.226398
A0A369JVP1	3.9959	4.26927	5.38253	4.31898	4.17087	4.74205	3.5928	3.48555	3.08162	0.0492512	0.0297338	0.969533	0.784144	0.734585	0.744445	0.097679	0.0534244	0.767839	0.0116835	0.00128224
A0A369JVN4	3.04643	7.11337	1.77463	0.993726	0.795417	0.894572	2.30971	2.43181	2.03189	0.14239	0.105019	0.224872	0.195405	0.123775	0.567552	0.397185	0.317477	2.52389	0.0022552	8.29868e-05
A0A369JZR5	0.461568	0.968227	0.823375	0.222729	0.429835	0.315292	1.49746	1.47672	1.96533	0.00105577	0.000233917	0.429553	0.0894463	0.0421478	2.19225	0.0151872	0.00422556	5.10356	0.00767998	0.000634627
A0A369JZK5	310.293	340.162	339.748	367.426	412.393	365.59	348.263	384.589	387.577	0.0589406	0.0370734	1.15674	0.0562872	0.0209101	1.13151	0.0571373	0.0266641	0.978191	0.697091	0.608436
A0A369JZG3	0.260675	0.241094	0.221513	0.731107	0.841357	0.494796	0.294777	0.802268	0.325684	0.0783803	0.0519816	2.85817	0.0467892	0.0159359	1.96705	0.291339	0.216424	0.68822	0.340131	0.227706
A0A369K033	1.64928	1.70329	0.953547	0.787588	0.616751	0.564763	1.02595	0.634085	1.60457	0.112646	0.0790618	0.45728	0.0747523	0.0320742	0.758131	0.40368	0.324592	1.65791	0.262365	0.156165
A0A369JV85	0.556786	0.527063	0.17374	0.102567	0.200197	0.151382	0.108707	0.253096	0.0860595	0.0831753	0.0558419	0.361124	0.155687	0.090307	0.356128	0.146868	0.0905184	0.986164	0.974048	0.962101
A0A369JUQ2	6.92042	6.36541	7.41196	24.4426	14.2534	16.4935	71.3958	67.5398	50.8197	0.000148071	1.5853e-05	2.66644	0.0639798	0.0257447	9.1679	0.0121791	0.00310692	3.43825	0.00857143	0.00075256
A0A369JUQ1	29.8148	39.8258	28.5451	16.2928	15.4616	28.7956	29.735	17.494	21.3325	0.128099	0.092098	0.616688	0.0908453	0.043126	0.698285	0.123767	0.0719029	1.13231	0.660553	0.568016
A0A369JUP8	9.37724	7.28182	11.8336	1.11978	0.796975	2.52804	2.02675	2.0183	1.75722	0.000743908	0.000146016	0.155998	0.0154079	0.00292144	0.203641	0.0284706	0.010323	1.30541	0.485349	0.374743
A0A369JUP1	0.389066	0.3442	0.328279	0.19168	0.125143	0.0729775	0.637044	0.628073	0.250602	0.0366304	0.0206982	0.367202	0.010019	0.00137901	1.42784	0.356281	0.277026	3.88844	0.0895634	0.0314541
A0A369JUN7	1.18586	0.97392	0.740674	0.162195	0.428134	0.486112	0.209166	0.266547	0.491483	0.00867824	0.0036326	0.371128	0.0224566	0.00520413	0.333464	0.0186026	0.0056567	0.898514	0.796263	0.72738
A0A369JUN5	0.0768147	0.115736	0.0962752	0.134987	0.205403	0.087206	0.089375	0.100489	0.089895	0.254059	0.207214	1.48046	0.309148	0.229473	0.96861	0.81818	0.779219	0.654262	0.287035	0.17678
A0A369K0F9	7.70375	5.72149	10.678	5.12595	9.82887	13.3945	12.1643	13.5724	14.1857	0.143038	0.10571	1.17616	0.644597	0.573076	1.65631	0.0512098	0.0230966	1.40823	0.244852	0.139735
A0A369JUL7	0.29369	0.212203	0.156159	0.424949	0.460239	0.179693	0.335142	0.311372	0.430758	0.254003	0.206979	1.60846	0.266097	0.188174	1.62717	0.0631984	0.0302664	1.01163	0.968529	0.952898
A0A369JUQ3	0.111178	0.114305	0.108052	0.580639	0.638537	0.369113	0.979678	0.114211	0.0496669	0.317718	0.269765	4.76198	0.0361991	0.0107784	3.42859	0.462875	0.388563	0.719992	0.674973	0.583466
A0A369JUL4	0.193362	0.21451	0.23246	0.0800709	0.0710834	0.0890583	0.126245	0.16305	0.199855	0.00163826	0.000411698	0.375138	0.00231398	0.000133249	0.763902	0.125893	0.073566	2.03632	0.052672	0.0139076
A0A369JUK6	0.235945	0.430012	0.259587	0.313213	0.270014	0.294641	0.439731	0.18728	0.191347	0.916479	0.907621	0.948488	0.821116	0.777869	0.884192	0.748757	0.700878	0.932211	0.835246	0.775393
A0A369JUK2	590.037	640.707	614.142	290.985	291.492	311.183	248.01	242.171	247.481	2.76835e-07	1.6466e-09	0.484399	0.000440386	1.11333e-05	0.399842	0.00134971	0.000107426	0.825438	0.0112761	0.00120113
A0A369JUI9	0.0923496	0.232026	0.09918	0.206563	0.062667	0.0474912	0.310053	0.472899	0.42537	0.00917417	0.00389476	0.747768	0.628894	0.556024	2.85281	0.0170604	0.00502529	3.8151	0.0132953	0.00164797
A0A369JUI6	18.3299	18.6065	18.282	1.62832	3.51636	4.626	2.4943	1.9669	1.47728	1.06751e-06	1.2699e-08	0.176946	0.00299268	0.00019755	0.107545	7.8265e-05	1.01159e-06	0.607785	0.279157	0.169765
A0A369JUI2;A0A369JG98	0.178549	0.352725	0.233092	0.41774	0.389257	0.360774	0.840086	0.993211	0.111669	0.28447	0.236459	1.52776	0.109387	0.0551543	2.54455	0.283164	0.209002	1.66554	0.441389	0.326269
A0A369JUH9	5.77891	3.48647	2.44822	3.19294	4.22866	0.490092	7.99037	3.76	9.53434	0.121917	0.0868378	0.675428	0.44268	0.355326	1.81709	0.201649	0.135256	2.69029	0.107387	0.0413188
A0A369JUH6	0.182669	0.120494	0.151581	0.107007	0.0845146	0.0620221	0.0947507	0.128575	0.0609264	0.0642464	0.041175	0.557552	0.0438823	0.0144528	0.625081	0.0992803	0.0547055	1.12112	0.688187	0.598442
A0A369K0G7	0.191944	0.249659	0.176652	3.5763	2.06683	1.56173	3.15352	2.88688	2.98363	0.00313953	0.00095703	11.6535	0.0680927	0.0280691	14.596	0.000333373	1.29267e-05	1.25249	0.422149	0.307687
A0A369K0G5	1.2498	1.61619	0.813307	1.08648	0.847536	0.33037	4.38578	3.80118	2.97319	0.000902285	0.000189178	0.61544	0.216897	0.144548	3.03323	0.0114808	0.00287411	4.92855	0.00720837	0.000563081
A0A369JV96	0.47117	0.199163	0.508118	0.279288	0.149113	0.158344	0.545715	0.525946	0.263712	0.148652	0.110632	0.497895	0.169388	0.101347	1.13316	0.714715	0.661719	2.2759	0.0938044	0.033973
A0A369K0C0	0.263073	0.253026	0.699783	2.03687	0.0842505	1.06056	21.1625	24.6629	23.152	5.51884e-07	5.33419e-09	2.61677	0.365423	0.281509	56.7304	0.0016699	0.000151086	21.6796	0.000248656	1.7658e-06
A0A369K093	2.31487	4.46876	1.73507	0.385185	0.937305	0.254958	1.67647	0.670801	1.4445	0.0515193	0.0313329	0.185175	0.10073	0.0495161	0.445111	0.190191	0.1255	2.40374	0.125066	0.0508661
A0A369K034	16.1946	13.6288	16.87	13.0846	16.0262	14.1441	15.1521	14.0725	14.2407	0.542789	0.502433	0.926361	0.431673	0.343762	0.930869	0.392854	0.313481	1.00487	0.944886	0.924146
A0A369JV69	4.01425	3.67079	3.94154	0.187762	0.516109	0.206505	0.217647	0.175155	0.0625539	1.63008e-07	6.05978e-10	0.0783013	1.80941e-05	3.81197e-08	0.0391651	0.000120156	2.12521e-06	0.500185	0.290541	0.180064
A0A369JV54	1.54044	1.10179	3.82136	30.0338	19.6374	17.3542	19.7148	13.8755	26.8539	0.00759775	0.00304475	10.3697	0.030662	0.00850526	9.35149	0.0354641	0.0139685	0.90181	0.706088	0.618112
A0A369JV52	0.22631	0.1413	0.0874293	0.627217	0.574941	1.09313	1.11299	0.509387	1.20396	0.0289664	0.0157646	5.04417	0.0578343	0.0219722	6.2112	0.0638343	0.0307447	1.23136	0.554793	0.448419
A0A369JV42;A0A369JSP6	0.0917631	0.0492643	0.0740234	0.0655622	0.0296319	0.0834626	0.455933	0.369546	0.403482	1.66025e-05	6.66569e-07	0.830765	0.579807	0.500002	5.71475	0.00141352	0.000114428	6.8789	0.000740438	1.38623e-05
A0A369JV41	13.4919	8.53961	11.3152	2.95512	3.663	3.82855	4.83773	2.81185	2.58381	0.00166915	0.000423182	0.313275	0.0299267	0.0081752	0.306879	0.017921	0.00535193	0.979584	0.932746	0.904445
A0A369K047	0.778829	0.402277	0.300025	0.84378	1.75869	1.47084	2.12145	3.02038	3.70975	0.00444327	0.00151963	2.75013	0.0651507	0.0263531	5.97623	0.0246935	0.00846634	2.17307	0.0530172	0.0141699
A0A369JV27	2.57298	2.51937	1.9819	7.03687	2.67995	2.70397	8.54615	5.03956	1.48053	0.46298	0.417199	1.75578	0.343252	0.261055	2.12973	0.321239	0.244316	1.21299	0.744074	0.663854
A0A369JUR4	28.1826	43.3097	33.2592	49.473	39.7832	39.7321	35.5502	40.5833	52.5326	0.375484	0.330817	1.23137	0.222177	0.148534	1.2283	0.301924	0.225519	0.997502	0.986687	0.980954
A0A369JV15	10.8154	12.6265	10.4542	81.2364	58.5762	73.7796	53.163	56.5187	60.1608	0.000109303	9.83321e-06	6.30138	0.0115365	0.00174991	5.01068	0.000790397	4.9467e-05	0.795172	0.151421	0.067939
A0A369JUZ4	8.96143	8.71039	12.315	38.5667	36.6044	18.625	15.2865	18.435	31.291	0.0491405	0.0296305	3.12791	0.0741576	0.0316628	2.16804	0.133243	0.0794022	0.693126	0.301259	0.190791
A0A369JUZ0	1.92675	1.1847	1.22225	0.237458	0.225601	0.140105	0.23305	0.312104	1.40196	0.0382019	0.0217566	0.139179	0.0338822	0.00973163	0.449295	0.162718	0.103498	3.22817	0.356742	0.244353
A0A369JUX0	0.102883	0.0684881	0.0340929	0.397027	0.122305	0.197458	0.13769	0.222695	0.230914	0.127649	0.0916796	3.48864	0.16718	0.0992041	2.87787	0.0289157	0.0105631	0.824926	0.670001	0.577438
A0A369K052	0.770162	0.85652	0.622974	1.31194	0.682284	0.616525	1.47426	0.547265	1.22416	0.555372	0.515732	1.16051	0.648131	0.578038	1.44275	0.353216	0.274163	1.2432	0.584277	0.481303
A0A369JUV9	0.018053	0.0282221	0.0231375	0.0183448	0.0166369	0.0200526	0.0693065	0.0898296	0.0437874	0.00823057	0.00337178	0.792857	0.239181	0.163765	2.92344	0.0728054	0.0364523	3.68722	0.0650871	0.0197488
A0A369K080	0.0707689	0.317225	0.0937929	0.460342	0.320083	0.278453	0.475393	0.484607	0.560167	0.0152783	0.00733812	2.19782	0.12367	0.0654826	3.15527	0.0366441	0.0147573	1.43564	0.0896713	0.0316657
A0A369JUV3	1.27647	1.58067	1.5892	0.328395	0.0920909	0.347601	0.424277	0.37384	0.57147	9.71469e-05	8.52293e-06	0.172746	0.000924715	3.44171e-05	0.308026	0.0025441	0.00028037	1.78312	0.125934	0.0513815
A0A369JUU2	0.455715	0.13006	1.0179	0.470186	0.350201	0.17256	0.296742	0.92713	1.01458	0.413334	0.368466	0.619171	0.52158	0.437336	1.39583	0.572399	0.50776	2.25435	0.199819	0.105392
A0A369JUZ7	32.2	33.5773	39.2327	55.5458	50.9172	47.6549	36.9016	35.5754	56.3142	0.0910481	0.0624137	1.46765	0.00653895	0.000665834	1.22647	0.359783	0.280484	0.835667	0.335521	0.222886
A0A369K0I0	1.25936	1.31413	0.875529	0.36204	0.329337	0.43889	0.963362	0.968582	0.928594	0.001385	0.000328488	0.327707	0.0253212	0.00641922	0.829377	0.290608	0.215683	2.53085	0.00107693	2.43336e-05
A0A369JZG0	0.678951	0.217945	0.272485	1.03619	0.68172	1.04213	1.45106	1.59393	1.647	0.00102509	0.000225597	2.36026	0.0499615	0.0174725	4.01237	0.0076358	0.00156872	1.69997	0.0179129	0.00262506
A0A369JW51	5.61525	5.28367	4.04236	2.48924	2.37375	1.53227	1.67799	1.26256	2.13213	0.00123476	0.000282756	0.428026	0.0113396	0.00167227	0.339508	0.00871471	0.00189115	0.793194	0.32605	0.214069
A0A369JXN1	0.244477	0.300779	0.244835	0.845034	0.77772	0.52962	6.32632	5.46507	6.25551	5.74686e-07	5.98186e-09	2.72421	0.0375942	0.0113522	22.8415	0.00220668	0.00022367	8.38465	0.0010735	2.35629e-05
A0A369JXM8	1.20229	1.20845	1.25187	0.57229	0.378412	1.65555	0.674468	0.680488	0.883999	0.386662	0.341815	0.711584	0.469076	0.385406	0.6113	0.0165662	0.00484591	0.859069	0.788663	0.717892
A0A369JXM0	0.314807	0.222392	0.313362	0.0870235	0.109547	0.163332	0.23485	0.242322	0.583413	0.128866	0.0930323	0.423135	0.0150743	0.00281585	1.24693	0.60924	0.545415	2.94687	0.175172	0.0850416
A0A369JXJ2	1.46063	1.5073	0.954384	1.54792	1.66984	1.25855	1.66202	1.07511	1.16927	0.661799	0.62834	1.14124	0.444475	0.35739	0.995943	0.984332	0.982324	0.872682	0.441316	0.32593
A0A369JXI5	10.2699	10.7075	11.1082	45.512	24.4518	35.053	37.5342	44.2523	39.3391	0.00280211	0.000827091	3.27303	0.0570098	0.0214187	3.77509	0.00409513	0.000579447	1.15339	0.476044	0.364793
A0A369JYI8	7.77321	6.3479	1.86267	10.8223	7.30273	2.29224	33.7665	31.5123	25.1511	0.000439937	7.39225e-05	1.27738	0.65565	0.586586	5.6576	0.00222259	0.000226794	4.42908	0.00286068	0.000121888
A0A369JXH4	0.4408	0.256063	3.7888	1.36908	1.65007	1.25183	2.28144	2.23819	2.40343	0.607551	0.566897	0.952138	0.956091	0.941992	1.54337	0.552581	0.484918	1.62096	0.00887733	0.00079661
A0A369JYJ1	0.318533	0.327258	0.271318	0.336962	0.454685	0.219238	0.379779	0.402738	0.367776	0.450663	0.405764	1.10225	0.694995	0.630571	1.25426	0.026873	0.00956095	1.13791	0.566047	0.460438
A0A369JYF7	14.9485	13.0333	12.8107	7.52437	8.81179	5.31386	8.68649	6.78417	4.95423	0.0037441	0.00122483	0.530736	0.00946005	0.00124894	0.500703	0.00952054	0.00218908	0.943412	0.796927	0.728502
A0A369JXF6	0.428778	0.368451	0.319282	0.832941	0.596071	0.114612	2.07784	1.54416	2.70256	0.00305736	0.000920617	1.38254	0.571234	0.490202	5.66458	0.0342274	0.0133417	4.09722	0.0220105	0.00348133
A0A369JYM1	3.27628	2.00905	6.1748	3.51134	2.39097	5.8973	6.44244	4.7204	8.07851	0.240097	0.193684	1.02962	0.947407	0.930108	1.67898	0.177477	0.115179	1.63068	0.155291	0.0708786
A0A369JXD5	0.121445	0.335121	0.253544	1.07673	0.417169	0.102636	2.93864	2.67671	2.56506	0.000129084	1.29564e-05	2.24829	0.412442	0.325841	11.5199	0.000213025	5.94151e-06	5.12385	0.00915123	0.000850728
A0A369JYN7	0.942564	0.866913	0.771469	5.68584	3.53214	2.38425	6.53968	5.29318	5.29715	0.00382541	0.00125428	4.49534	0.0894435	0.0420837	6.6371	0.00662412	0.00122569	1.47644	0.188097	0.0952023
A0A369JXC3	2.39738	2.14685	2.62128	0.269144	0.748863	0.694245	0.18712	0.316815	0.251967	3.11767e-05	1.7153e-06	0.238957	0.000924777	3.50688e-05	0.105492	0.00241076	0.000254196	0.441467	0.16403	0.0775147
A0A369JXB9	0.0345931	0.0191232	0.125247	0.0454396	0.0463918	0.0858732	0.195068	0.140465	0.0858608	0.131747	0.0958963	0.992966	0.99145	0.987968	2.35464	0.151983	0.0948084	2.37132	0.108096	0.0416612
A0A369JYR2	1.99564	2.28338	2.9942	0.627004	0.640095	0.613914	0.846907	0.83463	0.822353	0.000583727	0.000107631	0.258622	0.0261287	0.006734	0.344261	0.0330595	0.0127065	1.33114	3.77748e-05	7.31597e-08
A0A369JX93	0.370402	0.417059	0.393731	0.235132	0.239815	0.244499	0.505743	0.419928	0.391887	0.00136377	0.000322437	0.609085	0.00593852	0.000575503	1.11545	0.31653	0.239658	1.83135	0.0276315	0.00515527
A0A369JX88	26.9444	23.7349	29.7511	18.0668	18.8002	18.189	14.8935	15.4581	16.4464	0.000672768	0.000129552	0.684517	0.0377628	0.0114827	0.581844	0.0179516	0.00537328	0.850006	0.0129337	0.00156975
A0A369JXF1	0.970379	0.570251	0.328512	0.292404	0.397934	0.196562	0.328144	0.334468	0.340792	0.162443	0.122708	0.474496	0.216401	0.143913	0.536826	0.263017	0.189837	1.13136	0.573227	0.469239
A0A369JYS8	11.2499	11.1794	21.253	9.02191	8.5722	8.72749	11.1002	11.5427	9.29874	0.187825	0.145931	0.60257	0.225731	0.151544	0.731226	0.362602	0.283421	1.21351	0.10719	0.0411735
A0A369JYF5	1.45117	1.20504	1.11237	0.96371	0.622418	0.360464	1.92394	1.87684	0.95541	0.0561902	0.0348421	0.516531	0.0525861	0.0188335	1.26206	0.409304	0.330506	2.44334	0.0772816	0.025245
A0A369JXP5	1.9119	1.52559	1.78905	3.54203	3.11772	2.18429	2.41405	2.83939	2.35853	0.0406252	0.0233482	1.69214	0.0854431	0.0394814	1.45641	0.0161786	0.00468849	0.860688	0.419609	0.30421
A0A369JY92	0.988412	0.636931	0.382342	0.11883	0.075498	0.112785	0.27126	0.212439	0.175183	0.0180475	0.00882919	0.152969	0.0832661	0.0380662	0.328181	0.121386	0.0701893	2.1454	0.0347669	0.00740676
A0A369JY94;A0A369JSR4	43.3697	41.3605	36.7837	12.9949	11.9169	13.2601	9.99645	9.2905	9.84179	2.58886e-06	4.81202e-08	0.314136	0.00360087	0.0002731	0.239715	0.00363977	0.000482827	0.763094	0.00727193	0.000577435
A0A369JY37	0.238444	0.183204	0.204412	0.383544	0.293757	0.0770027	0.0969561	0.562181	0.366474	0.619556	0.580862	1.20484	0.686695	0.622076	1.6382	0.427727	0.349165	1.35968	0.611797	0.509897
A0A369JY18	7.90671	7.145	3.5862	6.42843	4.91863	3.49169	4.32949	6.57337	10.7819	0.55699	0.517649	0.79616	0.474804	0.390446	1.16347	0.685693	0.628319	1.46136	0.357184	0.244887
A0A369JY10	0.705651	0.639743	0.698451	0.725055	1.17806	0.823236	1.06216	0.791848	0.705931	0.324246	0.276755	1.33393	0.238273	0.162474	1.25251	0.247666	0.175051	0.93896	0.767362	0.692063
A0A369JY05	23.957	15.5245	18.1652	7.39436	2.68138	4.14982	15.213	7.69998	17.625	0.0143644	0.00680307	0.246772	0.0132413	0.00225957	0.703214	0.218762	0.149562	2.84965	0.0812226	0.0274238
A0A369JYB1	32.9294	31.3371	35.6409	8.85976	12.0389	12.8922	5.81427	11.1361	6.02922	2.90054e-05	1.53114e-06	0.338222	0.000232701	3.10486e-06	0.230009	0.000472712	2.31533e-05	0.680055	0.173671	0.0838642
A0A369JYB4	4.51583	4.14334	4.80399	9.44696	8.61494	9.28405	5.36803	4.11074	5.17603	5.15558e-05	3.64149e-06	2.03117	0.000208469	2.48874e-06	1.08851	0.430783	0.352832	0.535904	0.00161575	4.90255e-05
A0A369JXN7	31.6867	28.0936	26.228	67.7898	40.1715	41.0675	92.931	96.3834	81.4226	0.000909455	0.000191358	1.73273	0.14241	0.0800054	3.1478	0.00242834	0.000257701	1.81668	0.0289908	0.00553988
A0A369JXX7	5.97083	4.66631	8.80652	30.5878	25.7112	34.0657	26.9549	27.7447	35.6361	0.000417796	6.80277e-05	4.64751	0.00337147	0.000234393	4.64602	0.00593723	0.00101781	0.999679	0.998034	0.998034
A0A369JXV9	2.8724	2.48083	3.11782	36.2803	13.9008	24.5783	15.0799	11.8112	18.8036	0.0201672	0.010166	8.82528	0.0758096	0.0327941	5.39421	0.024685	0.00844663	0.611223	0.269412	0.1621
A0A369JYE1	1.65491	1.32571	0.887506	0.918792	1.89631	2.10244	2.58507	2.91315	2.91056	0.0132361	0.00618996	1.2713	0.468008	0.383543	2.17386	0.00961409	0.00222367	1.70995	0.0755058	0.0244212
A0A369JXU0	0.156891	0.0876469	0.0892163	0.168439	0.251783	0.0778461	0.163844	0.271081	0.274174	0.145251	0.107562	1.49232	0.39888	0.312046	2.12461	0.0533795	0.0243658	1.4237	0.325388	0.213424
A0A369JXT6	0.632642	0.455888	0.534504	3.33916	3.14252	2.12062	2.11207	3.23433	1.28365	0.0145651	0.00693061	5.30014	0.0236571	0.00574816	4.08498	0.0969239	0.0528796	0.770731	0.395665	0.280721
A0A369JYE8	0.122773	0.19674	0.143358	0.504034	0.182848	0.192978	0.280984	0.32332	0.144753	0.407782	0.36291	1.90088	0.31698	0.236844	1.61828	0.211518	0.143314	0.851336	0.737265	0.657303
A0A369JXR0	3.45458	1.39218	2.06184	14.2168	11.4496	17.3981	132.442	132.882	141.24	9.48088e-09	7.04898e-12	6.23347	0.0122337	0.00195018	58.849	0.00027421	9.69995e-06	9.4408	2.20826e-05	2.85121e-08
A0A369JXQ9	2.94534	2.22402	1.52808	5.95541	4.98371	2.06315	5.28093	7.06519	8.40941	0.0268874	0.0143133	1.94138	0.207107	0.135841	3.09903	0.0213506	0.00688447	1.5963	0.160054	0.0746024
A0A369JXQ1	62.8478	62.8678	65.2066	57.4954	74.4999	56.1506	62.0157	57.1149	79.3113	0.891519	0.88025	0.985459	0.890373	0.857859	1.03939	0.746173	0.697951	1.05472	0.721351	0.637062
A0A369JYC4	0.224407	0.249689	0.302566	0.406505	0.673963	0.26976	0.0653512	0.523672	0.586444	0.536238	0.493578	1.7385	0.246042	0.170363	1.51349	0.504139	0.431433	0.87057	0.789359	0.719035
A0A369JW47;A0A369JFW4	7.73077	9.67478	15.2904	16.1133	10.7846	15.2218	1.4749	2.32774	2.998	0.00563811	0.00210015	1.28823	0.330528	0.249521	0.207996	0.0577409	0.0270636	0.16146	0.0141773	0.00183051
A0A369JX46	0.0838206	0.194107	0.304393	7.70611	1.23555	2.6901	4.32505	3.75129	3.51927	0.0999415	0.0691788	19.9749	0.200866	0.129491	19.9128	0.00257285	0.000285289	0.996892	0.99567	0.995027
A0A369JX42	0.297168	0.246224	0.294201	0.674684	0.988881	0.825881	1.06656	0.51454	1.00929	0.0190494	0.00937601	2.97214	0.0230944	0.00553032	3.09265	0.078128	0.0399144	1.04055	0.875462	0.828552
A0A369JZ24	0.197268	0.353299	0.17021	0.305588	0.451949	0.443258	0.172401	0.198234	0.224067	0.0376006	0.0213583	1.66597	0.0995163	0.04864	0.825084	0.542177	0.474682	0.495256	0.0407203	0.00941115
A0A369JWP4	16.6189	16.4899	16.0142	13.9214	9.54613	12.4787	14.8694	13.9222	14.5741	0.019103	0.00943077	0.73176	0.0733852	0.0310753	0.882799	0.00708404	0.00134934	1.20641	0.190192	0.0973674
A0A369JWN9	2.27897	4.45728	13.8784	47.4472	19.205	25.6302	22.4252	21.6784	33.5763	0.0578638	0.036224	4.47655	0.0918777	0.0437452	3.7682	0.0224078	0.00742354	0.841764	0.64205	0.546717
A0A369JZ31	1.57668	1.51771	1.14425	1.24235	2.08825	1.85931	0.734153	0.604631	0.68695	0.0109441	0.00483329	1.22443	0.347848	0.266016	0.47792	0.0251147	0.0086791	0.390321	0.0500257	0.0128213
A0A369JWM3	14.0919	12.6917	9.36391	3.06119	2.76603	2.3584	12.9691	12.4171	11.5693	0.000313469	4.42819e-05	0.226451	0.020093	0.00437418	1.02235	0.868463	0.838923	4.51468	0.000264612	2.22076e-06
A0A369JZ61	11.1087	8.88459	11.561	14.3818	17.5018	11.2699	4.16227	6.01373	7.22341	0.00838537	0.0034539	1.3676	0.152087	0.0876851	0.551411	0.017976	0.00539281	0.403197	0.0247138	0.00421203
A0A369JWH8	1.2185	1.24552	0.0681666	2.18328	0.0589923	0.948221	0.329843	0.26224	0.807054	0.635556	0.598226	1.25997	0.780737	0.730844	0.552539	0.444205	0.368358	0.438533	0.437398	0.322754
A0A369JWH6	0.198056	0.161084	0.187517	0.225191	0.401982	1.36194	2.68864	0.475905	1.78461	0.117529	0.0831007	3.63868	0.306407	0.226578	9.05349	0.149673	0.0927568	2.48813	0.26804	0.161101
A0A369JWP8	1.08722	1.32483	0.206005	0.137168	0.123924	0.0829198	0.296843	0.513063	0.538088	0.0960908	0.0662991	0.1314	0.155491	0.0899751	0.514883	0.338966	0.260335	3.91845	0.0433319	0.0103784
A0A369JWH0	0.0697183	0.0458826	0.0935539	0.0842081	0.0548604	0.0720608	0.0679919	0.0529255	0.0530141	0.624971	0.586404	1.00944	0.969872	0.961017	0.831592	0.491319	0.418122	0.823815	0.292354	0.182132
A0A369JWF8	2.79597	2.74183	2.74985	1.14197	1.79425	1.87956	0.937792	2.21457	1.36963	0.0233678	0.0121443	0.581079	0.037596	0.0113791	0.545631	0.0785301	0.0402266	0.938996	0.837306	0.777846
A0A369JWE2	1.69746	1.69492	2.40921	1.73603	2.42386	2.57052	2.48783	2.51492	2.51769	0.214688	0.170633	1.1601	0.426906	0.338467	1.29627	0.137245	0.0828141	1.11738	0.413617	0.299065
A0A369JWD4;A0A369JQB0	8.76714	9.06325	5.42003	3.95155	3.0297	2.55889	3.56466	3.34649	3.96938	0.00773935	0.00313026	0.410321	0.0470957	0.0160734	0.467971	0.0684365	0.0337992	1.1405	0.397563	0.282323
A0A369JZ73	17.3866	15.0681	12.3192	6.23975	7.93685	4.95477	5.86562	5.31806	6.0868	0.00102464	0.000224736	0.427288	0.012568	0.00206525	0.385726	0.022397	0.00740472	0.902731	0.551474	0.444668
A0A369JZ88	1.44509	1.35948	1.37822	0.175002	0.322235	0.54748	0.353398	0.146737	0.343598	7.23221e-05	5.64597e-06	0.249766	0.00777594	0.000911926	0.201715	0.00129706	9.97063e-05	0.807618	0.632197	0.534653
A0A369JW97	0.0891787	0.0489587	0.0820752	0.0808667	0.0804548	0.0735306	0.150659	0.138995	0.112161	0.00844238	0.00348366	1.06648	0.73398	0.673674	1.82467	0.0231261	0.00774017	1.71093	0.0348007	0.00743643
A0A369JZ96	0.332964	0.534381	0.0708766	4.44281	2.17177	3.29224	1.08498	0.789537	0.779946	0.00364171	0.0011751	10.5592	0.0401351	0.0125422	2.82925	0.0303369	0.0112886	0.267943	0.0632019	0.0188912
A0A369JZC7	15.0115	12.862	11.3068	1.96989	2.85959	3.42862	1.1038	1.21573	1.00677	2.94632e-05	1.57721e-06	0.210772	0.00502632	0.000455334	0.0848974	0.0078279	0.00163481	0.402793	0.0580012	0.0164006
A0A369JWG3	1.02845	0.86304	0.982789	1.7259	0.787117	2.05118	2.50963	2.3866	2.02033	0.0192414	0.00952772	1.58794	0.27452	0.195673	2.40636	0.00675827	0.0012689	1.5154	0.163736	0.0771644
A0A369JX44	19.863	19.5504	18.3712	1.69974	1.9745	3.49978	2.04513	1.4699	0.839459	2.54935e-07	1.3268e-09	0.124151	2.77885e-05	7.80577e-08	0.0753572	1.15901e-05	4.73065e-08	0.60698	0.240247	0.135711
A0A369JWQ5	76.5603	71.0344	73.5756	30.9681	48.8492	45.6811	27.1146	24.1779	20.925	0.000156999	1.7159e-05	0.567428	0.021616	0.00488789	0.326525	3.53809e-05	2.88824e-07	0.575447	0.0724273	0.0229112
A0A369JZ07;A0A369JY08;A0A369JW13	5.70462	4.50525	5.67702	0.763942	0.897186	1.30025	1.47224	1.97182	1.72826	4.99387e-05	3.49014e-06	0.186404	0.00347029	0.000253448	0.325571	0.00642153	0.0011751	1.74659	0.0276264	0.00513648
A0A369JX34	1.13689	13.6726	13.088	13.9407	1.49625	0.622538	14.9341	16.4243	18.2603	0.147792	0.109773	0.575661	0.54238	0.456681	1.7786	0.213987	0.145424	3.08967	0.11521	0.0456675
A0A369JX17	0.358178	3.53484	6.92366	3.34167	4.5779	8.25803	2.75913	2.59386	1.19071	0.341971	0.295697	1.49562	0.500683	0.416298	0.604964	0.534866	0.466098	0.404491	0.151603	0.0683145
A0A369JYT6	35.7356	34.8618	28.3212	19.7809	16.7579	19.8975	19.9201	19.0425	13.6907	0.00187764	0.000492793	0.570532	0.014602	0.0026661	0.532289	0.00778589	0.00162074	0.932971	0.606467	0.503889
A0A369JX03	3.12927	2.89286	1.56969	0.766248	1.20942	1.81537	2.41696	4.00048	5.31151	0.0506208	0.0306736	0.499358	0.10424	0.0516078	1.54495	0.243589	0.171009	3.09386	0.0733139	0.0232863
A0A369JYV9	94.0594	99.3285	194.742	406.824	306.29	301.758	545.538	1380.6	1118.06	0.0117535	0.00529562	2.61477	0.0116776	0.00179593	7.84324	0.0671381	0.033021	2.99959	0.108436	0.0418622
A0A369JWZ1	1.66032	1.52783	1.16072	1.30132	0.893046	1.23158	1.69688	1.61578	2.09946	0.0449996	0.0265648	0.78778	0.192714	0.121799	1.24449	0.168963	0.108504	1.57974	0.0289008	0.00548538
A0A369JWY1	6.58048	3.70134	4.44357	2.54773	4.06604	3.91324	5.39262	5.88477	3.93672	0.263955	0.217444	0.714888	0.2481	0.172311	1.03319	0.884379	0.861517	1.44525	0.110916	0.043321
A0A369JWX6	21.1406	21.3828	14.9195	9.88901	3.92175	4.95641	34.7376	33.5407	41.437	0.000181801	2.12213e-05	0.32671	0.0105078	0.00146105	1.90999	0.00616044	0.00107703	5.84613	0.000854003	1.70911e-05
A0A369JWR3	88.4155	91.9142	94.0512	52.9572	58.4573	48.9101	44.659	44.5075	40.5323	6.3364e-06	1.64888e-07	0.584315	0.00087783	3.02062e-05	0.472696	3.00972e-05	2.04743e-07	0.808975	0.0474322	0.0119422
A0A369JWX1	6.07732	6.22664	4.89341	4.73024	3.06485	2.77557	8.9555	5.71237	6.00351	0.045361	0.0268793	0.614666	0.0471504	0.0161252	1.20201	0.385748	0.305187	1.95555	0.0621279	0.0182493
A0A369JWW3	1.6835	1.33194	1.37247	1.58846	1.3368	1.53063	1.37716	1.39298	1.71479	0.973146	0.969528	1.01549	0.875517	0.840472	1.02211	0.846198	0.811083	1.00652	0.946178	0.926021
A0A369JWV1	3.78361	4.25613	3.60076	4.19043	4.94917	4.99285	4.54539	4.95166	5.02349	0.0329917	0.0183478	1.21408	0.0680286	0.0279471	1.24741	0.0197823	0.00619036	1.02746	0.693916	0.605217
A0A369JWV0	1.7489	1.51946	1.09866	1.90146	1.02998	0.611407	5.34762	4.93334	5.85815	8.34985e-05	6.89095e-06	0.811272	0.564859	0.483145	3.69567	0.00049223	2.51138e-05	4.55541	0.00135132	3.48953e-05
A0A369JWU9	3.58403	2.96399	6.4116	43.2564	14.32	22.7432	12.4385	17.7441	22.6839	0.0622852	0.0396403	6.19768	0.118429	0.0616263	4.07933	0.0341966	0.0133064	0.658203	0.402292	0.286721
A0A369JYY2	0.751127	0.498706	0.347797	3.80185	1.59575	2.34996	2.62931	2.05063	2.34899	0.019333	0.00958743	4.84941	0.0824542	0.0374634	4.3996	0.00144525	0.00011798	0.907244	0.750808	0.671801
A0A369JWU1	0.476685	0.151937	0.0717021	0.0861616	0.148334	0.114569	0.297908	0.236689	0.300271	0.33868	0.29134	0.498432	0.444675	0.357863	1.19212	0.753467	0.707337	2.39173	0.00443836	0.000252147
A0A369JWT4	0.0455906	0.236532	0.779394	24.7746	5.44393	9.28836	2.10193	4.58235	3.91853	0.0872976	0.0593234	37.2174	0.162136	0.0950726	9.98836	0.041032	0.0171106	0.268379	0.243292	0.137745
A0A369JYY6	110.069	108.515	119.807	99.8745	100.737	83.553	83.9465	89.39	71.8121	0.0113856	0.00507063	0.839752	0.0629122	0.02505	0.724454	0.0107269	0.0026197	0.8627	0.163932	0.0773625
A0A369JYX9	3.02313	3.21623	0.756195	3.51578	2.10608	1.336	17.6749	12.1587	18.2996	0.000367068	5.54013e-05	0.994613	0.990747	0.986572	6.88054	0.0107751	0.0026388	6.91781	0.0129057	0.00155802
A0A369JUH1	1.85595	2.78844	2.57967	1.54522	1.68624	1.20289	1.95018	2.50797	1.83467	0.059569	0.0376458	0.613831	0.0616011	0.0240521	0.871093	0.430282	0.352129	1.41911	0.0782233	0.0258051
A0A369K0J9	0.740929	0.55073	0.627603	7.40498	9.04882	7.23038	6.11156	4.48333	6.66453	0.000143252	1.50175e-05	12.3403	0.00595121	0.000580912	8.99274	0.0154718	0.00434683	0.728732	0.0713867	0.0224898
A0A369JUF6	32.6716	31.666	17.304	84.8683	60.9629	28.5483	94.6032	79.1369	72.3463	0.028892	0.0157026	2.13591	0.191665	0.121002	3.01423	0.00343365	0.000443805	1.41121	0.278996	0.169487
A0A369JS34	0.607541	0.485267	0.203217	0.564	0.659104	0.328405	0.171539	0.122562	0.131183	0.0569422	0.0354354	1.19713	0.612767	0.537032	0.328145	0.13409	0.0801803	0.27411	0.0591232	0.0169087
A0A369JS32	5.14518	4.43976	2.72485	8.31184	10.2422	7.23917	4.86118	1.52661	7.3956	0.0675653	0.0436537	2.09534	0.0179766	0.00367359	1.11971	0.809137	0.768956	0.534381	0.127539	0.0526955
A0A369JS31	0.825678	0.419064	0.637781	0.202432	0.180111	0.252046	0.129653	0.154328	0.185757	0.00579758	0.00217678	0.337095	0.0670142	0.0273422	0.249526	0.054495	0.0249861	0.740222	0.113985	0.0448876
A0A369K1R4	1.29786	0.823978	0.558403	4.20297	1.58735	1.12501	15.3448	14.771	17.9022	1.84534e-05	7.9576e-07	2.58012	0.276348	0.197752	17.9156	0.00280043	0.000325764	6.9437	0.000543357	7.71715e-06
A0A369K1S0	42.5908	44.1222	48.305	14.4262	18.3647	18.0426	9.68458	5.94755	14.179	2.36161e-05	1.08862e-06	0.376494	0.000308773	5.20404e-06	0.220794	0.000478247	2.37497e-05	0.586447	0.0791102	0.026353
A0A369K1T5	25.7332	27.2849	23.3586	10.8185	24.9078	9.17033	6.5838	6.70321	14.7256	0.0370976	0.0210449	0.58783	0.164901	0.097389	0.366769	0.0155052	0.00436676	0.623938	0.392808	0.277425
A0A369JRZ2	0.434575	2.68081	0.231031	0.835479	0.357917	0.498492	0.596057	0.533966	0.576735	0.644173	0.608732	0.505582	0.556897	0.473206	0.510026	0.558277	0.491056	1.00879	0.975387	0.965312
A0A369JRY9;A0A369JRR4	2.71965	2.01606	2.03134	1.24061	1.19897	1.62583	4.2178	3.34055	2.70941	0.00764382	0.00308026	0.600765	0.0395382	0.0122724	1.51732	0.0984446	0.0540441	2.52564	0.0326775	0.00670849
A0A369K1R0	1.92529	2.0832	6.08826	2.28955	6.63398	5.4841	2.19384	3.58621	1.30049	0.382192	0.337295	1.42696	0.487923	0.402948	0.701268	0.556023	0.488316	0.491444	0.193526	0.0999491
A0A369JRY3;A0A369JNI4	1.53019	1.22042	0.984754	0.0765158	0.142311	0.208107	0.268522	0.320895	0.336426	0.000350363	5.20986e-05	0.114295	0.0157063	0.00302213	0.247859	0.0256445	0.00898431	2.16858	0.0295484	0.00572274
A0A369JRX6	1.01339	0.644005	0.744382	0.237458	0.317593	0.1089	0.48229	0.420383	0.481404	0.00418571	0.00140353	0.276441	0.0178059	0.0036012	0.576271	0.0867516	0.0459134	2.08461	0.0467885	0.0116896
A0A369JRW7	0.597252	0.802034	0.490921	0.424148	0.302662	0.335177	2.56301	2.19234	2.72703	1.55143e-05	6.11346e-07	0.561837	0.0787469	0.0347282	3.9585	0.001509	0.00012729	7.04564	0.00381964	0.000202202
A0A369JRV6	0.148404	0.136074	0.079692	0.0492983	0.0373996	0.043349	0.107965	0.0937626	0.191785	0.0530613	0.032468	0.357104	0.0627425	0.0249384	1.08057	0.807046	0.766419	3.02593	0.101093	0.0378527
A0A369K1T7	17.7401	18.4644	11.2039	10.7721	11.1012	11.7627	11.6529	11.2824	9.07503	0.0809697	0.0541203	0.709496	0.183335	0.113812	0.675204	0.145517	0.0893889	0.951667	0.579393	0.476905
A0A369JRV0	2.32422	2.40726	2.71153	1.76856	1.92685	1.4935	4.06504	3.27791	1.93154	0.105925	0.073872	0.697152	0.0123361	0.00198383	1.24607	0.431287	0.353538	1.78737	0.15564	0.0712386
A0A369K1U2	0.304778	0.154321	0.0717406	0.236396	0.465537	0.290885	0.133824	0.393076	0.381347	0.360118	0.315405	1.87028	0.187984	0.117886	1.71096	0.313893	0.237235	0.914816	0.809482	0.743114
A0A369K1U4	0.230497	0.148745	0.265604	0.0734502	0.0844216	0.0624787	0.0718712	0.103396	0.134921	0.010672	0.00470521	0.341711	0.0508161	0.0179141	0.481026	0.0643052	0.0311464	1.4077	0.236459	0.133113
A0A369JRU0	3.22135	2.62203	4.06338	2.24496	4.01531	3.75773	1.85573	2.4692	4.0603	0.748301	0.724934	1.01123	0.96005	0.947915	0.846415	0.556288	0.488928	0.837016	0.561374	0.45555
A0A369JRX7	3.30195	2.8768	2.66551	1.85185	1.65109	1.16973	1.90314	3.04842	1.31811	0.0661275	0.0425773	0.528327	0.00737694	0.000823689	0.708898	0.227446	0.156891	1.34178	0.411531	0.296759
A0A369JRS6	1.91449	2.60335	2.07063	1.19931	1.74875	1.70061	0.189934	0.187785	0.778981	0.00165887	0.000418108	0.705577	0.0785703	0.0344848	0.175565	0.00325115	0.000400312	0.248824	0.0119006	0.0013368
A0A369JS39	0.174114	1.12972	0.991388	0.396226	0.355945	0.315663	0.402776	0.384879	0.65808	0.326954	0.279309	0.465242	0.303368	0.223265	0.629889	0.4461	0.370536	1.3539	0.287342	0.177154
A0A369JS43	34.6955	34.0463	28.8157	42.0017	47.5744	35.9585	40.1775	39.1523	40.0822	0.0555037	0.0343339	1.28677	0.0898098	0.0425083	1.22401	0.0555674	0.0257046	0.951227	0.605343	0.502564
A0A369JSI9	1.3493	1.51022	0.33196	3.33684	2.53751	0.247747	0.205147	0.219411	0.208947	0.159486	0.12	1.91826	0.408585	0.321933	0.198499	0.146964	0.0906776	0.103479	0.186753	0.0944014
A0A369JSI2	0.0909009	0.168908	0.0495193	0.371634	0.196118	0.0206022	0.0852523	0.105587	0.330387	0.686777	0.657162	1.90204	0.461654	0.37477	1.68503	0.476246	0.401083	0.885905	0.870427	0.820978
A0A369K1I6	4.22407	4.15745	4.99602	8.69067	8.0837	7.73533	5.5819	6.49658	7.84268	0.00293881	0.000871811	1.83215	0.000670288	2.07111e-05	1.48915	0.0638721	0.0308063	0.812786	0.131378	0.0553841
A0A369JSH6	2.11721	2.7462	2.38696	1.5428	0.814949	3.14715	7.18281	5.01481	7.06368	0.00266341	0.000770309	0.759258	0.490783	0.405999	2.65659	0.0236297	0.00794088	3.49893	0.00962516	0.000944496
A0A369JSH5	0.0678411	0.0698698	0.0718985	0.764559	0.275588	0.106315	1.16651	1.36911	1.10545	0.00150984	0.000367076	5.46952	0.254376	0.177742	17.3707	0.00481084	0.000739625	3.17591	0.0375111	0.00828198
A0A369JSF4	0.555795	1.03533	1.39539	0.654821	0.865203	0.926424	0.837449	0.932637	0.870349	0.702879	0.675182	0.819166	0.543806	0.459027	0.884121	0.682802	0.625206	1.07929	0.521369	0.412652
A0A369K1J0	1.53211	1.31647	0.884677	0.275138	0.375164	0.732317	0.483621	0.489444	1.19161	0.0690126	0.044794	0.370353	0.0334022	0.00954683	0.579837	0.161989	0.102924	1.56564	0.405156	0.29007
A0A369JSC8	3.67071	3.01129	2.32748	15.735	10.8952	7.33575	22.0322	19.0122	25.2353	0.000783503	0.000154953	3.77002	0.0725261	0.0306606	7.35666	0.00669865	0.00124859	1.95136	0.0270764	0.00491186
A0A369JS41	5.93245	7.02413	6.152	3.96757	3.96438	3.81718	5.78068	3.70367	4.1089	0.0140177	0.00661802	0.614861	0.0162942	0.00318104	0.711369	0.0824905	0.0429848	1.15696	0.435661	0.32091
A0A369JSC7	0.41948	0.28984	0.488709	1.05028	0.9015	0.514612	0.836017	0.679453	0.956791	0.0511256	0.0310175	2.05871	0.104615	0.0518667	2.0636	0.0156093	0.00441733	1.00238	0.991971	0.99069
A0A369K1K5	0.781395	0.779583	0.486264	0.385223	0.384745	0.657327	0.422541	0.367487	0.266272	0.0727261	0.0477991	0.69718	0.197353	0.126533	0.515962	0.0596579	0.0282462	0.74007	0.311995	0.200813
A0A369JS90;A0A369J854	112.424	111.629	76.5452	7.16533	6.87561	21.1286	9.81973	8.74867	7.29581	0.000182464	2.14344e-05	0.116999	0.00937826	0.0012118	0.0860423	0.01599	0.00460121	0.735414	0.578801	0.475671
A0A369JS89;A0A369JBS6	13.4266	6.6703	17.6172	1.51704	2.24893	3.33488	2.19054	5.91433	2.8129	0.0209714	0.010665	0.188281	0.0815825	0.0367809	0.289488	0.093891	0.0507139	1.53753	0.393861	0.278678
A0A369K1P7	0.27084	0.182425	0.266428	0.324003	1.28525	0.446817	0.180527	0.338046	0.251825	0.212005	0.168343	2.85688	0.277668	0.199476	1.07046	0.772079	0.72691	0.374695	0.290664	0.180516
A0A369JS76	0.996888	0.974114	0.696953	0.399817	0.540929	0.360739	0.416975	0.229339	0.488385	0.00669091	0.00259677	0.487821	0.0234966	0.00567614	0.425307	0.015852	0.00453993	0.87185	0.591833	0.489055
A0A369JS72	4.4555	4.55761	4.32133	4.79432	3.78402	0.779107	40.2244	28.5353	36.8091	6.11094e-05	4.54345e-06	0.701751	0.386245	0.300534	7.917	0.0124757	0.00322502	11.2818	0.00640296	0.000471232
A0A369K1Q3;REV__A0A369K1Q3;A0A369K7D5	5.01078	4.48706	3.488	3.84886	2.84678	2.07366	2.6354	2.70879	1.98216	0.0427923	0.02488	0.675297	0.109278	0.0550228	0.56418	0.0331166	0.012751	0.835455	0.460568	0.346392
A0A369JS64	48.8358	39.9445	31.3101	45.5332	32.9531	18.6301	113.858	131.771	143.025	0.000135634	1.39164e-05	0.808695	0.462357	0.376315	3.23634	0.00202594	0.000194325	4.00192	0.00111613	2.66603e-05
A0A369JSB5	3.41248	3.3406	2.31402	1.64058	1.99356	1.88102	1.79805	1.01989	1.16041	0.00849478	0.00351791	0.60826	0.0691692	0.0287557	0.438766	0.0214037	0.00691615	0.721346	0.153562	0.0696926
A0A369JSJ9	31.5212	27.0426	26.6125	13.13	12.1219	13.4186	14.9937	12.8348	17.378	0.000195484	2.36906e-05	0.454005	0.00720981	0.000794902	0.530739	0.00319223	0.000388714	1.16902	0.23382	0.130722
A0A369K1U6	11.0564	8.7317	16.4648	53.8857	32.8814	36.6968	35.5413	39.0108	43.1038	0.00439637	0.00150032	3.40564	0.0343277	0.00995599	3.24543	0.00102802	7.27306e-05	0.952958	0.798734	0.731184
A0A369JRQ0	34.3972	29.3441	46.9095	21.0771	18.6516	27.318	17.4949	19.525	15.3262	0.0170305	0.00828103	0.605931	0.0902814	0.0427949	0.473074	0.0585468	0.0276405	0.78074	0.189322	0.0964333
A0A369JQX5	5.82146	5.74124	4.65263	3.46791	2.77412	3.07203	0.431263	4.12552	2.94154	0.0498468	0.0301675	0.574398	0.0120013	0.00188785	0.462421	0.103999	0.0580128	0.805054	0.63645	0.539483
A0A369JQV2	1.33546	1.26285	3.43374	6.88273	3.90597	2.42655	11.2272	7.17381	7.27213	0.019128	0.00945734	2.19084	0.204186	0.132922	4.25612	0.0219656	0.00717243	1.94269	0.0906501	0.032304
A0A369JQU7	0.0979497	0.0693803	0.0408109	0.13629	0.0691712	0.0545679	0.214858	0.208852	0.101194	0.0711248	0.0464294	1.24929	0.600748	0.523967	2.52187	0.0865421	0.0457437	2.01864	0.128789	0.0538768
A0A369JQS8	0.565037	0.478708	0.448368	0.233115	0.124272	0.0377453	0.081217	0.0779004	0.0795587	0.000484169	8.42347e-05	0.264814	0.00889961	0.00109995	0.159959	0.006891	0.00130788	0.604041	0.453576	0.338791
A0A369JQR8	3.71348	1.84332	1.40404	3.9057	3.48274	3.09632	0.583202	5.02504	5.15414	0.612751	0.572661	1.50625	0.233749	0.158241	1.54613	0.503764	0.43077	1.02648	0.956782	0.938869
A0A369JQR2	0.175645	0.182649	0.179147	0.289586	0.0743319	0.312716	0.346184	0.473543	0.342678	0.0589025	0.0370057	1.25899	0.603269	0.526589	2.16285	0.0398837	0.0164419	1.71792	0.155673	0.0713544
A0A369K229	0.038588	0.0484858	0.0533762	0.147312	0.148887	0.1481	0.133329	0.203914	0.192301	0.000899569	0.00018794	3.16339	0.00166805	8.19968e-05	3.77034	0.0236314	0.0079575	1.19187	0.323125	0.211314
A0A369K236	0.52977	0.389967	0.126503	0.281061	0.315943	0.246179	0.540251	0.782161	0.105052	0.605067	0.563679	0.805918	0.626588	0.553544	1.36438	0.617229	0.554666	1.69295	0.429382	0.314622
A0A369JQX6	0.909167	1.0433	0.336863	0.627999	0.174199	0.0556733	1.00538	0.620444	0.775995	0.142094	0.10459	0.374725	0.164599	0.0969793	1.04913	0.887539	0.865803	2.79974	0.0788633	0.0262199
A0A369JQP3	19.7493	17.7219	17.1666	23.4823	22.9433	16.6443	24.3877	14.2064	20.7162	0.677309	0.645584	1.15433	0.329466	0.248257	1.08552	0.657711	0.597309	0.940391	0.753193	0.674908
A0A369K243	0.195354	0.194346	0.192201	1.60342	0.268066	0.383958	0.457733	1.43264	1.05924	0.232747	0.187063	3.87598	0.321536	0.2407	5.06892	0.108756	0.0613323	1.30778	0.678556	0.587001
A0A369JQN2	0.467219	0.619502	1.29533	6.74336	7.79646	4.05143	9.69815	10.3303	11.0236	0.000211436	2.6567e-05	7.80474	0.0345572	0.0100711	13.0359	8.96014e-05	1.21907e-06	1.67025	0.0527294	0.0139568
A0A369JQN1	2.46807	2.90989	2.43105	0.495753	0.0758639	0.405807	1.32023	1.516	1.44518	3.35606e-05	1.99617e-06	0.125166	0.000406242	8.55847e-06	0.548265	0.00948657	0.00217481	4.3803	0.00562865	0.000385176
A0A369JQM8	7.52928	7.0399	13.0182	3.89567	2.63353	2.57362	1.62563	1.18103	2.01808	0.00731452	0.00289861	0.329962	0.0781115	0.0341738	0.17489	0.0561744	0.0260619	0.530029	0.0597609	0.0172068
A0A369JQM2	9.9037	9.02919	14.355	24.9493	17.4629	20.8615	9.23783	12.0271	19.5668	0.0570548	0.0355903	1.90081	0.024004	0.00588301	1.22663	0.52328	0.453866	0.645319	0.126265	0.0515983
A0A369JQK2	0.151849	0.13369	0.196445	0.500907	0.407823	0.156879	0.299607	0.657463	0.39393	0.129892	0.0941593	2.21088	0.195587	0.124302	2.803	0.109728	0.0621791	1.26782	0.556435	0.450464
A0A369JQJ6	3.11295	3.68606	4.30883	5.96246	5.70913	3.62497	7.00063	7.72436	6.98825	0.00648877	0.00249419	1.37709	0.191475	0.120748	1.95477	0.00175763	0.000160219	1.41949	0.089956	0.0318243
A0A369JQJ2	25.1738	19.9037	34.049	56.9298	39.5608	43.8821	19.6412	32.8485	29.5938	0.0303347	0.0166446	1.77403	0.0400378	0.0124837	1.03737	0.871747	0.843282	0.584755	0.0452056	0.0110898
A0A369K242;A0A369JVP4	1.72842	1.3044	1.59826	0.261152	0.368677	0.480012	1.78144	1.37656	1.83187	0.000396061	6.24275e-05	0.239651	0.00380433	0.00030456	1.07747	0.565835	0.500783	4.49602	0.00521956	0.000340333
A0A369K1V7	0.200093	0.21086	0.19889	0.628559	0.39114	0.108366	0.42519	0.45288	1.5627	0.240863	0.19466	1.84976	0.36946	0.285397	4.00228	0.244846	0.172558	2.16368	0.367712	0.254716
A0A369JQY3	30.3832	29.3451	32.6864	46.6364	32.6795	35.7121	69.6805	65.5834	57.5231	0.000811948	0.000164804	1.24469	0.213012	0.140762	2.08611	0.00758244	0.00154228	1.676	0.010139	0.0010211
A0A369K222	0.74058	0.658262	0.55725	0.294788	1.24088	0.958473	0.433342	0.821302	0.206781	0.498881	0.453629	1.27506	0.590123	0.510556	0.747115	0.459022	0.38408	0.585943	0.368925	0.255795
A0A369JRP0	356.906	314.587	408.879	264.405	341.808	338.451	319.447	254.22	382.896	0.541005	0.50038	0.874388	0.290848	0.212009	0.885402	0.425303	0.346608	1.0126	0.934427	0.907884
A0A369K1V8	0.331365	0.28078	0.245701	0.278873	0.0934569	0.172353	0.459521	0.480237	0.507972	0.00255826	0.000730388	0.634942	0.181884	0.112273	1.68763	0.00531135	0.00086716	2.65793	0.0243305	0.00409959
A0A369JRN8	17.4688	20.3669	26.5535	109.072	62.0286	72.4606	51.2297	50.3476	53.1544	0.00703147	0.00276554	3.78265	0.0482871	0.0166496	2.40307	0.00453011	0.000681057	0.635288	0.17315	0.0835012
A0A369JRN3	8.9683	9.49017	9.8191	3.25432	6.0472	4.96511	5.91037	5.28118	5.61761	0.0012862	0.00029836	0.504521	0.021429	0.00483055	0.594434	0.000391706	1.73203e-05	1.17822	0.407634	0.29237
A0A369K1X6;A0A369JKT9;A0A369JC10;A0A369K8Z1;A0A369JIP1	0.279237	0.260899	0.473422	2.30345	1.09598	1.07271	2.69384	2.83585	2.86925	0.00106732	0.000238065	4.41232	0.101233	0.0498346	8.28659	1.44934e-05	7.88756e-08	1.87806	0.0819249	0.0278196
A0A369JRL2	0.552902	0.707639	0.585572	1.03909	1.56686	0.655079	0.607137	0.871052	1.8991	0.401887	0.357067	1.76643	0.213484	0.141373	1.82941	0.324198	0.247008	1.03565	0.939363	0.915105
A0A369JRI0	1.13847	0.761425	0.942146	2.35914	1.5356	1.3317	3.20145	3.15994	3.17265	0.000505535	8.90795e-05	1.83897	0.114954	0.0594146	3.35465	0.00213242	0.000213242	1.8242	0.0444683	0.0107941
A0A369K1Z9	0.134514	0.255187	0.901022	0.16316	0.75042	0.0725424	0.311562	0.145815	0.271682	0.784538	0.766455	0.764008	0.766392	0.712034	0.564846	0.516097	0.444475	0.739319	0.729149	0.64536
A0A369JUU1;A0A369JR00	2.38039	1.98939	1.60554	0.64572	2.56067	1.00836	2.93192	4.3881	4.63758	0.0197364	0.00983154	0.705358	0.429598	0.341205	2.00116	0.0482827	0.0210539	2.83709	0.0316004	0.00642616
A0A369K201	5.82146	6.7462	7.25084	29.7037	9.048	10.6617	13.1301	12.0703	14.692	0.260017	0.21362	2.49329	0.275053	0.196439	2.01288	0.00401565	0.000560006	0.807318	0.680317	0.590282
A0A369K202	1.08754	1.16436	1.28	0.280282	0.477916	0.677419	1.37424	1.46965	0.530062	0.0691443	0.044931	0.406472	0.013052	0.00221811	0.955279	0.877417	0.850557	2.35017	0.151463	0.0680558
A0A369K203	3.21561	2.43207	2.37199	26.15	17.715	12.5502	22.7396	21.6582	20.9464	0.00229287	0.000639277	7.0346	0.0547701	0.0201157	8.14799	6.20359e-05	7.17422e-07	1.15827	0.531899	0.424764
A0A369JR98	0.0183265	0.061629	0.0156077	0.0138529	0.0118155	0.0165254	0.0194992	0.0261684	0.138052	0.421892	0.377037	0.441527	0.354969	0.272209	1.9225	0.534969	0.466551	4.3542	0.344692	0.232761
A0A369JR69	2.41123	2.35179	2.11939	3.42206	4.36485	3.13811	2.86029	2.19083	3.34405	0.0454367	0.026958	1.58738	0.0609653	0.0235898	1.2198	0.267534	0.194371	0.768435	0.167228	0.0795654
A0A369JR54	2.60642	2.18859	4.31391	4.79799	5.68597	5.58654	3.3802	3.91977	4.00462	0.0213008	0.0109117	1.76426	0.0534937	0.0192713	1.24105	0.378758	0.298626	0.703437	0.0127121	0.00152644
A0A369JR45	0.454229	0.610335	0.34564	0.468903	0.536615	0.502759	0.69967	0.461671	0.496995	0.662192	0.629206	1.06954	0.715949	0.654611	1.17595	0.48183	0.406769	1.09949	0.573939	0.470193
A0A369JR33	0.569528	0.723297	0.615873	2.04044	1.71903	1.04032	4.0123	3.52521	4.12596	7.51984e-05	6.03823e-06	2.5147	0.0789059	0.0348538	6.11069	0.00200556	0.000191006	2.42999	0.00499996	0.000316331
A0A369JR16	8.58963	5.92322	11.9955	66.5061	44.7379	50.579	19.7934	24.6629	29.6387	0.000796185	0.000159237	6.1046	0.0150605	0.00280269	2.79516	0.0139141	0.00376722	0.457877	0.0308776	0.00615958
A0A369JRG3	2.46031	2.35919	2.07008	4.40208	3.07653	2.81511	5.37056	3.18343	6.63086	0.0623338	0.0397175	1.4941	0.140686	0.0785431	2.20403	0.109097	0.0615992	1.47516	0.24463	0.139292
A0A369K1I4	2.26355	2.20961	0.659909	2.00772	2.15086	1.77867	2.62487	1.89213	1.97846	0.653168	0.619174	1.15667	0.66362	0.595114	1.26541	0.491732	0.418808	1.09402	0.521667	0.413225
A0A369JSL5	26.4525	23.1257	27.9353	10.2953	19.2665	26.8088	32.3491	33.6165	14.4809	0.450529	0.404974	0.727236	0.27493	0.196158	1.03784	0.890382	0.869788	1.4271	0.365491	0.252706
A0A369K1G1	0.318184	0.250185	0.284185	0.229794	0.17673	0.11892	0.738806	0.714438	0.661952	1.38023e-05	4.92574e-07	0.616318	0.05517	0.0203401	2.48101	0.000169899	4.04522e-06	4.02554	0.000324078	3.76591e-06
A0A369JTW2	0.352629	0.340707	0.0981306	0.709015	0.554702	0.384173	0.22552	0.230867	0.744757	0.328174	0.280839	2.08207	0.0857825	0.0396985	1.51762	0.528443	0.459062	0.728898	0.501331	0.389996
A0A369JTW0	1.08625	0.199669	1.97283	11.2972	13.99	8.48634	19.5221	14.6156	16.8965	0.000324036	4.60155e-05	10.3639	0.0162173	0.00315463	15.6607	0.00380148	0.000519794	1.51107	0.0547239	0.0150499
A0A369JTV7	0.407695	0.583982	1.2472	0.743722	0.532372	0.687034	0.466569	0.231612	0.200181	0.193441	0.151157	0.876837	0.75707	0.69912	0.401256	0.216271	0.14727	0.457618	0.0312773	0.00632008
A0A369JTV5	2.47066	2.79749	1.2827	0.217701	0.176884	0.0480495	3.38578	2.78798	2.20363	0.00318248	0.000979589	0.0675689	0.0459435	0.0155188	1.27882	0.352502	0.27289	18.9262	0.0146438	0.00192855
A0A369K0T0	2.24272	1.58534	1.76185	1.38394	1.54482	1.58732	0.897059	0.742515	0.869654	0.00281809	0.000833903	0.807897	0.203288	0.131909	0.448884	0.0289823	0.0106071	0.555621	0.00135128	3.40218e-05
A0A369JTU6	3.3795	3.54885	2.92347	0.880301	1.03972	1.42974	0.792901	0.735164	1.14649	7.84059e-05	6.35409e-06	0.340014	0.00102346	3.95298e-05	0.271478	0.00083504	5.51013e-05	0.798431	0.342689	0.230745
A0A369JTR1	0.427258	0.109371	0.811617	5.20664	4.29855	4.56268	0.908329	0.952504	0.785547	9.18746e-06	2.66402e-07	10.4342	0.000353085	6.44678e-06	1.96283	0.16046	0.101734	0.188115	0.00393428	0.00021081
A0A369K0W1	4.15541	3.62232	1.97778	16.3807	5.12184	2.1033	25.9926	21.59	18.8148	0.00757054	0.00302822	2.41974	0.39946	0.312779	6.80615	0.00745056	0.00147997	2.81276	0.0627453	0.0187142
A0A369K0S8	0.319524	0.378192	0.41554	0.678409	0.511672	0.408503	0.835548	0.732967	0.543824	0.0391765	0.0223699	1.43595	0.166138	0.0983526	1.89744	0.0486421	0.021343	1.32138	0.214756	0.116182
A0A369K0W7	3.72361	2.29467	2.74875	1.73796	1.93638	1.31403	1.74658	1.60668	1.59031	0.0232702	0.012059	0.568993	0.079167	0.0350247	0.563882	0.0922202	0.0496233	0.991018	0.943723	0.92179
A0A369JTM3	6.84591	6.74708	4.9636	4.88881	3.4147	1.30852	9.80781	9.2953	9.92833	0.00192412	0.000509283	0.517985	0.0835907	0.0382733	1.56448	0.0212503	0.00683768	3.02032	0.0217464	0.00341147
A0A369K0Z4	12.3235	10.5372	10.0087	2.39793	4.29261	2.80925	3.75038	2.01956	1.98329	0.000128575	1.27141e-05	0.289017	0.00118564	4.91241e-05	0.235881	0.000906422	6.04281e-05	0.816147	0.516522	0.407815
A0A369JTL1	99.2329	86.7701	112.034	108.04	128.167	105.419	101.37	106.399	117.702	0.348471	0.302613	1.14625	0.228879	0.153818	1.09205	0.363069	0.284034	0.952714	0.572156	0.467624
A0A369JTK1	5.61435	4.56627	5.63692	9.17788	7.66232	8.01292	10.2697	11.0533	10.8967	0.000122501	1.19314e-05	1.57124	0.00768797	0.000890811	2.03696	0.000446073	2.06347e-05	1.2964	0.0174749	0.00251575
A0A369JTI9	0.460746	7.32678	3.89376	1.96313	2.30335	2.56259	6.63172	7.63961	6.56553	0.0743524	0.0490892	0.584616	0.500531	0.415469	1.78378	0.261656	0.188677	3.0512	0.00136513	3.61332e-05
A0A369JTI6	5.24671	3.28912	3.24831	0.177261	0.93046	1.31188	0.544422	0.414522	0.479472	0.00225975	0.000625002	0.205327	0.0249172	0.00624679	0.122064	0.0343098	0.0133972	0.594485	0.430213	0.315508
A0A369JTI5	0.800565	0.0506666	1.54813	1.94778	1.92368	1.1587	3.66582	3.5079	2.97746	0.00317087	0.000971299	2.09646	0.172545	0.103842	4.23078	0.0139143	0.00377674	2.01806	0.00769183	0.000640572
A0A369K136	3.24049	2.69706	3.14474	2.91487	4.82149	3.44258	4.93281	5.00521	3.19488	0.222541	0.177867	1.23085	0.343994	0.262102	1.44599	0.141632	0.0863281	1.17479	0.471808	0.358806
A0A369K0X6	0.221818	0.340551	0.199082	0.151269	0.168952	0.160111	0.960865	0.214915	0.416177	0.196718	0.154156	0.63081	0.164483	0.0967954	2.09069	0.339422	0.261378	3.31429	0.238164	0.13438
A0A369JTH4	5.66241	4.17011	8.3755	37.9017	34.518	36.154	32.3656	31.7611	30.5996	1.09161e-06	1.37973e-08	5.96296	6.32892e-05	4.44447e-07	5.20245	0.000600865	3.31089e-05	0.87246	0.0243586	0.00412005
A0A369JTX8	0.113273	0.129888	0.146503	0.449377	0.228603	0.30529	0.399303	0.401223	0.432228	0.00527875	0.00192311	2.52338	0.0893181	0.0418992	3.16363	4.36039e-05	4.15275e-07	1.25373	0.32682	0.214997
A0A369JU01	79.0963	86.4782	106.593	184.953	181.013	210.778	194.219	175.648	182.715	0.000162752	1.85138e-05	2.11908	0.00131151	5.61814e-05	2.0303	0.00134169	0.000105875	0.958105	0.506327	0.39519
A0A369K0K2	0.194522	0.342711	0.0937902	0.183158	0.149717	0.184725	0.974315	0.685338	1.20284	0.00195708	0.000523827	0.820255	0.654729	0.584842	4.53627	0.0226113	0.00752173	5.53031	0.034139	0.00718483
A0A369JUE7	0.610287	0.441076	0.441679	4.89702	3.25115	2.44034	0.279462	0.375609	0.332093	0.00271967	0.000794669	7.0919	0.0516009	0.0183357	0.661176	0.0768966	0.0390237	0.0932298	0.0472067	0.011855
A0A369K0K8	6.15927	6.69093	8.29803	6.22604	7.93788	8.29284	6.77231	5.33663	5.92831	0.255409	0.208885	1.06187	0.655288	0.585801	0.852896	0.258199	0.185306	0.803199	0.136765	0.0586262
A0A369K0L6;A0A369JWP1	0.0861147	0.196886	0.126354	0.0462494	0.0566695	0.0670897	0.159584	0.31314	0.266586	0.0170989	0.00832697	0.415309	0.12825	0.0690783	1.80604	0.127598	0.0748225	4.34866	0.0506371	0.0130434
A0A369K0L9	0.268026	0.199562	0.186624	0.175775	0.195995	0.164272	0.286739	0.187053	0.164475	0.558908	0.519847	0.819369	0.255274	0.179086	0.975627	0.912943	0.897417	1.19071	0.462555	0.348782
A0A369JUC6	7.72514	5.63536	12.1261	58.4027	41.2896	47.0053	33.0122	38.6799	43.811	0.000527377	9.37124e-05	5.75586	0.00821648	0.00099244	4.53191	0.00258649	0.000292079	0.787356	0.167776	0.080043
A0A369JUC3	13.9962	13.6541	12.1282	13.9967	14.6643	14.4025	13.4432	14.9996	13.1587	0.339703	0.292978	1.08258	0.188765	0.118508	1.04583	0.495156	0.422398	0.966049	0.49062	0.38008
A0A369JUB4	8.0195	8.6632	6.33138	4.12759	5.62766	4.08133	3.44384	4.11491	3.53285	0.00361908	0.0011651	0.601223	0.0274824	0.0072566	0.481949	0.0217451	0.00707086	0.801614	0.205859	0.11004
A0A369K0R9	0.743754	0.832688	0.454934	3.41502	4.12496	4.16447	3.6411	2.93386	4.3078	0.000301242	4.21067e-05	5.76183	0.00162196	7.74534e-05	5.35734	0.0124195	0.00320204	0.929798	0.593895	0.491142
A0A369JUA6	3.27504	3.48025	1.81927	0.311678	0.80586	0.925648	0.162766	0.101425	0.0602237	0.00210655	0.0005701	0.238285	0.0406089	0.0127758	0.0378346	0.0339308	0.0131569	0.158779	0.0893514	0.031322
A0A369JU88	6.59624	4.76421	7.51154	2.52389	3.01965	3.64564	2.07378	1.99077	3.15447	0.00509117	0.00183206	0.486922	0.0424886	0.0135462	0.382526	0.0252043	0.00872722	0.785599	0.25727	0.151306
A0A369JU76	9.80633	9.22003	9.73188	4.66779	4.3086	3.90101	14.4713	15.1764	10.9839	0.000432591	7.17233e-05	0.447781	6.54298e-05	5.05427e-07	1.41287	0.0897531	0.0479905	3.15527	0.0168231	0.00237847
A0A369JU75	0.180552	0.520261	0.350407	0.153055	0.540314	0.296416	0.20232	0.241799	0.281279	0.665586	0.63342	0.941558	0.897892	0.866996	0.690054	0.384021	0.303298	0.732885	0.519324	0.410363
A0A369JU64	2.32264	6.11658	5.71823	2.83698	4.04144	2.95218	0.931491	1.8195	2.77541	0.10785	0.0754548	0.694377	0.354594	0.271673	0.390353	0.124707	0.0726185	0.562163	0.100898	0.0376496
A0A369K0Q0	4.51786	4.93675	5.36701	2.48509	2.55482	2.52296	2.48707	2.3146	2.4646	2.76381e-05	1.39732e-06	0.51026	0.00973357	0.00131239	0.490248	0.00711717	0.00136049	0.960782	0.201611	0.106727
A0A369JU17	9.74127	9.72577	10.0681	8.09227	7.33255	8.31412	8.884	8.65609	10.3104	0.0200878	0.0101111	0.803752	0.0139643	0.00247121	0.942961	0.39193	0.312211	1.1732	0.100139	0.0373018
A0A369JU12	0.203065	0.127287	0.603758	0.599508	0.675685	0.343905	0.552751	0.421822	0.924127	0.295301	0.247877	1.7333	0.279003	0.200631	2.03263	0.202091	0.135689	1.17269	0.637207	0.540535
A0A369JU09	0.0898012	0.0972308	0.10466	0.429611	0.330536	0.145059	0.347845	0.582339	0.455968	0.0169727	0.00822765	3.10329	0.133364	0.0725823	4.7521	0.0323703	0.0123756	1.53131	0.212885	0.114345
A0A369JUA5	0.949476	1.01178	0.645349	1.24061	1.09618	0.546515	2.68915	9.88361	2.18331	0.156303	0.11714	1.10616	0.725728	0.665081	5.66104	0.244782	0.172347	5.11775	0.251944	0.145734
A0A369JTH1	0.738002	0.457279	2.11925	1.68381	3.08073	1.3746	2.61524	1.4963	2.40421	0.286071	0.238216	1.85219	0.269085	0.190854	1.96581	0.169576	0.109129	1.06134	0.852585	0.797544
A0A369JTG8	2.46391	3.38692	4.05101	3.74394	2.5995	6.0722	4.84863	5.09564	1.96791	0.778948	0.760416	1.25387	0.512788	0.427804	1.20303	0.589571	0.5254	0.959449	0.912382	0.87763
A0A369JTG6	0.415304	0.420008	0.396682	0.583139	0.339707	0.342026	1.2508	1.42746	3.07545	0.0309661	0.0170371	1.02669	0.904678	0.877995	4.67024	0.121972	0.0706112	4.54884	0.120836	0.0487558
A0A369JSV3	5.96172	4.86571	6.11491	13.0731	5.68433	5.5053	21.9105	20.1653	26.3926	0.00106213	0.000236117	1.43208	0.431505	0.343325	4.04126	0.00907054	0.0020239	2.82196	0.0109459	0.00114476
A0A369JSV0	1.81273	2.63167	1.01356	7.61838	0.546329	0.239907	1.56656	0.716775	0.809276	0.694839	0.665909	1.53988	0.72536	0.664235	0.566624	0.234404	0.163286	0.367966	0.539623	0.432674
A0A369JSU9	1.68193	1.27773	1.21757	1.98494	1.9204	1.65168	1.22286	1.38654	1.86262	0.156269	0.116999	1.33031	0.0681599	0.0281447	1.07057	0.705758	0.651506	0.804752	0.193256	0.0996845
A0A369K1D2	13.439	11.9434	10.3604	6.98465	4.34098	6.30818	4.59318	2.77775	2.20408	0.00069276	0.000134431	0.493353	0.00738858	0.000830177	0.267887	0.00187878	0.000173819	0.542992	0.0667681	0.0205175
A0A369JST2	0.229011	0.197392	0.267266	0.0967185	0.103562	0.101801	0.239706	0.102775	0.312629	0.0897691	0.0614034	0.435483	0.0221903	0.00509566	0.944415	0.858069	0.826548	2.16866	0.19574	0.101724
A0A369K1D6	3.93444	4.13712	3.77218	1.86169	2.00945	2.19049	3.18357	2.3895	2.79191	0.000368792	5.59357e-05	0.5118	0.000182627	1.92374e-06	0.706279	0.0222819	0.00733634	1.37999	0.0625174	0.0185655
A0A369JST0	0.184053	0.167857	0.411282	1.21398	0.592464	0.560093	0.958684	0.81164	0.269538	0.161454	0.121721	3.10083	0.115612	0.0599168	2.6728	0.169354	0.10887	0.861962	0.733855	0.652842
A0A369K1E7	0.257726	0.230925	0.204123	0.340324	0.441732	0.28936	0.500431	0.998769	0.412664	0.0918114	0.0630734	1.54656	0.0935045	0.044848	2.75972	0.154948	0.0972905	1.78443	0.261585	0.155532
A0A369JSV4	2.42958	0.87138	1.01125	0.383187	0.761662	1.33506	0.436828	0.408485	0.93836	0.276174	0.228947	0.57509	0.359164	0.275931	0.413633	0.226666	0.156045	0.71925	0.522799	0.414797
A0A369JSS7	2.08502	1.03026	0.526674	0.377618	0.277798	0.177979	3.22629	2.40769	1.8826	0.0116637	0.00522049	0.228832	0.176484	0.107576	2.06389	0.100643	0.0556618	9.01923	0.0272886	0.0050032
A0A369JSR9	5.30277	6.25603	15.642	1.58575	7.48084	2.93375	1.02941	0.803241	9.37327	0.35666	0.311315	0.441176	0.267433	0.189494	0.41197	0.288099	0.213428	0.933801	0.94121	0.918728
A0A369JSR8	3.27606	3.15551	1.8727	3.53035	2.26769	1.41225	10.1441	5.50991	8.29997	0.00766721	0.00309539	0.868264	0.659284	0.590763	2.88454	0.0489982	0.0215992	3.3222	0.0368116	0.00805625
A0A369K1E8	0.13538	0.0601255	0.210634	1.1579	0.923307	0.84331	2.28245	2.32951	2.79752	1.828e-05	7.61099e-07	7.20077	0.00500757	0.000450119	18.2437	0.00307641	0.000370424	2.53358	0.00339959	0.000158018
A0A369JSP5	7.60042	7.71633	10.0474	1.2965	1.56829	1.75093	1.52231	0.141079	1.65485	0.000121857	1.1778e-05	0.181978	0.0113455	0.00168111	0.130824	0.00300428	0.000357653	0.718902	0.469223	0.355628
A0A369K1E9	0.0993826	0.129	0.117531	0.118534	0.128013	0.109055	0.143382	0.109831	0.068182	0.840046	0.82568	1.02801	0.770323	0.71785	0.929121	0.753074	0.706455	0.903807	0.656659	0.563396
A0A369K1G0	0.0466723	0.0544718	0.0622713	1.01689	1.36016	1.01646	0.354665	0.345801	0.359515	6.79911e-05	5.25731e-06	20.7661	0.0110269	0.00158744	6.48642	1.14939e-06	7.81899e-10	0.312356	0.0208789	0.00323495
A0A369JSN0	0.253505	0.436902	0.294256	0.166145	0.249949	0.0823408	0.645347	0.493903	0.300844	0.0566958	0.0352399	0.506198	0.0940492	0.0452414	1.46253	0.272032	0.19912	2.88923	0.0689163	0.0214446
A0A369JSM1	2.90899	2.95212	0.525479	1.09198	0.528007	0.342405	7.68078	8.16679	7.04348	0.000174087	1.99326e-05	0.307268	0.20125	0.12988	3.58424	0.0114197	0.00285103	11.6649	0.000135873	7.89452e-07
A0A369JSS6	0.314942	0.225876	0.233092	0.933057	0.376435	0.688223	0.608925	0.274744	0.21026	0.113555	0.0798684	2.58133	0.122787	0.0648424	1.41351	0.481314	0.406006	0.547591	0.216578	0.117867
A0A369JSV5	0.578837	0.550146	0.446816	1.08397	0.872664	1.01982	1.02226	0.86235	1.05046	0.0014254	0.000340188	1.88885	0.00551982	0.000511669	1.86259	0.00465275	0.000712155	0.986099	0.879967	0.83452
A0A369K1C5	17.0635	11.4831	9.97102	3.5541	4.69011	4.12211	6.55198	4.83622	1.17118	0.0113103	0.00502869	0.321056	0.0531524	0.019111	0.326068	0.0360735	0.0143312	1.01561	0.971675	0.957875
A0A369K1C4	36.2152	39.8647	32.3732	5.435	7.92917	12.4261	4.19016	3.89338	3.09363	2.31544e-05	1.05013e-06	0.237801	0.000768745	2.4833e-05	0.10306	0.00375107	0.000507798	0.433387	0.136909	0.0587764
A0A369JTG5	0.459744	1.27044	0.379924	0.578467	0.5501	0.444241	0.557467	0.512343	1.54732	0.650535	0.616195	0.74537	0.594535	0.515625	1.24028	0.721908	0.669852	1.66399	0.411166	0.296231
A0A369JTF8	0.350163	0.866495	0.130066	0.40139	0.117079	0.30224	1.0512	0.584966	0.802867	0.11756	0.0832098	0.609411	0.515618	0.430889	1.81109	0.242144	0.169666	2.97187	0.0359562	0.0077762
A0A369JTF2	0.701374	1.69414	0.992638	0.309294	0.252705	0.204351	0.467888	0.343869	0.529613	0.0271774	0.0145687	0.226185	0.095822	0.046296	0.3959	0.142357	0.0868667	1.75034	0.0517571	0.0135658
A0A369JT83	2.8688	4.19774	5.87152	11.1302	3.45067	7.58025	6.982	4.78178	2.4646	0.384205	0.339358	1.71286	0.299813	0.219596	1.09973	0.799217	0.757897	0.642042	0.374863	0.261605
A0A369K140	1.09379	1.10101	0.525163	0.0834003	0.504509	0.650668	0.824518	0.8793	0.347819	0.221793	0.177104	0.455364	0.126412	0.0675557	0.754287	0.431816	0.354266	1.65645	0.321194	0.209637
A0A369K147	15.5957	15.0243	14.8069	1.49155	3.85657	5.38089	4.07074	2.2267	2.71412	3.85456e-05	2.34999e-06	0.236182	0.0074123	0.000838048	0.198375	0.000496247	2.56563e-05	0.839924	0.681137	0.591433
A0A369K151	0.695667	0.650019	0.426309	0.311051	0.165939	0.311889	0.661752	0.632961	0.743859	0.00558722	0.00206873	0.445193	0.0381073	0.0116944	1.15044	0.403907	0.325049	2.58414	0.00328601	0.000148496
A0A369JT49	0.748561	0.970144	0.0723092	0.0734321	0.0440503	0.0587412	1.23361	1.14686	0.910893	0.0127789	0.00590965	0.0983932	0.184299	0.114928	1.83771	0.197398	0.131733	18.6772	0.00813092	0.000698136
A0A369K162	8.02535	10.4068	11.0642	117.923	60.3521	80.2068	64.1519	83.3376	70.3001	0.00416341	0.00138987	8.76318	0.0452308	0.0151511	7.38361	0.00684444	0.00128974	0.842572	0.51291	0.403639
A0A369K189	0.0974544	0.079492	0.107428	0.105579	0.200976	0.167097	0.325634	0.362322	0.131014	0.0759653	0.0502105	1.66559	0.143602	0.0808767	2.8799	0.129305	0.0762637	1.72906	0.245504	0.140424
A0A369K197	2.03425	2.02452	2.71524	7.79529	7.63271	7.02662	6.08164	6.4448	6.1986	3.8224e-06	8.52579e-08	3.31482	8.99526e-05	7.58028e-07	2.76425	0.000752091	4.60464e-05	0.833906	0.01972	0.00297901
A0A369JT34	0.189085	0.173696	0.457379	0.637786	0.876619	0.960024	0.776876	0.666103	0.678318	0.00624506	0.00238659	3.01701	0.0145338	0.00263324	2.58644	0.0298331	0.0110606	0.857287	0.349015	0.237483
A0A369JT28	8.26095	8.50272	7.68461	5.87077	6.0058	5.87284	4.69916	4.13537	3.80875	3.25967e-05	1.86613e-06	0.725998	0.00972337	0.00130419	0.517144	0.000389524	1.69589e-05	0.712322	0.0200664	0.00307019
A0A369K1A3;A0A369K704	1.02068	1.22411	0.987858	0.697288	0.550828	0.531653	1.19503	1.01665	1.57561	0.0119293	0.00540146	0.550559	0.00787779	0.000934935	1.17157	0.386955	0.306668	2.12797	0.0450609	0.0109961
A0A369JT19	0.26851	0.297616	0.350722	2.46781	1.39992	1.6117	2.61803	2.09055	2.26952	0.00118668	0.000269981	5.97638	0.0424472	0.0135032	7.61095	0.00496535	0.000780269	1.27351	0.264962	0.158224
A0A369JT17	1.76433	1.52618	2.05689	13.1474	5.73045	5.02326	4.43332	4.95279	4.99599	0.0718791	0.0470821	4.46967	0.139809	0.077759	2.68955	0.000258024	8.42526e-06	0.601734	0.346315	0.234752
A0A369JT12	0.446484	0.613449	0.56865	0.761249	1.04607	1.24744	0.861917	0.451162	0.386813	0.0561434	0.0347714	1.87572	0.0646026	0.026086	1.04379	0.891228	0.871221	0.556473	0.0925619	0.0332243
A0A369JT05	0.862621	0.542692	0.772856	15.3846	3.64117	5.26794	0.708139	1.44338	1.00315	0.0843128	0.0568563	11.1533	0.182505	0.113041	1.44831	0.265433	0.192303	0.129855	0.194735	0.100825
A0A369JSZ5	1098.84	1307.32	1395.39	951.771	790.611	1097.01	975.254	964.781	1193.52	0.0845101	0.0570522	0.746905	0.0619195	0.0242634	0.824284	0.127509	0.0746838	1.1036	0.445793	0.330675
A0A369JQG9	0.523298	0.368967	0.446132	0.866663	0.872161	0.12016	2.48225	0.820671	1.67854	0.0667975	0.043108	1.38896	0.560882	0.477774	3.72196	0.125807	0.0733447	2.67967	0.149687	0.0667745
A0A369JHT0	1.3367	1.04681	1.11697	0.93324	0.892052	1.17024	1.05313	0.884377	1.20362	0.437291	0.391448	0.855751	0.243135	0.167838	0.897344	0.399115	0.320107	1.0486	0.720945	0.636238
A0A369K5F2	0.559588	0.750633	0.324515	0.825017	0.411635	0.460343	0.331909	0.508529	0.469146	0.680061	0.648713	1.03808	0.913518	0.889782	0.801098	0.484159	0.409723	0.771708	0.435115	0.320227
A0A369K5Q9	0.280971	0.808953	0.362714	1.69578	0.892585	1.76824	4.1146	1.19848	2.21115	0.0907653	0.0621523	2.9991	0.0535868	0.0193801	5.1797	0.136934	0.0823466	1.72708	0.342837	0.231066
A0A369J8A0	0.900139	0.512028	1.25805	0.541125	0.272432	0.308323	0.505261	0.504916	0.605324	0.0851857	0.0575716	0.420146	0.125568	0.0668403	0.605008	0.242472	0.17006	1.43999	0.180393	0.0893229
A0A369J892	0.688699	0.556141	0.67043	0.53102	0.380226	0.486948	1.02096	0.976653	0.579507	0.0533369	0.032716	0.730025	0.0479392	0.0164623	1.34556	0.252672	0.180652	1.84317	0.0960533	0.0353456
A0A369J856	0.535657	0.512923	0.198931	0.196458	0.404964	0.336581	0.123093	0.338543	0.553993	0.766233	0.744015	0.751899	0.466199	0.380096	0.814124	0.664568	0.604892	1.08276	0.864219	0.811217
A0A369J837	0.140964	0.132376	0.149552	8.70128	7.80036	4.13819	6.05692	4.31724	2.46	0.00894405	0.00379042	48.8063	0.0402959	0.0126491	30.3485	0.0576194	0.0269674	0.621815	0.214701	0.116013
A0A369J828	4.49118	4.85578	6.76103	7.73835	8.43253	7.51133	9.34039	10.6548	7.86647	0.0132016	0.00615418	1.47021	0.0546172	0.0200212	1.72968	0.0221962	0.00729302	1.17648	0.219572	0.120205
A0A369J825	3.29058	2.84245	3.94209	11.4304	20.4111	10.9951	34.5816	38.0294	35.1388	5.2206e-05	3.72623e-06	4.25172	0.0691811	0.0288093	10.6947	0.000455094	2.13616e-05	2.51537	0.0122244	0.00142052
A0A369KAG9	0.718315	0.81812	0.460552	0.475099	1.01082	0.548454	1.02162	1.11359	0.898333	0.149083	0.111064	1.01872	0.953502	0.937431	1.51906	0.0624556	0.0298682	1.49114	0.17589	0.0858442
A0A369KAK2	0.123415	0.0452919	0.0843535	0.176759	0.060015	0.177195	0.265771	0.284431	1.04717	0.151257	0.112796	1.63585	0.314414	0.234707	6.31222	0.223134	0.152702	3.85868	0.263688	0.157124
A0A369KAM3	2.66011	2.29	3.3766	0.45539	0.847772	0.925562	0.0684838	0.0773648	0.150837	0.000211105	2.63685e-05	0.26766	0.0123417	0.00199339	0.0356306	0.013447	0.00359501	0.133119	0.043628	0.0105338
A0A369J7Z8	0.370628	0.428114	0.13855	0.411331	0.346194	0.0468071	0.914617	0.704637	0.710443	0.0140143	0.00660598	0.858145	0.772793	0.720695	2.48556	0.0162465	0.00471923	2.89644	0.0255776	0.00449135
A0A369J7Y5	0.044233	0.0443626	0.0441033	0.352746	0.11424	0.450487	0.186511	0.214587	0.0999164	0.0614276	0.0390031	6.91394	0.120046	0.0627207	3.77557	0.0707285	0.0352199	0.546081	0.297558	0.186718
A0A369J7Y4	0.103536	0.0983457	0.0467474	0.555931	0.16182	0.075986	1.39465	0.338438	0.269729	0.25406	0.207404	3.19245	0.343548	0.261521	8.05543	0.249281	0.17704	2.52328	0.389617	0.274668
A0A369KAM4	20.9988	21.0627	14.7052	0.352891	1.52771	3.71646	0.534521	0.940708	0.434215	0.00012135	1.16388e-05	0.0985977	0.00634759	0.000632976	0.0336367	0.0126832	0.00330452	0.341151	0.338077	0.225239
A0A369J7U8	2.26321	2.74835	2.34218	2.74114	2.92507	3.21453	1.47591	1.8238	1.88642	0.0022625	0.000627444	1.20765	0.0674862	0.0276295	0.705237	0.0224923	0.00746682	0.583975	0.00285618	0.000118009
A0A369KAN0	0.136371	0.217244	0.74364	1.35257	0.147606	0.149462	0.334407	0.302518	0.234764	0.772575	0.752471	1.50342	0.707651	0.645035	0.794426	0.73243	0.683103	0.528411	0.584748	0.482068
A0A369J7T2	3.60857	2.64733	2.739	0.629157	0.863082	1.98665	0.516519	0.573624	0.821702	0.0035918	0.00115098	0.386762	0.0277015	0.00735334	0.212548	0.0109748	0.00270263	0.549557	0.33813	0.225493
A0A369J7S8	6.93303	6.85267	6.33028	1.14584	1.69259	1.23986	0.998567	0.589374	1.01629	4.95942e-07	4.42476e-09	0.202738	3.29145e-05	1.15571e-07	0.129461	3.10239e-05	2.32151e-07	0.638561	0.0905885	0.0322235
A0A369KAE3;A0A369JL95	8.22886	7.75516	4.5959	5.60602	3.89418	2.56121	24.8517	20.7514	30.8342	0.000383749	5.96309e-05	0.586077	0.124608	0.0662416	3.71416	0.0142952	0.00391902	6.33733	0.0124524	0.00147113
A0A369J8A6	0.140378	0.121925	0.285314	0.187549	0.253638	0.194676	0.126914	0.117332	0.095697	0.170558	0.129852	1.16115	0.63882	0.566594	0.620768	0.311199	0.234776	0.534617	0.0274042	0.00504209
A0A369KAB3	3.5076	4.23686	3.21507	2.63556	3.62375	3.19152	5.27358	5.80988	4.9338	0.00364771	0.00118246	0.862339	0.294755	0.215478	1.46149	0.0140112	0.00381258	1.6948	0.00483202	0.000296347
A0A369J8C2	1.24991	0.742604	0.325174	0.17092	0.288459	0.355398	1.51128	1.12636	1.0064	0.0282989	0.0152961	0.351547	0.198062	0.127127	1.57228	0.241528	0.169069	4.47245	0.0164151	0.0022784
A0A369J8W6	6.81653	5.81452	4.29482	4.16871	4.67249	3.86138	6.7557	5.06356	5.25101	0.178162	0.137099	0.750483	0.187034	0.116765	1.00853	0.960477	0.952637	1.34384	0.0963773	0.0355271
A0A369KA60	1.10812	1.64782	1.30985	1.77087	1.53826	1.34384	0.984508	0.919325	1.91223	0.668643	0.636827	1.14442	0.386221	0.300244	0.93858	0.831163	0.793846	0.820134	0.484971	0.374138
A0A369J8V8	0.087488	0.101246	0.0752184	0.415751	0.338806	0.066167	0.348656	0.150627	0.183602	0.234999	0.189047	3.10937	0.221758	0.148098	2.58716	0.148303	0.0916048	0.832053	0.731046	0.648927
A0A369KA69	388.627	357.211	430.155	237.863	369.579	318.187	327.65	314.58	370.234	0.166674	0.126524	0.787105	0.149255	0.0853186	0.860944	0.117118	0.0673229	1.09381	0.543147	0.436551
A0A369J8T9	4.79432	3.61882	4.44811	3.33259	3.02734	3.18308	2.78474	2.75868	2.48177	0.00487672	0.00172226	0.741998	0.0787161	0.0346594	0.623982	0.0358331	0.0141626	0.840949	0.0184253	0.00273585
A0A369J8R8	7.78007	8.96127	9.26597	84.1444	85.8368	80.0543	16.9409	19.1751	19.0258	1.09737e-08	1.63177e-11	9.61404	0.000242663	3.40819e-06	2.12024	0.000832486	5.43665e-05	0.220536	0.000120433	6.21992e-07
A0A369J8N6	3.54947	4.41972	3.80199	1.45189	1.16249	1.20203	3.04069	1.72149	1.90393	0.00171381	0.000438328	0.324216	0.0049252	0.000435798	0.566308	0.033133	0.0127799	1.7467	0.142347	0.0617541
A0A369KA85	0.0733151	0.179953	0.126634	0.18115	0.20945	0.159111	0.36875	0.86936	0.136851	0.219597	0.174861	1.44698	0.199755	0.128354	3.61925	0.263365	0.190267	2.50124	0.330933	0.218129
A0A369J7S7	4.51493	2.84517	19.0566	42.9505	28.1972	36.7761	28.3608	31.6373	21.3785	0.0105544	0.00463767	4.08543	0.0164104	0.00322677	3.08049	0.0495011	0.0218546	0.754019	0.174374	0.0844288
A0A369J8L8	14.353	15.5917	19.8368	33.1715	24.0132	27.0027	25.0659	31.0146	31.392	0.0117027	0.00524663	1.69114	0.0305075	0.00844097	1.75713	0.00984187	0.00229644	1.03902	0.763709	0.687289
A0A369J8L4	5.04275	5.54856	3.45764	2.58498	2.11274	1.58706	4.69156	4.67215	4.8742	0.00531823	0.00194145	0.447349	0.0375255	0.0113051	1.01345	0.929659	0.916378	2.26546	0.00898301	0.00082929
A0A369J8K5	0.724494	0.709011	0.519958	1.45864	0.886518	1.10942	1.17107	1.23052	1.0737	0.0237435	0.0123748	1.76844	0.0798961	0.0355717	1.77904	0.00464194	0.000707343	1.00599	0.971316	0.956894
A0A369J8K4	154.505	115.716	180.237	173.449	155.712	145.679	137.323	123.394	156.573	0.605905	0.564911	1.05413	0.719925	0.658752	0.926366	0.636328	0.574427	0.878801	0.204136	0.108723
A0A369J8J9	8.82354	7.79759	8.41176	60.1091	35.018	41.7171	39.1886	46.6015	42.574	0.00190595	0.000501642	5.46658	0.0380103	0.0116113	5.12782	0.00333085	0.000421454	0.938032	0.747435	0.667818
A0A369J8I9	0.0470427	0.0798015	0.121535	2.85552	1.49031	1.62669	0.0692381	0.467518	0.053132	0.00359854	0.00115581	24.046	0.0477488	0.0163633	2.37496	0.490391	0.416332	0.0987672	0.0436221	0.0105042
A0A369J8H2	9.08109	8.35821	10.7508	5.94489	7.25303	5.15844	27.4784	30.147	24.8121	1.37341e-05	4.79927e-07	0.651164	0.025686	0.00656582	2.92435	0.00234066	0.000242027	4.49095	0.00194327	6.52357e-05
A0A369J8G0	0.668438	0.656987	0.600915	0.0796053	0.0798881	0.0699535	0.485421	0.128626	0.309868	0.00173988	0.000447582	0.11911	0.00107595	4.30682e-05	0.479622	0.0779002	0.039639	4.02671	0.153493	0.0695624
A0A369KAA9	8.56307	6.86084	6.4425	8.24254	5.67173	5.11493	6.22338	8.81674	6.73581	0.664189	0.631597	0.870248	0.467092	0.382136	0.995862	0.977975	0.973983	1.14434	0.505148	0.393618
A0A369J8L5	0.367982	0.285627	0.235042	0.726831	0.245471	0.195089	1.65352	1.83731	0.401686	0.081143	0.0542964	1.31367	0.641995	0.570311	4.38026	0.155649	0.0979422	3.33438	0.171743	0.08249
A0A369KAP4	0.790333	0.854084	0.917834	1.00791	1.668	1.34634	1.40192	1.62121	1.18263	0.0520586	0.031777	1.56981	0.120372	0.0631448	1.64143	0.0405664	0.0168613	1.04562	0.80429	0.737828
A0A369J7P8	0.896728	0.879009	0.530438	1.80996	0.712125	1.03067	2.82239	3.56588	2.30465	0.00462241	0.00159808	1.54054	0.331597	0.250794	3.76941	0.0200562	0.00628975	2.44681	0.0255436	0.0044689
A0A369J7P3	0.332604	0.245874	0.174647	0.684567	0.116259	0.400413	0.17069	0.397168	0.584704	0.648954	0.614214	1.59501	0.462071	0.375757	1.53037	0.386401	0.305966	0.959478	0.940494	0.917422
A0A369J775	1.49732	2.38118	2.41635	1.41174	1.09495	1.43672	0.959229	0.892663	1.23763	0.0198421	0.00994317	0.62645	0.107806	0.0539786	0.490801	0.0578701	0.0271635	0.783465	0.135545	0.0578406
A0A369J768	1.06875	0.492332	0.392465	1.18898	1.0556	0.675239	0.725482	0.694899	0.583054	0.314853	0.266864	1.49463	0.290449	0.211514	1.02554	0.94494	0.935297	0.68615	0.178668	0.0878923
A0A369J763	1.68395	1.54282	1.37657	1.08078	0.797948	1.10166	2.52941	2.32256	1.9	0.00152968	0.000375312	0.647441	0.0152482	0.00286975	1.46675	0.0426267	0.0180366	2.26546	0.00894858	0.000820334
A0A369J761	0.655324	0.850593	1.04586	0.526204	0.809733	1.32325	1.02948	0.745875	0.689688	0.960728	0.955728	1.04209	0.89916	0.869483	0.966007	0.860402	0.829966	0.926988	0.817851	0.753964
A0A369KBC4	6.04783	4.05265	4.09716	10.7663	6.02732	6.00009	15.8824	21.6898	14.7425	0.00308796	0.000934422	1.60546	0.204556	0.133306	3.68474	0.0200943	0.00631534	2.29513	0.0244942	0.0041588
A0A369J757	0.120252	0.102676	0.0622576	0.0578139	0.0813012	0.123675	0.322148	0.237725	0.0670158	0.191579	0.149275	0.921472	0.786958	0.738325	2.19818	0.265754	0.192717	2.38551	0.243423	0.137976
A0A369J755	5.14799	6.01041	18.7833	63.4022	35.47	42.8311	29.0961	32.476	36.4802	0.00929628	0.00396042	4.73263	0.02852	0.00771081	3.27477	0.0205494	0.00654227	0.691955	0.21921	0.119723
A0A369KBH4	307.637	317.244	270.15	100.753	91.5888	105.738	61.5454	55.7635	51.1822	2.59792e-06	5.02201e-08	0.333038	0.00299413	0.000199749	0.188252	0.0025224	0.000276263	0.565255	0.00160634	4.77028e-05
A0A369KBA1	0.351368	0.327121	0.339245	4.33539	2.79195	2.49875	1.18389	1.91688	1.27378	0.00358184	0.00114512	9.45836	0.0372091	0.0111575	4.29832	0.0399036	0.0164772	0.454446	0.0757947	0.0245636
A0A369KBI6	10.8887	10.0302	14.013	13.2198	14.4132	13.3738	14.0986	13.0369	7.05931	0.521432	0.478787	1.17391	0.231084	0.155625	0.978899	0.927781	0.913896	0.833881	0.409345	0.29439
A0A369J741	6.40083	12.755	12.4258	13.3983	8.57343	5.33842	15.8709	6.02674	14.4495	0.71493	0.688885	0.864749	0.6724	0.604877	1.1509	0.692895	0.637275	1.3309	0.481906	0.371151
A0A369KBL2	0.14729	0.136473	0.141882	0.603957	0.522883	0.162772	0.831478	0.567764	0.366418	0.0719969	0.0472128	3.02979	0.167553	0.0995431	4.1482	0.0800305	0.0411585	1.36914	0.452995	0.338065
A0A369J738	1.94961	2.442	0.6316	1.07856	0.411963	0.591333	1.85129	0.682067	1.92638	0.269488	0.223004	0.414448	0.203787	0.132519	0.887827	0.795393	0.752647	2.14219	0.178384	0.0876373
A0A369KBL7	1.69904	2.25681	1.82215	2.61172	1.49922	1.60128	3.82505	3.38665	4.45204	0.00422683	0.00142047	0.988614	0.959194	0.946396	2.01865	0.0104833	0.00254594	2.0419	0.0140892	0.00180094
A0A369J715	0.963726	0.582046	0.39377	1.00531	0.527259	0.611536	0.732188	0.123762	0.45048	0.496896	0.451455	1.10547	0.775457	0.723723	0.673576	0.434121	0.357042	0.609313	0.292262	0.181886
A0A369J712	0.164681	0.420932	0.130545	0.640488	0.287188	0.105411	1.60358	1.14256	1.92009	0.00249857	0.000707773	1.44254	0.599488	0.522026	6.51564	0.0171084	0.00505104	4.51678	0.0149987	0.00200434
A0A369J703	0.44331	0.147917	0.133126	0.296815	0.282516	0.397166	1.00392	0.312584	0.114065	0.62607	0.5879	1.34809	0.500681	0.415945	1.97496	0.483038	0.408118	1.465	0.632252	0.535108
A0A369KBQ2	12.5576	9.70329	7.96591	8.15317	7.23735	8.65512	8.32467	6.84214	12.053	0.520576	0.477614	0.795507	0.259943	0.183092	0.90052	0.650698	0.590055	1.13201	0.569925	0.465065
A0A369KBK0	3.52764	3.34332	2.05552	2.0304	2.94659	2.88033	4.84965	4.8904	5.29984	0.00423559	0.00142656	0.880226	0.557535	0.47414	1.68486	0.0381905	0.0156139	1.91412	0.00595891	0.00041547
A0A369KA55	9.73013	10.2034	11.6917	5.05173	4.99221	11.4172	12.9779	13.878	14.9479	0.0304343	0.0167219	0.678611	0.249083	0.173169	1.32185	0.0144826	0.00400982	1.94788	0.0775108	0.0253699
A0A369KB67	0.847493	0.325808	0.278364	3.93099	1.74332	2.12579	3.28829	1.54821	3.67069	0.0439583	0.0258194	5.37321	0.0794463	0.0352599	5.8603	0.0600713	0.0284828	1.09065	0.814182	0.749531
A0A369J7B4	0.55091	0.991826	0.534517	0.0780253	0.195134	0.139778	0.782885	0.103465	0.747181	0.101854	0.0707295	0.19879	0.0594412	0.0228331	0.78639	0.612609	0.549264	3.95588	0.204389	0.10899
A0A369KAQ4	1.53548	1.43062	2.02077	3.17836	1.90841	2.55785	1.48656	1.58079	1.86363	0.0653911	0.0419572	1.53295	0.121262	0.0636966	0.988794	0.935644	0.923551	0.645027	0.12225	0.049484
A0A369KAR7	2.01917	0.964354	3.03335	2.29022	5.48	3.42845	4.00786	4.17995	2.93424	0.199893	0.157388	1.86121	0.206234	0.134834	1.84848	0.0859883	0.045217	0.993159	0.981618	0.97338
A0A369J7M5	92.0232	79.7343	89.3014	56.7426	43.5184	38.0512	44.3915	42.503	41.5402	0.000337141	4.96311e-05	0.529812	0.0055207	0.000515627	0.491976	0.00516029	0.000831965	0.928586	0.614495	0.512939
A0A369J7L9	3.16845	2.89967	5.45135	23.4784	13.8066	17.1784	9.71133	8.00071	10.6685	0.00348724	0.00110192	4.72795	0.0293291	0.00795016	2.4637	0.00752315	0.00151487	0.521093	0.0826844	0.0281842
A0A369J7L7	0.640421	0.615298	0.788459	1.3268	0.981811	0.554019	1.30515	1.21264	2.17354	0.072996	0.0480851	1.40038	0.346304	0.264591	2.29497	0.0979624	0.0537127	1.63882	0.189544	0.0969136
A0A369J7J1	0.183659	0.155849	0.656132	0.778689	0.446733	0.205764	0.825317	0.909056	1.47503	0.0569561	0.0354864	1.43745	0.565781	0.484331	3.22346	0.0501285	0.0224044	2.24248	0.0901225	0.0319414
A0A369J7H3	3.04102	2.15492	2.53406	8.01631	5.79163	4.61859	6.06973	3.34017	3.67541	0.0471352	0.0281409	2.38376	0.0619569	0.0243651	1.69279	0.16533	0.105608	0.710134	0.248877	0.143317
A0A369J7E4	6.29142	9.5037	32.3238	4.98263	5.89236	5.46179	35.5464	44.8396	24.2913	0.0313908	0.0173175	0.339509	0.325253	0.244396	2.17539	0.142867	0.0872752	6.40747	0.0381428	0.00847071
A0A369J790	0.0830912	0.077537	0.0803141	0.0295358	0.0279134	0.0287246	0.0646133	0.0875245	0.123303	0.00884996	0.0037308	0.357653	0.000415456	9.04434e-06	1.14318	0.570588	0.505378	3.19634	0.0659843	0.0201915
A0A369J7E1	0.185438	0.153182	0.16931	2.72831	0.95366	0.869992	1.89985	3.62397	1.82188	0.043595	0.0254115	8.96179	0.156067	0.0906375	14.462	0.06056	0.0287557	1.61374	0.332062	0.219088
A0A369KAU8	3.69524	3.61113	3.08307	1.03002	2.13929	0.46733	1.47186	1.1122	0.406176	0.00471431	0.00163687	0.350031	0.0313747	0.00881313	0.287814	0.00487666	0.000759698	0.822253	0.733322	0.651421
A0A369J7D5	0.344929	0.197334	0.321191	0.205627	0.391806	0.354915	0.262994	0.687776	0.363298	0.464966	0.420025	1.10295	0.706603	0.642592	1.52187	0.364537	0.28543	1.37982	0.458171	0.343998
A0A369J7D4	0.993522	2.19998	1.49401	1.79568	2.95766	2.27277	2.23377	0.868362	2.04401	0.35852	0.313472	1.4989	0.184076	0.11453	1.09784	0.796083	0.753842	0.732433	0.316796	0.205539
A0A369J7D3	1.40772	1.2136	1.13395	6.26397	3.71956	1.17179	7.21171	6.45212	5.4214	0.0200626	0.0100835	2.97057	0.235075	0.159303	5.08225	0.00886409	0.00195975	1.71086	0.206827	0.110824
A0A369KAV3	0.165638	0.210033	0.0679111	0.547505	0.539023	1.06677	1.21336	0.874437	1.33697	0.00501108	0.00179579	4.85434	0.0750423	0.032304	7.72072	0.0129463	0.0034083	1.59048	0.133429	0.0566795
A0A369KAX2	1.92327	2.36288	2.02324	1.46366	1.14681	0.29415	3.13502	2.90658	3.33418	0.00161942	0.000404555	0.460364	0.0683619	0.0282761	1.486	0.00497733	0.000785538	3.22788	0.0165257	0.00231509
A0A369KAZ1	5.50189	5.22684	2.71084	2.10823	2.2268	1.98966	1.15347	1.29421	1.86374	0.01516	0.00725875	0.470602	0.115415	0.0597335	0.320801	0.0681964	0.0336343	0.681682	0.0793495	0.0265352
A0A369J7B8	21.5312	18.3476	21.1637	34.2911	36.0182	20.112	42.6775	48.318	36.7653	0.0124848	0.00572725	1.48128	0.187489	0.117444	2.09298	0.0154197	0.00431121	1.41295	0.119102	0.0478255
A0A369KAT5	12.7186	11.9833	13.4098	9.06505	10.0802	8.73525	6.07454	6.21025	5.88105	2.71636e-05	1.33293e-06	0.731548	0.00411766	0.000338319	0.476648	0.00257552	0.000287337	0.65156	0.0118121	0.00131924
A0A369J6X4	1.3941	2.98647	2.70013	63.3124	66.6503	79.4469	234.052	219.879	263.499	1.98662e-06	3.10178e-08	29.5747	0.00492614	0.00043934	101.322	0.0028966	0.000340892	3.42596	0.00234605	8.93588e-05
A0A369KA45	0.72472	0.585461	0.563225	0.596603	0.301422	0.40025	0.759381	0.78979	0.89263	0.0144723	0.00686495	0.693003	0.145949	0.0827115	1.3034	0.0453896	0.0195762	1.8808	0.0315851	0.00640266
A0A369KA22	14.2528	17.7112	12.2258	13.7612	8.03872	11.2088	11.4138	15.1082	15.0467	0.263868	0.217176	0.746975	0.180977	0.111586	0.940684	0.688259	0.631607	1.25933	0.243487	0.13817
A0A369JAL9;A0A369J050	0.141572	0.120027	1.10703	0.90084	0.94536	1.48893	1.72439	0.837342	1.40252	0.129764	0.0939704	2.43684	0.173882	0.105013	2.89652	0.109583	0.0620225	1.18864	0.552175	0.44559
A0A369JAL5	18.7498	14.9942	19.6555	12.7961	16.9649	13.192	14.2989	15.2989	14.6302	0.139489	0.10205	0.804371	0.149006	0.0850714	0.82825	0.160716	0.102005	1.02969	0.781964	0.710279
A0A369JAL1;A0A369J140	2.28775	2.58758	2.14343	37.4037	27.5025	19.3159	19.9151	17.4309	16.654	0.00299693	0.000897965	11.9996	0.0388234	0.011996	7.69367	0.00343834	0.00044675	0.641162	0.190386	0.0975899
A0A369K9H4	3.4207	3.75175	1.25501	5.64637	6.52248	4.16111	19.9252	26.5789	11.7994	0.00742301	0.00295265	1.93771	0.0659705	0.026731	6.91827	0.0559042	0.0258985	3.57034	0.0784202	0.0259713
A0A369JAK9	0.0986656	0.241865	0.291454	0.367011	0.879939	0.212234	0.320309	0.45653	1.00444	0.331457	0.284141	2.30889	0.303523	0.223592	2.81855	0.202539	0.136266	1.22074	0.730502	0.647973
A0A369JHR9;CON__Q3ZBD7	0.144566	0.1529	1.03162	18.3872	18.6414	11.6499	8.93763	6.93725	8.27606	0.000581469	0.000106783	36.6256	0.019027	0.00404858	18.1711	0.00152119	0.000129353	0.496132	0.0622356	0.0183613
A0A369K9I9	2.84156	2.00272	2.54176	1.49194	2.1234	2.48273	4.58811	3.18356	5.84929	0.0245431	0.0128646	0.825621	0.322836	0.242127	1.84415	0.103013	0.0571826	2.23365	0.0682783	0.021202
A0A369JAJ0	0.0925601	0.1663	0.229301	0.103812	0.235213	0.0889808	0.15194	0.155919	0.232317	0.79497	0.77783	0.876772	0.759258	0.702207	1.10655	0.735632	0.687091	1.26208	0.531448	0.424061
A0A369K9K0	22.9315	15.2374	13.7355	19.6024	14.3384	17.1689	26.6126	24.788	30.7747	0.0219891	0.0113133	0.984689	0.939692	0.918576	1.5832	0.0498222	0.022098	1.60782	0.0119744	0.00135282
A0A369JAG4	12.6848	10.8963	9.34276	3.83351	4.06122	4.76626	4.67799	5.20527	6.81966	0.00101216	0.000221245	0.384554	0.0141543	0.00252471	0.50732	0.0132832	0.00353314	1.31924	0.159968	0.0744592
A0A369JAG2	1.99317	1.97655	1.07243	0.139514	0.648949	0.11991	1.32404	0.55646	0.95165	0.018661	0.00915707	0.180156	0.026341	0.00684421	0.561695	0.128554	0.075733	3.11782	0.0886695	0.0309685
A0A369K9K1	0.35569	0.807089	1.25849	10.1399	8.75451	8.59275	5.77878	6.86096	8.43433	9.57921e-05	8.33284e-06	11.3524	0.000590266	1.74095e-05	8.70373	0.00911117	0.00204536	0.766686	0.091202	0.0326184
A0A369JAE3	1.37924	2.40249	1.60733	0.172126	0.240521	0.269045	0.264934	0.104786	0.379293	0.00145291	0.000347834	0.126495	0.0359339	0.010649	0.138988	0.0313819	0.0117629	1.09876	0.811136	0.745156
A0A369JAD7	0.669586	0.515288	1.14539	11.55	4.57001	6.87223	1.2488	2.41451	2.09778	0.014357	0.00678889	9.86682	0.0773454	0.03373	2.47229	0.0610017	0.0290069	0.250566	0.103677	0.0394896
A0A369JAD6	0.623333	0.502258	0.562796	0.19557	0.116761	0.149841	0.359381	0.471939	0.372289	0.000291252	4.00606e-05	0.273736	0.00123802	5.21636e-05	0.712875	0.0316672	0.0119129	2.60425	0.00691094	0.000535386
A0A369JAC1	1.52614	1.721	2.2257	0.497661	0.639787	0.355535	0.25336	0.26877	0.261065	0.000288076	3.91954e-05	0.272799	0.0141448	0.00251308	0.143106	0.0172837	0.00513808	0.524583	0.101749	0.0382954
A0A369JAB8	1.0208	0.999805	1.50102	0.446308	0.329368	0.542862	0.353727	0.333866	0.764815	0.012001	0.00545173	0.374413	0.0335418	0.0096103	0.412426	0.0340486	0.0132257	1.10153	0.791735	0.722222
A0A369K9G1	11.522	14.3285	11.2725	9.80407	10.6226	13.1369	26.9688	22.8745	18.1974	0.00522295	0.00189502	0.904119	0.445065	0.35849	1.83284	0.0414987	0.0173899	2.02722	0.0319023	0.00652875
A0A369JAN6	2.43971	2.14315	4.14318	1.22951	0.807018	0.814155	0.867482	0.832492	0.705246	0.0119784	0.00543259	0.326688	0.0815743	0.0367199	0.275637	0.0765536	0.0387455	0.843734	0.4033	0.287699
A0A369JAR4	1.64264	2.0651	1.60376	1.57852	1.46387	1.58439	1.8016	2.19664	1.13526	0.716429	0.690862	0.871085	0.259036	0.182271	0.966487	0.874203	0.846847	1.10952	0.641189	0.545156
A0A369K994	6.92583	7.152	8.48401	35.179	25.4878	30.5548	33.2137	31.5729	36.0997	9.8724e-05	8.73469e-06	4.04318	0.0126577	0.00208888	4.47154	0.000907376	6.1109e-05	1.10595	0.378098	0.26484
A0A369K8Z0	0.860618	0.632007	0.368826	1.08571	0.756446	0.437426	1.61245	1.3705	1.71603	0.00815083	0.00333305	1.22462	0.587158	0.507578	2.52436	0.00744135	0.00147308	2.06134	0.0306562	0.00609561
A0A369JBD4	2.70806	2.1777	1.77531	0.600154	0.79886	1.5003	0.7768	1.72276	1.42071	0.042473	0.0246627	0.435263	0.0309417	0.00866975	0.588533	0.0783374	0.0400747	1.35213	0.432511	0.317472
A0A369JBD0	0.325073	0.270991	0.416378	0.613609	0.525107	0.67156	0.5098	0.822805	0.61684	0.0264239	0.0139487	1.78803	0.0114732	0.00172421	1.92549	0.0585204	0.0275882	1.07688	0.679763	0.588923
A0A369K912	6.43842	5.11902	4.60167	3.54686	5.64119	5.39976	5.46717	4.60572	6.54712	0.711989	0.685521	0.902761	0.575768	0.494902	1.02852	0.854174	0.822215	1.13931	0.479727	0.369164
A0A369JBA9	5.64417	2.94395	2.32309	2.21262	5.36051	4.40355	2.49911	3.36581	5.00867	0.948454	0.941403	1.09765	0.809835	0.764339	0.996553	0.992566	0.991891	0.907897	0.77304	0.698681
A0A369JBA6	0.158692	0.380557	1.53838	0.281286	0.538141	1.07263	0.355287	0.107271	0.603303	0.70225	0.674056	0.910682	0.906764	0.880657	0.513019	0.520019	0.449268	0.563335	0.381663	0.268076
A0A369K927	0.784817	0.839072	0.942572	1.19158	1.28259	0.535237	3.39389	3.05549	3.97746	0.000181631	2.10665e-05	1.17259	0.597019	0.519457	4.06273	0.00885113	0.00195086	3.46475	0.00245142	9.65374e-05
A0A369K928	0.532832	0.443821	0.559118	1.8976	1.90339	0.340045	1.9446	2.02032	2.15356	0.0325895	0.0180756	2.69638	0.236568	0.160647	3.98399	0.000145135	3.06067e-06	1.47753	0.332285	0.21945
A0A369K9K8	5.73681	3.92088	5.26716	5.27295	4.08069	3.67468	1.65619	2.02436	2.56046	0.00854173	0.00355641	0.872927	0.433388	0.345737	0.418162	0.0189295	0.00582049	0.479034	0.0240448	0.00403593
A0A369JB65;A0A369K4D2;A0A369JI36	8.48044	7.24231	5.28007	3.62127	7.35202	5.81537	10.1491	11.3971	13.8883	0.0128364	0.00594579	0.799353	0.382188	0.296303	1.68713	0.030053	0.0111625	2.11062	0.0157564	0.00215646
A0A369JB42	2.73969	3.20037	4.94588	0.726204	1.62076	1.50599	1.10171	0.742591	0.822678	0.00779244	0.00315753	0.353938	0.0569423	0.0213134	0.244993	0.0518954	0.0234412	0.692192	0.29386	0.183449
A0A369JB36	0.788419	0.600117	0.901805	4.48721	2.64275	2.22857	2.26204	1.9304	2.66552	0.0202541	0.01024	4.08609	0.0746923	0.0319435	2.9943	0.0100416	0.00239085	0.732803	0.353504	0.241679
A0A369JB29	12.7422	13.7291	4.50126	6.48171	4.09104	1.4306	49.697	31.1801	52.1678	0.0011185	0.000252805	0.387548	0.150514	0.0863555	4.29557	0.0220463	0.00721379	11.084	0.0217103	0.0033918
A0A369JAZ4	0.857961	0.790317	0.6316	0.198649	0.192614	0.0948566	0.656944	0.54676	0.767127	0.000647868	0.00012283	0.213221	0.00440442	0.000368066	0.864446	0.327759	0.250167	4.05422	0.00605057	0.000425767
A0A369K952	2.35258	2.2393	1.91913	2.05231	1.42072	0.816395	1.00006	1.05449	1.37962	0.0469722	0.0280087	0.658797	0.163462	0.0960797	0.527442	0.0044084	0.000653763	0.800614	0.514848	0.405829
A0A369JAY3	0.491329	0.17317	0.809488	0.532217	0.706981	0.762307	1.6643	0.840323	0.608804	0.267818	0.221025	1.35788	0.446637	0.360384	2.11225	0.230253	0.159454	1.55554	0.36678	0.253834
A0A369K982	5.93009	5.66573	3.16672	10.0473	6.77232	3.30568	13.7982	12.9927	13.2485	0.00684852	0.00267321	1.36327	0.468404	0.384196	2.71222	0.00735342	0.00143567	1.9895	0.0741861	0.0237549
A0A369JAS5	31.1588	41.2388	36.3263	26.8275	30.1996	30.4851	28.6524	41.4169	27.9786	0.340825	0.294452	0.804903	0.121871	0.0641022	0.901806	0.540326	0.471958	1.12039	0.510018	0.399388
A0A369JB43	10.5732	11.0734	11.9438	11.1775	15.0096	12.85	14.214	10.1299	10.2966	0.4631	0.417651	1.16215	0.238218	0.162269	1.03126	0.821884	0.783305	0.887373	0.447389	0.332437
A0A369K9L6	0.492962	0.46233	0.477646	0.617672	0.618944	0.592375	0.483976	0.434743	0.500306	0.000561366	0.000101421	1.27639	0.000437899	1.0763e-05	0.990291	0.844785	0.80858	0.775851	0.0102753	0.00105473
A0A369JA69	60.3916	60.327	72.0331	11.3705	21.4656	18.2304	9.45081	9.30894	8.76759	1.83472e-05	7.77541e-07	0.264934	0.000889722	3.12402e-05	0.142812	0.00485662	0.000749968	0.539049	0.118077	0.0471851
A0A369K9L8	1.5733	1.28513	1.12359	9.99324	5.33971	4.96278	10.6959	8.99243	8.0125	0.0045462	0.00156835	5.09683	0.0773	0.0336559	6.95646	0.0082776	0.00176251	1.36486	0.266537	0.159853
A0A369K9Z4	0.151567	0.263361	0.0825738	0.344754	0.269368	0.307061	0.780781	0.513543	0.809411	0.0025178	0.000715093	1.85162	0.100139	0.0490144	4.22859	0.0141207	0.00386158	2.28373	0.0464463	0.0115141
A0A369J9I3	0.242012	0.380693	0.528309	1.36174	0.475836	0.637081	1.12628	0.904598	0.677397	0.17121	0.130476	2.14998	0.242254	0.16706	2.35295	0.0357955	0.0141234	1.0944	0.813755	0.748613
A0A369J9G0	6.34128	5.94823	5.84927	5.02143	5.53328	4.37512	6.68357	5.66046	6.70214	0.0351859	0.0197512	0.823089	0.0680608	0.0280082	1.05002	0.484652	0.410471	1.27571	0.0461313	0.0114062
A0A369J9E8	1.0628	3.17147	1.70348	2.07605	2.32856	1.62979	2.1307	2.95609	3.03257	0.426961	0.381884	1.01628	0.964624	0.954463	1.36741	0.372398	0.292598	1.34551	0.12867	0.0537442
A0A369J9E5	0.432988	1.10383	0.770095	0.126967	0.118985	0.122976	3.23859	2.62569	3.93088	0.000229766	2.98952e-05	0.159922	0.0793021	0.0351402	4.24599	0.00989354	0.00231522	26.5504	0.0140907	0.00181023
A0A369J9C6	1.96559	1.90911	1.46833	0.59002	1.10295	0.846484	2.4285	0.948703	0.975895	0.175356	0.134287	0.475284	0.01247	0.00202287	0.814725	0.576272	0.511981	1.71419	0.341846	0.229957
A0A369J9B6	0.227987	0.176255	0.215126	0.0596921	0.060059	0.206039	0.519498	0.630208	0.160142	0.0881797	0.0601195	0.526005	0.174013	0.105214	2.11481	0.245295	0.173208	4.02052	0.135889	0.0580752
A0A369J9A4	0.109481	0.134498	0.0844638	0.375186	0.36175	0.33995	0.524975	0.624145	0.796323	0.000574624	0.000104671	3.27877	0.000276585	4.46732e-06	5.92324	0.0182902	0.0055244	1.80655	0.0651824	0.0198198
A0A369J9N1	2041.34	2029.68	1651.56	812.296	738.389	777.29	478.829	456	334.574	2.80771e-05	1.44038e-06	0.406805	0.0109037	0.00155439	0.221823	0.00366427	0.000488569	0.545282	0.0066451	0.000506212
A0A369KA09	1.72538	1.74591	0.501525	4.34196	2.18171	2.25519	3.01052	3.84854	6.09107	0.0656551	0.0421755	2.20973	0.139322	0.07739	3.25968	0.0652402	0.0318213	1.47515	0.301032	0.190453
A0A369J962	1.78166	1.27073	0.247431	0.393833	0.126178	0.086422	1.02165	1.33564	1.5077	0.0683495	0.044262	0.183778	0.180227	0.110996	1.17127	0.723172	0.672992	6.37332	0.00489334	0.000303267
A0A369J956;A0A369JXP3	5.86244	6.30177	6.82037	0.244098	2.37252	2.53356	0.454298	0.964756	1.31867	0.000407583	6.51527e-05	0.271282	0.0153686	0.0029032	0.144208	0.000140049	2.76287e-06	0.531579	0.392839	0.277701
A0A369KA18	5.11828	5.28533	3.66985	1.05743	2.2268	1.83863	8.34369	11.4188	12.7445	0.000672574	0.000129014	0.364009	0.0117828	0.00182038	2.30981	0.0292178	0.0107529	6.34548	0.0149227	0.00198455
A0A369J940;A0A369J438	1.77457	1.05216	1.16112	13.1329	8.98949	11.3345	29.7224	26.8252	28.9529	1.60033e-06	2.26068e-08	8.38972	0.0123346	0.00197492	21.4403	0.000522446	2.73662e-05	2.55554	0.000506433	6.86578e-06
A0A369J924	0.120117	0.495796	0.318554	0.122054	0.602793	0.395029	1.96869	0.93755	0.275813	0.230183	0.184831	1.19841	0.744871	0.686286	3.4052	0.265145	0.191914	2.84143	0.295661	0.184955
A0A369J918	0.0300399	0.0383262	0.0685004	0.116253	0.182499	0.037405	0.122642	0.140397	0.104888	0.152617	0.113924	2.4561	0.250199	0.174472	2.68822	0.00807959	0.00170936	1.09451	0.826918	0.763925
A0A369J914	2.93285	1.30888	0.63432	0.787742	0.512127	0.236512	0.514148	0.22094	0.66303	0.158177	0.118662	0.315088	0.240843	0.16558	0.286732	0.22852	0.157943	0.910006	0.833869	0.773577
A0A369J907	0.993038	0.839198	0.155582	0.626532	0.573475	0.416197	3.24835	3.13228	2.21182	0.000832498	0.000170832	0.813054	0.681774	0.615224	4.32256	0.00717224	0.00139054	5.31644	0.0165017	0.00230107
A0A369J966	5.31177	3.64266	5.44682	0.397529	0.991781	1.40743	0.235573	0.397711	0.2768	0.000298792	4.13199e-05	0.194201	0.00987284	0.00134504	0.0631948	0.0157147	0.00448992	0.325409	0.16178	0.0756156
A0A369J8Y1;A0A369JZW3;A0A369K006;A0A369JWU5	1.7668	2.09975	2.05002	17.811	6.23832	3.08081	35.7835	35.194	31.9263	0.000332394	4.84381e-05	4.58545	0.255	0.178357	17.3925	0.00127945	9.66117e-05	3.79297	0.0237288	0.00395224
A0A369J9N4	2.84122	3.20835	2.58804	0.910636	1.57536	1.02567	1.3537	1.45702	1.19823	0.000567571	0.000102965	0.406556	0.00351033	0.000258838	0.464127	0.00627533	0.00110992	1.14161	0.512417	0.402589
A0A369J9Q8	10.1374	9.47898	6.86308	9.91989	5.8856	9.14362	12.6813	10.9014	11.402	0.0996905	0.068931	0.942206	0.765029	0.709694	1.3212	0.0861614	0.0454838	1.40224	0.0976674	0.0361287
A0A369K9N8	2.53437	2.29866	2.38833	28.0108	7.00012	8.59188	5.26356	5.17711	3.80572	0.145165	0.107389	6.03803	0.214396	0.142278	1.97281	0.0359638	0.0142632	0.326731	0.284108	0.17406
A0A369JA46	3.05453	3.73998	3.45352	3.44455	2.03599	2.75118	2.70969	4.45971	5.48628	0.229874	0.184412	0.80325	0.237116	0.161186	1.23494	0.428244	0.349878	1.53743	0.204022	0.108531
A0A369K9P8	4.45685	4.91086	5.60587	12.3202	7.54704	10.6789	8.44092	10.6255	13.3888	0.0237444	0.012393	2.04	0.058697	0.0224236	2.1675	0.0489671	0.0215522	1.0625	0.766553	0.690838
A0A369K9R4;A0A369JMQ1	3.36093	1.25165	4.1962	0.533028	1.08276	1.09158	0.361397	0.381456	0.341499	0.0278641	0.0150197	0.307349	0.140709	0.0786548	0.123099	0.0988797	0.0543502	0.400519	0.0989274	0.0367864
A0A369K9R8	2.55722	1.87164	3.45599	5.36464	5.61557	5.13759	7.1444	7.74987	5.52074	0.00219078	0.000601039	2.04415	0.0197037	0.00426175	2.58914	0.00915915	0.00206237	1.26661	0.159459	0.0739133
A0A369JA19	2.49363	1.77044	3.53538	16.7551	19.3105	17.4662	23.3443	19.7018	29.7543	0.000359051	5.39244e-05	6.86355	0.000186326	2.09355e-06	9.33406	0.0156573	0.00444157	1.35995	0.153377	0.0694109
A0A369JA05	5.82945	5.50253	5.47168	9.09594	6.50916	7.37495	6.23517	5.87341	7.4268	0.080916	0.0540242	1.36756	0.110472	0.0559344	1.16257	0.186434	0.12226	0.850102	0.280785	0.171117
A0A369JA04	0.057618	0.0623073	0.277238	1.56134	2.27353	1.30559	0.662652	0.801953	0.595873	0.00200137	0.000537172	12.9429	0.0261539	0.00675887	5.18799	0.00462983	0.000702348	0.400836	0.0655271	0.0200092
A0A369J9Q0	2.5525	2.90064	3.5737	0.921388	1.34428	1.07461	0.839123	0.696137	0.506861	0.000334385	4.89768e-05	0.370038	0.0138067	0.00241423	0.226228	0.0103919	0.00251667	0.611363	0.0541388	0.0146793
A0A369J9Z8	6.7634	5.81179	6.02906	8.23791	5.32454	3.08202	14.2812	10.4727	11.2336	0.011447	0.00510648	0.894659	0.706668	0.643147	1.93437	0.0318712	0.0121197	2.16213	0.0296614	0.00578293
A0A369J9X4	7.89241	7.43616	6.57711	10.6698	7.35612	7.3833	7.29767	7.52341	6.17042	0.369243	0.324769	1.15994	0.403804	0.317315	0.958267	0.62086	0.558351	0.826136	0.312786	0.201725
A0A369J9X3	0.287252	0.271896	0.26651	12.437	2.53915	5.45025	2.86498	6.86829	2.17669	0.125559	0.0897115	24.7396	0.156085	0.0907573	14.4248	0.127442	0.0745581	0.583067	0.451845	0.336623
A0A369J9U8	1.44577	1.61425	0.850063	0.766606	0.492499	0.373878	1.11488	1.08691	1.01046	0.0300556	0.0164691	0.417634	0.0625178	0.0247612	0.821532	0.421629	0.342466	1.96711	0.0378997	0.00839225
A0A369J9U0	0.318015	0.204691	0.112902	0.284606	0.216378	0.0328578	0.0955046	0.137467	0.265317	0.868989	0.856714	0.839891	0.741952	0.682554	0.783957	0.590747	0.527251	0.933403	0.903348	0.865441
A0A369K9V8	0.179607	0.331822	0.272018	0.933771	1.06513	0.640165	1.21081	0.988829	0.630523	0.0148757	0.00711158	3.36854	0.0280634	0.00748884	3.61246	0.048425	0.0211489	1.07241	0.778577	0.705695
A0A369J9S9	0.925308	1.17137	0.691116	0.580041	1.25512	0.969501	0.639313	1.0681	1.00751	0.990018	0.990018	1.00605	0.98253	0.97632	0.973861	0.90583	0.889193	0.968003	0.906448	0.868996
A0A369J9S5	4.4456	4.55304	2.91042	1.47409	1.83647	1.26786	1.54348	1.24424	1.12223	0.00215792	0.000587211	0.384448	0.0344672	0.0100206	0.328318	0.0317408	0.0119838	0.853997	0.348725	0.237061
A0A369J9R1	92.2866	82.5983	89.7478	55.789	77.0977	58.3717	52.9868	57.6302	92.3566	0.162944	0.123207	0.722732	0.0510652	0.0180378	0.767001	0.236258	0.164899	1.06125	0.799662	0.73255
A0A369J9Y1	126.195	115.745	86.4431	103.552	138.066	114.62	119.753	155.376	105.777	0.631362	0.593339	1.08482	0.58576	0.505958	1.15994	0.410323	0.331887	1.06925	0.673204	0.581502
A0A369KBU1	2.56916	4.10286	1.4969	7.02152	5.82339	5.18463	0.757429	1.63258	7.00644	0.208691	0.165401	2.20709	0.0283731	0.00765118	1.15027	0.859448	0.828462	0.521169	0.275895	0.167069
A0A369J6W0	8.82073	4.21039	10.4689	9.13918	8.89172	8.97562	7.41012	7.44094	7.88825	0.636136	0.599245	1.14921	0.596367	0.518471	0.967628	0.90487	0.887635	0.841993	0.00441663	0.000248061
A0A369J6V3	8.11157	5.72606	8.25793	23.324	20.8948	20.106	31.3945	25.691	25.1107	0.000128929	1.2845e-05	2.91121	0.000433618	1.03532e-05	3.72004	0.00432575	0.000632678	1.27783	0.0785522	0.0260657
A0A369KFH9	0.278517	0.241526	0.204535	0.407644	0.162445	0.13379	0.192558	0.47233	0.60666	0.294418	0.246917	0.971432	0.944884	0.926968	1.75488	0.271922	0.19867	1.80649	0.281769	0.172081
A0A369J2C4;A0A369J094	0.467027	0.638741	0.681048	0.553248	0.53559	0.380426	0.329868	0.247716	0.199788	0.0118409	0.00535259	0.82228	0.284905	0.206276	0.43506	0.0183169	0.00555738	0.529089	0.0312505	0.00629448
A0A369J285	0.486321	0.186512	0.534545	0.156259	0.208549	0.181175	0.462589	0.354428	0.397039	0.0875249	0.0595429	0.452205	0.177964	0.108853	1.00553	0.985883	0.984542	2.22362	0.00884156	0.000787692
A0A369J247;A0A369J1I0	1.48832	1.82065	2.07942	6.42129	2.65976	3.07392	3.60636	4.2397	5.22329	0.0975701	0.0673923	2.25577	0.196607	0.12564	2.42547	0.0218423	0.00711732	1.07523	0.829284	0.767717
A0A369J245	25.3978	23.4391	31.3513	91.2412	73.0632	77.5678	57.8499	70.5319	75.8271	0.000412906	6.66175e-05	3.01631	0.00410521	0.000334414	2.54662	0.00753889	0.00152316	0.844284	0.175572	0.0854623
A0A369J209	0.173371	0.0962378	0.4351	24.0903	5.66896	3.40088	23.4901	25.2818	15.1758	0.0331871	0.0184811	47.0552	0.240442	0.165135	90.7435	0.021026	0.00673692	1.92845	0.25624	0.150369
A0A369J1Z2	0.0489574	0.0538122	0.0586671	0.303021	0.11423	0.069253	0.251654	0.248486	0.254822	0.040595	0.0233006	3.01359	0.269327	0.191215	4.67652	2.67698e-06	3.64215e-09	1.55181	0.337842	0.224864
A0A369KFQ0	0.298654	0.064601	0.181628	0.336164	0.238164	0.308641	0.230616	0.279064	0.238917	0.258007	0.211777	1.62048	0.232223	0.156718	1.37387	0.421933	0.343	0.847817	0.265835	0.159089
A0A369J1Y0	1.69003	1.80615	2.10332	4.39263	3.26017	2.78091	1.50241	1.85209	1.46179	0.00812686	0.00331117	1.86333	0.0696482	0.0291505	0.860127	0.209213	0.14161	0.461609	0.0515526	0.0134456
A0A369J1U4	2.16809	2.68178	2.18958	8.13966	4.03335	4.78866	8.82492	8.06297	8.96918	0.00318947	0.000984111	2.40952	0.117497	0.0609766	3.67317	0.000181878	4.70161e-06	1.52444	0.137334	0.0590473
A0A369J1T6	5.11411	5.21224	12.3975	46.7358	29.4546	32.8121	25.289	29.2654	27.5285	0.00272011	0.000796821	4.79683	0.0186689	0.00390682	3.61219	0.00594439	0.00102308	0.753037	0.228501	0.127011
A0A369J1T5	0.826443	0.247042	0.314969	1.07605	1.4074	0.843861	0.464592	0.505636	0.69548	0.0421824	0.0244627	2.39642	0.0586449	0.0223625	1.19969	0.674388	0.615666	0.500616	0.0601126	0.0173469
A0A369J1P5	5.71498	5.08865	6.73315	2.20095	2.70885	2.43543	1.48618	0.942779	1.6654	0.000138714	1.44387e-05	0.418847	0.01328	0.0022755	0.233473	0.00446383	0.000668057	0.557419	0.0188507	0.00283552
A0A369J1M2	0.375659	1.43519	0.905424	0.689818	0.237816	0.463817	9.03195	6.87208	7.28773	3.27141e-05	1.89718e-06	0.512265	0.285116	0.206829	8.53808	0.00331607	0.000415073	16.6673	0.00651575	0.000483739
A0A369KFX8	0.644248	0.694424	0.816082	4.12161	4.33104	3.71043	4.3196	3.93253	4.07545	2.05842e-06	3.36692e-08	5.64477	0.001628	7.8885e-05	5.72111	0.000181749	4.57463e-06	1.01352	0.813157	0.747538
A0A369J1K1	0.410858	0.325546	0.240234	2.47399	0.474156	1.47407	4.03943	3.19152	6.36809	0.00891848	0.00376632	4.528	0.184107	0.114679	13.9243	0.0470077	0.020402	3.07516	0.063447	0.0190874
A0A369J1J9	8.53763	11.3994	13.3068	0.432796	1.48508	1.98587	2.05819	1.96538	1.32945	0.000300988	4.18474e-05	0.117428	0.0127185	0.0021257	0.161023	0.0192473	0.00593131	1.37125	0.416053	0.301095
A0A369KFH7	19.5962	16.7244	15.881	11.5259	18.9058	16.8648	21.5048	25.5079	22.0464	0.0416073	0.0240054	0.906035	0.555751	0.471842	1.32293	0.0294528	0.0108795	1.46013	0.060138	0.0173931
A0A369J2L3	0.89164	1.35792	0.516332	0.153093	1.40874	0.535005	5.92165	3.11308	1.61276	0.0721538	0.0473694	0.758103	0.64598	0.574759	3.84957	0.168923	0.108364	5.07789	0.143826	0.0627671
A0A369KFC5	0.96797	0.68516	1.17437	0.343076	0.140894	0.545257	0.35521	0.10166	0.14738	0.00856973	0.00358081	0.364006	0.0326557	0.00926469	0.213705	0.0180813	0.005449	0.587092	0.377753	0.264354
A0A369KFB3	1.03875	0.654029	0.807579	0.629495	1.12631	1.01611	0.816988	0.825824	1.62803	0.644219	0.609254	1.10861	0.656645	0.587937	1.30815	0.449923	0.37463	1.17999	0.625373	0.52646
A0A369KER8	37.3307	37.1088	38.3056	38.9181	38.7369	35.9843	49.3281	51.9593	49.5928	3.25401e-05	1.8387e-06	1.00793	0.791524	0.744277	1.33824	0.00126084	9.43485e-05	1.32771	0.000653344	1.05446e-05
A0A369J3H1	0.775373	0.701421	0.878757	1.61674	1.53294	1.32291	1.24412	1.95187	1.55574	0.00992696	0.00431768	1.89874	0.00473461	0.000412284	2.01725	0.0524603	0.0238034	1.06241	0.706953	0.619325
A0A369J3G6	1.63657	1.00584	1.00416	0.133742	0.421821	1.01964	0.981377	1.13568	0.919547	0.111048	0.0778573	0.43197	0.11162	0.0569072	0.83273	0.439778	0.363789	1.92775	0.197706	0.103639
A0A369J3F6	0.143643	0.25394	0.364238	0.610057	0.293306	0.240665	0.379355	0.369079	0.389631	0.448727	0.40302	1.5017	0.402541	0.315757	1.49387	0.186747	0.122847	0.994787	0.987824	0.983998
A0A369J3E7	0.295018	0.399796	0.531482	4.33694	4.33001	0.226226	7.11828	6.54571	4.8815	0.0103205	0.00451187	7.25206	0.202655	0.131214	15.1232	0.0125571	0.00326314	2.08536	0.128186	0.0532937
A0A369KEW7	2.30643	1.11824	1.71233	21.2045	5.56536	15.6948	6.60751	7.61814	6.8191	0.0436531	0.0255103	8.26644	0.112171	0.0572673	4.0967	0.000347232	1.37003e-05	0.495582	0.259006	0.153163
A0A369KEX2	0.0214367	0.0293967	0.0254167	0.0319892	0.0300531	0.0520221	0.0531339	0.0462277	0.0209969	0.348038	0.301719	1.49593	0.207829	0.136461	1.57847	0.268566	0.195304	1.05518	0.87083	0.821919
A0A369J3A9	2.27075	3.10743	2.33119	0.793109	0.801638	1.03153	0.546564	0.267595	1.03036	0.00106864	0.000239152	0.34066	0.0179855	0.00368804	0.239256	0.00555704	0.000933735	0.702331	0.365077	0.252184
A0A369J1E2	53.2888	75.8418	56.9557	13.9456	20.2472	17.517	17.1666	14.4173	17.6149	0.000378626	5.82719e-05	0.277881	0.0181935	0.00375625	0.264387	0.0208761	0.00666046	0.951441	0.713576	0.627431
A0A369J3A6	85.4314	67.8669	76.2774	108.503	118.892	88.0245	69.2406	61.351	92.4138	0.062776	0.0400926	1.37393	0.0670003	0.0272895	0.971381	0.849359	0.815847	0.707011	0.076978	0.0250961
A0A369J343	51.8795	37.9301	53.9751	10.7615	8.16538	6.30223	24.6438	21.7997	44.9189	0.00486533	0.001711	0.175465	0.011791	0.00182993	0.63541	0.128338	0.0754315	3.6213	0.0896252	0.0315916
A0A369J312	1.40648	1.08116	2.18244	1.23907	2.08897	2.67287	6.24391	4.94572	4.40198	0.00209183	0.00056456	1.28497	0.451488	0.365566	3.33862	0.00836973	0.00179921	2.59821	0.0113255	0.0012137
A0A369KF18	0.208254	0.176421	0.207859	1.02133	0.395628	0.300741	2.42939	3.24065	2.49738	0.000217184	2.74508e-05	2.8989	0.238758	0.16314	13.7839	0.0103292	0.00248743	4.75486	0.00357439	0.000177681
A0A369KF41	9.65696	8.70767	5.12266	21.2856	17.5234	13.0525	18.6258	13.7707	20.7903	0.0208464	0.0105704	2.20806	0.0372155	0.0111856	2.26449	0.0216018	0.00699488	1.02556	0.89561	0.855137
A0A369J2U4;A0A369J1L0	5.97455	7.36522	6.09582	6.74481	6.68112	5.8108	3.68344	5.17256	5.95457	0.118245	0.0838703	0.989768	0.908517	0.882997	0.762034	0.136958	0.0825472	0.769911	0.143922	0.062902
A0A369J2T2	0.772841	0.483671	0.343841	1.54802	0.996526	1.0846	5.05464	3.07658	6.94201	0.00587187	0.00220905	2.26772	0.0376614	0.0114254	9.4187	0.0548699	0.0251953	4.15338	0.0727442	0.0230584
A0A369J2Q1	6.77747	6.21808	5.98511	0.724187	1.29786	2.48557	0.772338	0.3796	1.30038	7.41777e-05	5.90112e-06	0.237484	0.00452897	0.000391197	0.129201	0.000112397	1.7586e-06	0.544039	0.325175	0.213075
A0A369KF75	0.683375	0.750847	0.823238	1.39176	1.12508	1.252	1.19026	1.06058	0.975323	0.00335443	0.00104498	1.66951	0.0100213	0.00138637	1.42911	0.0171569	0.00507705	0.85601	0.145253	0.0636713
A0A369J391	9.16472	11.0218	10.1944	10.7798	13.0185	9.3099	10.3259	13.1606	17.8517	0.255005	0.208365	1.08977	0.506373	0.421385	1.36067	0.234051	0.162721	1.24858	0.345765	0.233932
A0A369J1C0	8.31385	8.26859	7.38215	4.97105	4.45319	7.13699	2.36435	1.73488	4.25449	0.00450896	0.00155215	0.691071	0.0812922	0.0364216	0.348586	0.0115057	0.00288816	0.504414	0.0710139	0.0223265
A0A369J1A6	0.168362	0.186133	0.0586177	0.0753653	0.0449326	0.0685104	0.14711	0.0388782	0.151612	0.310231	0.262255	0.457039	0.196914	0.126114	0.81721	0.667182	0.607725	1.78805	0.309188	0.198008
A0A369J196	1.47616	1.76333	2.14453	3.67561	3.18392	3.00706	2.58088	2.84583	2.16288	0.00520192	0.00187965	1.83257	0.00583145	0.000552841	1.40965	0.0570465	0.0265829	0.769221	0.05457	0.0149724
A0A369IYQ5	0.0650101	0.0731228	0.252363	0.126503	0.339707	0.290299	0.300672	0.173112	0.0455531	0.46837	0.423448	1.93731	0.241724	0.166355	1.32995	0.677642	0.619558	0.686492	0.465192	0.351372
A0A369KHL5	6.80944	6.67156	7.7846	4.3795	2.95366	4.78203	3.55756	2.25827	2.09385	0.00135491	0.000318329	0.569708	0.0143809	0.00259544	0.371947	0.00206395	0.000202183	0.652873	0.126602	0.0518176
A0A369KI41	0.0595755	0.045108	0.103621	0.0291651	0.0218499	0.0254975	0.304044	0.158155	0.2311	0.0034547	0.0010865	0.367312	0.127931	0.068817	3.3283	0.0458531	0.0198073	9.06124	0.039191	0.0088553
A0A369IYM9	0.330904	0.141777	0.232515	0.438462	0.697789	0.304359	0.985155	0.654003	0.455374	0.0784959	0.0521166	2.04285	0.155526	0.0901045	2.97014	0.0823471	0.0428541	1.45392	0.326327	0.214462
A0A369KIQ6	2.05733	1.93256	2.00662	2.51694	2.13539	2.5271	1.9962	2.13058	2.5297	0.146819	0.108941	1.19727	0.08283	0.0377505	1.11006	0.301831	0.225244	0.927161	0.446382	0.331401
A0A369IYK3	1.66358	1.13595	1.08914	4.43133	3.42915	2.18024	6.84407	1.7441	7.22711	0.107413	0.0750694	2.58204	0.0781673	0.0342531	4.06701	0.152004	0.0949247	1.57512	0.394299	0.279242
A0A369IYI3	1.06035	1.16631	1.11741	1.6176	1.07958	0.798199	1.7391	1.8195	1.35605	0.115464	0.0814684	1.04525	0.853848	0.816672	1.46966	0.0613609	0.0292195	1.40604	0.182052	0.0907323
A0A369IYD4	32.3779	36.8762	25.5055	13.3713	15.8704	16.6253	13.6258	14.5689	15.7516	0.00162459	0.000407053	0.484036	0.0303882	0.00834394	0.463766	0.0324051	0.0124109	0.958122	0.615559	0.514225
A0A369IYS2	3.80522	4.32532	4.34056	9.01892	8.70829	3.47084	9.78499	8.20355	6.23968	0.133222	0.0972672	1.69977	0.246675	0.170975	1.94275	0.058333	0.0274205	1.14295	0.657529	0.564566
A0A369IYC7	0.568436	0.596263	1.11586	2.42718	1.08245	1.27638	1.46108	0.522156	0.740536	0.207527	0.163862	2.09862	0.174574	0.105799	1.19434	0.685951	0.629022	0.569111	0.255414	0.14939
A0A369KIS7	1.44419	1.62262	0.935938	1.6953	0.81663	0.879383	2.13185	2.8452	1.43945	0.126852	0.091013	0.847246	0.594263	0.514972	1.60302	0.176258	0.114268	1.89204	0.119518	0.0480694
A0A369IY85	0.253494	0.0499105	0.506112	0.366219	1.10756	0.376411	0.0759711	0.535987	0.285095	0.373687	0.328956	2.28555	0.299817	0.21981	1.10813	0.883767	0.859719	0.484844	0.33575	0.223255
A0A369IY26	0.16584	0.207343	0.248846	1.19602	0.447327	0.813233	0.300634	0.283857	0.26708	0.0267785	0.0142354	3.9493	0.103775	0.0513047	1.36902	0.0698663	0.034648	0.346648	0.131448	0.0555834
A0A369IY25	0.573985	0.437583	0.736127	0.360921	0.350283	0.27635	0.277028	0.316878	0.485602	0.059428	0.0374684	0.565061	0.088143	0.0411623	0.617675	0.112639	0.0641352	1.09311	0.691331	0.602516
A0A369IXZ6	42.0212	36.3566	40.6118	8.10375	12.3278	14.4068	12.1535	12.8209	13.2889	1.55094e-05	5.99619e-07	0.292786	0.000383917	7.54893e-06	0.321569	0.00302806	0.000362543	1.09831	0.602814	0.500075
A0A369KIY2	0.1017	0.231314	0.360928	1.19448	0.927673	2.85078	0.643116	0.16812	0.242161	0.056352	0.0349843	7.1662	0.139106	0.0769772	1.51799	0.521853	0.451918	0.211826	0.155584	0.0711128
A0A151VET2;A0A151W1V5;A0A369JT59	9.37319	8.34401	3.84443	3.95888	3.81415	3.35591	4.92254	2.94333	4.98779	0.119067	0.0845417	0.516146	0.175711	0.106981	0.596136	0.223252	0.153087	1.15498	0.485382	0.375082
A0A151VES4;A0A369J1D5	45.9227	42.8756	38.719	21.1949	24.9857	19.0566	14.73	19.1221	27.671	0.00194846	0.000518622	0.511594	0.00179189	9.06013e-05	0.482469	0.0135737	0.00363813	0.943069	0.787521	0.716344
A0A369IYB6	1.11358	0.791397	1.09031	2.14709	2.05976	1.08038	1.59419	1.79639	2.02785	0.0689214	0.0446836	1.76518	0.14598	0.0828311	1.80898	0.00838247	0.00180765	1.02481	0.913307	0.879699
A0A369J3H6	1.28796	1.50477	1.4539	2.96159	2.15906	2.26923	0.330033	1.21689	0.97979	0.00484646	0.00170076	1.74018	0.0453093	0.0152092	0.594993	0.156626	0.0988768	0.341915	0.0114171	0.00123827
A0A369KHD3	1.14973	1.28357	0.765164	1.93437	2.03804	1.16774	4.03651	3.39486	2.83367	0.00216928	0.000593528	1.60707	0.127788	0.0685605	3.20937	0.0107059	0.00260728	1.99703	0.0200429	0.00305367
A0A369IYY2;A0A369J5S2	4.20325	3.94794	3.64664	5.62948	3.43765	3.46808	1.05906	0.851349	0.483727	0.00277347	0.000814513	1.0625	0.769775	0.716259	0.202931	0.000178029	4.3599e-06	0.190993	0.0373004	0.00821138
A0A369KG27	0.382976	0.295631	0.160857	0.584027	0.338037	0.1206	0.799201	1.02851	0.777297	0.0100606	0.00438327	1.24206	0.680726	0.613801	3.10319	0.00533193	0.000874146	2.49842	0.0390934	0.00878278
A0A369KG63	0.103108	0.106471	0.10479	0.123984	0.218396	0.181916	0.132036	0.153457	0.184915	0.0789591	0.0524829	1.66777	0.125657	0.0669758	1.49635	0.0766317	0.0388371	0.897217	0.60665	0.504432
A0A369J0W4	0.0239367	0.0272664	0.0256016	0.901901	0.806946	0.632334	0.52751	0.912492	0.536539	0.00171298	0.000436842	30.4823	0.0107535	0.00151787	25.7346	0.0378555	0.0153997	0.84425	0.469792	0.356363
A0A369KGB5	1.76883	1.6593	1.40885	1.40305	1.77119	2.20083	3.39503	2.63049	2.78316	0.00659569	0.00255001	1.11124	0.53394	0.448824	1.82111	0.0167626	0.00492616	1.6388	0.0251897	0.00437446
A0A369J0I9	0.0712968	0.0805557	0.0728531	0.0585667	0.0795868	0.0456767	0.391671	0.42114	0.56872	0.000185194	2.23059e-05	0.818094	0.300193	0.220507	6.14818	0.0193523	0.00600317	7.51525	0.0158873	0.00218463
A0A369J0H4	2.46155	1.71195	1.58425	0.22356	0.575914	0.388455	0.344168	0.08999	0.062692	0.000808095	0.000163421	0.206318	0.0204099	0.00451483	0.0862925	0.0160009	0.00461521	0.418249	0.165774	0.0785527
A0A369J0G4	0.276355	0.23876	0.22393	0.150925	0.200894	0.100956	0.0676686	0.49533	0.621869	0.285814	0.237789	0.612648	0.0601264	0.0231808	1.60324	0.469235	0.394541	2.6169	0.281354	0.171646
A0A369J0G3	1.1468	0.57136	1.22113	0.106582	0.237764	0.377298	0.0458164	0.0273746	0.0315525	0.00437947	0.00148804	0.245517	0.05482	0.0201725	0.0356357	0.0440293	0.0187499	0.145146	0.118462	0.0474918
A0A369KH91	3.83392	3.51421	1.89907	2.62127	4.04257	2.88619	3.23846	3.30102	3.24943	0.956581	0.950891	1.03275	0.898802	0.868505	1.05858	0.791516	0.747901	1.02501	0.872093	0.823675
A0A369J0B7	2.52481	1.02092	3.26452	3.10453	3.20729	0.464108	5.58798	2.59588	2.85196	0.445967	0.399547	0.99496	0.992341	0.99025	1.62047	0.30025	0.22386	1.62868	0.340429	0.228125
A0A369IZW7	15.6497	6.88439	18.1666	10.4623	14.9297	12.2211	22.9754	18.6257	24.0836	0.0549818	0.0338884	0.924138	0.799555	0.754075	1.61385	0.11943	0.0688146	1.74633	0.0129983	0.00159436
A0A369IZT7	9.10731	6.07853	2.79435	0.941492	0.867909	1.18049	0.929551	1.92762	0.761403	0.0276791	0.0148994	0.166288	0.110916	0.0564705	0.201253	0.114381	0.0653608	1.21027	0.627444	0.529013
A0A369KGI7	7.01149	7.27267	4.46569	1.55892	1.72856	0.62047	5.67077	3.01065	3.73108	0.00813382	0.00332005	0.208426	0.020294	0.00444644	0.662005	0.153352	0.0959752	3.17621	0.0534464	0.0144226
A0A369IZM0	0.149226	0.354875	0.252051	0.575485	0.202994	0.455277	0.483507	0.558544	0.293031	0.304235	0.256281	1.63162	0.28979	0.21083	1.76563	0.1281	0.0752043	1.08213	0.816268	0.751978
A0A369KGT0	1.62103	1.3008	0.873249	0.177589	0.146581	0.265934	0.758735	0.512962	1.30172	0.0177129	0.00865234	0.155492	0.0357131	0.0105584	0.678094	0.270088	0.196779	4.36096	0.101771	0.0383695
A0A369IZH7;A0A369JCD5	3.4601	3.37086	3.75227	2.57186	2.48699	2.91333	2.5393	2.97655	1.11068	0.082892	0.05559	0.753283	0.00776228	0.000904872	0.626135	0.139017	0.0842613	0.831208	0.512232	0.402114
A0A369KH52	0.508518	0.532814	0.417161	2.60284	2.12289	1.65133	2.24949	2.65663	3.0558	0.0008019	0.000160976	4.37236	0.0253562	0.00644588	5.45901	0.0100367	0.00238286	1.24853	0.218044	0.118946
A0A369IZD5	0.212025	0.560695	0.637547	57.6344	56.0225	41.9514	38.1085	43.6473	46.0133	5.85427e-05	4.26556e-06	110.34	0.00922314	0.00116585	90.5992	0.00300291	0.000355447	0.821095	0.195383	0.101412
A0A369J097	10.273	9.1812	8.69499	2.51636	2.91349	2.98647	2.16481	1.84249	2.64812	6.06012e-06	1.53193e-07	0.29899	0.00262316	0.000162106	0.236434	0.000917362	6.24056e-05	0.790775	0.113803	0.0447425
A0A369J3H8	0.797683	0.659624	0.535534	0.234157	1.5852	0.909678	0.985789	0.65178	0.558214	0.768017	0.746889	1.36942	0.595856	0.517608	1.10183	0.681133	0.623214	0.804601	0.700742	0.612528
A0A369KEP8	0.229788	0.496837	0.338031	0.106679	0.106626	0.106574	0.120489	0.296455	0.101354	0.0522543	0.0319353	0.300453	0.0852809	0.0393466	0.486823	0.144119	0.0882359	1.6203	0.398354	0.283143
A0A369J3L8	0.356715	0.534274	0.27824	0.322894	0.406337	0.563858	0.245918	0.263465	0.292436	0.216729	0.172417	1.10593	0.710617	0.648737	0.685768	0.245019	0.172847	0.620081	0.141854	0.061357
A0A369J604	0.15742	0.13695	0.326781	3.1607	3.71096	2.45516	5.05008	2.78571	3.93885	0.00212242	0.000575973	15.0153	0.0134705	0.00233653	18.9561	0.0286785	0.0104179	1.26245	0.35212	0.240278
A0A369KCI6	0.117427	0.141067	0.164469	0.153306	0.392616	0.140122	0.0892667	0.0835233	0.0950101	0.197596	0.155138	1.622	0.397351	0.31057	0.633154	0.0553733	0.0255395	0.390354	0.231265	0.128995
A0A369KCI8	1.78065	1.7319	1.17814	1.72107	0.673225	1.1587	6.46831	6.73592	4.61345	0.000438997	7.31118e-05	0.757457	0.360252	0.277019	3.79853	0.0164058	0.00477666	5.01484	0.00924726	0.000877565
A0A369KCL0	5.15587	4.83272	5.09574	7.18724	5.32792	5.20307	12.4403	10.9655	9.23745	0.00146984	0.000352979	1.17461	0.303697	0.223934	2.16405	0.0230451	0.00768169	1.84235	0.0149183	0.00197434
A0A369KG24;A0A369KCL4	0.309303	0.343373	0.552497	0.374558	0.58114	0.477849	1.04294	1.16483	1.02469	0.000439259	7.34821e-05	1.1895	0.477181	0.393071	2.68215	0.00360502	0.000473313	2.25486	0.00179348	5.90493e-05
A0A369KCN9	0.145297	0.134614	0.123931	0.745575	0.279841	0.204273	1.89579	1.07101	1.69874	0.00260265	0.000750803	3.04497	0.24526	0.169649	11.5529	0.0292393	0.0107808	3.79409	0.0238957	0.00399546
A0A369J5T0	0.319816	0.363021	0.159277	0.130779	0.147452	0.327914	0.356047	0.269768	0.310912	0.37942	0.334567	0.71979	0.424176	0.336004	1.11235	0.673214	0.613678	1.54538	0.216222	0.117533
A0A369J5S5	2.71313	2.84099	2.3941	1.00859	2.53382	2.68097	3.10003	2.73191	2.921	0.248984	0.201964	0.78299	0.395782	0.309066	1.10124	0.193453	0.12831	1.40646	0.253038	0.14702
A0A369KCG7	3.8597	3.30489	1.97407	3.70341	2.91339	2.67261	3.15555	5.08478	3.88452	0.339867	0.293372	1.0165	0.942194	0.923667	1.32677	0.277891	0.203787	1.30523	0.234463	0.131233
A0A369KCU1	0.36841	0.245562	0.185086	0.618348	0.314509	0.253985	0.558836	0.852637	0.657855	0.0355392	0.0199759	1.4853	0.380134	0.294177	2.58971	0.0202389	0.00637455	1.74356	0.111727	0.0437099
A0A369KCW4	0.0652037	0.143723	0.0884196	1.26745	1.30267	1.39683	0.455185	0.179033	0.4459	1.39267e-05	5.07368e-07	13.3412	5.60672e-05	3.54357e-07	3.63252	0.094097	0.0509532	0.272279	0.00346835	0.000163454
A0A369J5L2	0.510522	0.277336	0.338127	0.366567	0.313504	0.340036	0.387044	0.42282	1.35347	0.348133	0.30206	0.905969	0.666644	0.598294	1.92128	0.389025	0.309103	2.12069	0.351514	0.239411
A0A369J5I8	4.06929	4.06822	3.49995	4.23588	3.57292	2.90454	6.12006	4.47057	4.31106	0.118045	0.0836411	0.920592	0.525516	0.441006	1.28049	0.193065	0.127922	1.39095	0.1252	0.0510014
A0A369KCZ1	0.478396	0.452316	0.421076	1.4404	1.33895	0.363401	0.305008	0.384639	0.898108	0.207551	0.164035	2.32489	0.223988	0.150059	1.17456	0.713781	0.660369	0.505212	0.274139	0.165829
A0A369KD25	0.127287	0.23622	2.89284	0.310858	0.327185	0.252727	0.164807	0.1407	0.178439	0.450646	0.405414	0.273549	0.475161	0.391074	0.148616	0.414277	0.33593	0.54329	0.0135966	0.00171164
A0A369KD31;A0A369K6E3	2.36148	2.19628	4.20636	13.3964	4.26822	9.09882	66.141	56.8219	78.6804	4.77213e-05	3.2642e-06	3.05375	0.143995	0.0814018	23.0078	0.00901599	0.00199946	7.53428	0.0052314	0.000344482
A0A369KD97	60.1631	71.8402	41.3027	1.21986	5.83712	6.98475	0.126116	0.22682	0.327525	0.000410066	6.58544e-05	0.0810228	0.0234042	0.00562094	0.00392635	0.023075	0.00770735	0.0484598	0.127125	0.05236
A0A369J5F3	4.0658	3.0434	3.58195	0.442872	0.359598	0.803843	0.333291	0.261306	0.145146	3.04151e-05	1.65078e-06	0.150247	0.00337577	0.000237063	0.0691921	0.00637244	0.00115744	0.460522	0.15682	0.0721838
A0A369J5N3	3.09089	3.63595	2.1709	1.85349	1.45885	0.971483	2.38349	1.89554	2.6415	0.0365388	0.0206193	0.48145	0.0480428	0.0165316	0.777786	0.264107	0.190984	1.61551	0.0604582	0.0175247
A0A369J5E3	8.01815	10.4729	7.78666	8.14651	6.51633	7.13302	8.53829	7.90396	6.73424	0.314359	0.266212	0.829442	0.222177	0.14869	0.881981	0.374241	0.294301	1.06334	0.552911	0.446541
A0A369KCE8	0.498523	0.374835	0.420183	0.228694	0.414463	0.30996	2.40314	1.06983	0.53563	0.125616	0.0898461	0.736828	0.164842	0.0972385	3.09894	0.244371	0.171891	4.20578	0.207131	0.111121
A0A369J648	15.1139	13.9023	15.4799	8.71431	8.32247	14.3586	14.3978	15.7839	11.402	0.140822	0.103444	0.705575	0.147915	0.084241	0.934547	0.540354	0.472351	1.32452	0.230545	0.128444
A0A369KBX4	0.253989	0.227336	0.323375	0.586092	0.365378	0.309244	1.28791	1.11893	1.43002	0.000134604	1.36105e-05	1.56669	0.206901	0.135561	4.76807	0.00439679	0.000649049	3.0434	0.00227239	8.50863e-05
A0A369KBX8	0.38131	0.395086	0.322771	0.571238	0.369272	0.385156	0.609217	0.569254	0.422934	0.148208	0.110191	1.20606	0.366517	0.282609	1.45693	0.0828077	0.0432064	1.208	0.346797	0.235303
A0A369KBZ4	12.2087	11.4344	20.3272	59.1516	37.3483	41.5103	36.2348	39.4516	39.4828	0.00472772	0.00164504	3.13872	0.0282681	0.00760302	2.61925	0.00750399	0.0015059	0.834497	0.372597	0.259303
A0A369KC08	6.73638	11.4471	15.2244	30.8561	25.455	16.2833	39.4574	41.8539	44.6394	0.000972166	0.000211058	2.17297	0.0713244	0.0299522	3.77009	0.00110796	8.14008e-05	1.73499	0.0405911	0.00932888
A0A369KC13;A0A369JB50	63.9227	70.9381	61.9774	32.9872	29.2364	28.444	18.0299	22.6724	11.6703	2.81938e-05	1.46733e-06	0.46062	0.00140928	6.43279e-05	0.266069	0.000375007	1.58166e-05	0.577634	0.0407021	0.00938066
A0A369KC14	20.7714	19.4434	18.5526	28.8727	34.5753	22.0884	36.7153	37.2969	36.4476	0.00364361	0.00117842	1.45551	0.127865	0.0686913	1.87961	0.000371182	1.54028e-05	1.29138	0.147315	0.0649558
A0A369KC42	1.91696	1.82055	4.06145	7.07596	4.45913	4.92832	2.87145	3.6068	4.28131	0.0571098	0.0356671	2.11097	0.0572661	0.0215954	1.37961	0.320211	0.243317	0.653544	0.127036	0.0522413
A0A369J6L6	61.013	69.6302	61.6875	43.7844	65.437	45.3537	107.004	99.3388	134.393	0.00251839	0.000717133	0.803694	0.205149	0.133981	1.77162	0.0362039	0.0144569	2.20434	0.0118059	0.00131092
A0A369KCD9	0.508169	0.344988	0.420416	0.78921	0.597854	0.792367	6.19004	6.78202	1.24392	0.041961	0.0242719	1.71127	0.0226219	0.00533774	11.1623	0.133193	0.0792818	6.52279	0.14948	0.0664891
A0A369J6G9	3.77235	5.25457	3.33622	0.632786	2.77238	0.615965	4.52726	4.76637	0.546338	0.187585	0.145605	0.325252	0.0414746	0.0131356	0.795912	0.615172	0.551981	2.44706	0.297608	0.186941
A0A369KC56	3.27808	2.982	1.91761	0.376373	1.00812	1.2495	0.280109	0.157801	0.430062	0.00227062	0.000631385	0.322095	0.0263308	0.00682309	0.106139	0.0242082	0.00820115	0.329527	0.142995	0.0622201
A0A369KC62	0.846491	0.666466	1.1191	0.694161	0.345098	0.430103	0.734622	0.779951	0.269156	0.192888	0.150582	0.558256	0.0860249	0.0399315	0.677694	0.251693	0.17961	1.21395	0.622598	0.522918
A0A369KC73	4.41577	3.63712	16.5994	44.7177	21.4	29.664	21.5847	26.6926	30.9217	0.0319183	0.0176322	3.88531	0.0524464	0.0187467	3.21265	0.0287242	0.0104736	0.82687	0.513479	0.404418
A0A369J696;A0A369J8P9	23.5247	21.5366	16.1337	65.5468	64.3517	51.5611	85.0925	93.9066	60.8624	0.00161269	0.000401673	2.96527	0.00444822	0.000377973	3.91962	0.0220861	0.00724185	1.32185	0.177489	0.0869684
A0A369J689	0.100667	0.137612	0.264216	0.286507	0.655712	0.479702	0.600963	0.278154	0.549751	0.0798152	0.0531706	2.82972	0.0849985	0.0391566	2.84355	0.072032	0.035967	1.00489	0.988131	0.984941
A0A369KCB7	0.0625929	0.0561045	0.0690814	0.0936792	0.103449	0.0469846	0.0705439	0.0468908	0.0529715	0.329096	0.281873	1.3	0.394464	0.307759	0.907483	0.521901	0.452314	0.698062	0.293498	0.183033
A0A369J678	2.28583	2.39062	2.01857	0.92576	1.40484	1.31955	2.78182	4.52602	5.31959	0.00856911	0.00357418	0.545203	0.0066079	0.000682136	1.88609	0.115657	0.0662469	3.45943	0.0525887	0.0138516
A0A369J655	0.209943	0.151129	0.133883	0.164444	0.170253	0.167348	0.180489	0.4488	0.292021	0.124053	0.0885432	1.01433	0.927701	0.90555	1.86141	0.203069	0.13676	1.83511	0.214312	0.115665
A0A369J6E3	1.92608	2.35792	1.6076	2.08773	1.4156	1.05359	9.62792	9.22533	8.39998	3.2044e-06	6.90911e-08	0.77346	0.304995	0.225105	4.62577	0.00026595	9.22685e-06	5.98062	0.000108147	4.18903e-07
A0A369JBD9	1.15198	1.53484	1.08118	1.82415	1.98116	3.11605	1.98428	4.05353	2.30914	0.121385	0.0863687	1.83688	0.11065	0.0561799	2.21522	0.134967	0.0809804	1.20597	0.571737	0.466912
A0A369J5D4	10.3703	13.5559	13.224	27.6759	26.4736	18.8628	24.2672	17.8199	21.8387	0.0137558	0.00647391	1.96533	0.0368325	0.0110187	1.72074	0.0238563	0.00806569	0.87555	0.421983	0.307293
A0A369J5A2	0.907152	1.03406	0.706088	1.51916	1.77857	1.00405	0.668433	0.457818	0.798557	0.0270558	0.0144834	1.62497	0.122024	0.0642684	0.727084	0.155402	0.0976815	0.447445	0.0564632	0.0157834
A0A369KDX0	16.0876	12.8581	13.9965	8.12084	12.25	9.5115	9.97287	10.1288	9.18571	0.0197368	0.0098464	0.695872	0.0506072	0.0178049	0.682017	0.031506	0.0118308	0.98009	0.886943	0.845716
A0A369KDX4;A0A369J671	115.243	99.1436	76.504	19.7664	30.0603	29.9095	11.5998	10.2668	13.1351	0.00024505	3.24304e-05	0.274111	0.0176931	0.00355354	0.120326	0.0164946	0.00481373	0.438968	0.041829	0.0097754
A0A369J463	0.942047	1.3261	0.955181	0.371856	0.322676	0.445481	1.2265	0.893041	0.745183	0.00971025	0.00419454	0.353676	0.02429	0.00598722	0.888746	0.563931	0.498331	2.51288	0.0489033	0.0124074
A0A369KE15	1.18901	0.861571	1.02529	1.52823	1.3747	1.22116	1.95233	2.17305	2.39377	0.000661145	0.000125839	1.34079	0.0545394	0.0199161	2.11945	0.00262781	0.000298533	1.58075	0.00917898	0.000859234
A0A369J411;A0A369JDG3	1.07876	1.10257	1.1868	1.35257	1.18626	0.896528	1.29995	1.61944	1.03927	0.515439	0.471368	1.01996	0.883824	0.850308	1.17533	0.361332	0.282183	1.15233	0.463419	0.349733
A0A369J3Y5	24.6368	29.1981	28.6028	29.973	36.0151	28.7585	37.6534	36.4658	44.8964	0.0190534	0.0093921	1.14931	0.21036	0.13827	1.4437	0.0254177	0.00883568	1.25615	0.0812509	0.0274858
A0A369J3X7	3.66373	4.28396	3.49624	0.923666	1.16525	0.680563	1.61498	1.44312	0.771505	0.000161235	1.81015e-05	0.242005	0.00137061	6.16004e-05	0.334642	0.00199151	0.000188313	1.38279	0.311915	0.200358
A0A369J3W7	0.839163	1.62388	1.72573	0.794499	0.11672	0.283062	0.348428	0.119219	0.102481	0.0126579	0.0058443	0.285115	0.0500886	0.0175873	0.136109	0.0413413	0.0172677	0.477382	0.421721	0.30683
A0A369J479	0.897922	0.751917	0.619018	0.217025	0.353419	0.285222	0.549113	0.475185	0.51675	0.00234006	0.000655914	0.377135	0.0145587	0.00264797	0.679218	0.0861418	0.0454149	1.80099	0.0136111	0.00172226
A0A369J3V8	0.256634	0.182989	0.209521	10.5849	10.0996	7.41311	16.3578	23.218	21.401	0.000115191	1.05342e-05	43.284	0.0113942	0.00169633	93.9339	0.0102474	0.00244683	2.17018	0.0187797	0.00281271
A0A369J3U0	6.68145	7.2318	8.85913	7.21996	7.08354	6.57715	7.71298	6.78038	8.97008	0.53893	0.497258	0.916929	0.440076	0.352926	1.03035	0.812849	0.773036	1.12369	0.30626	0.195342
A0A369KE53	3.48959	2.99416	4.67886	12.9408	7.74656	9.36159	6.04462	8.02673	9.31614	0.016807	0.00812233	2.69193	0.0436536	0.0142855	2.09516	0.0317092	0.0119503	0.778312	0.298356	0.187989
A0A369KE66	1.84121	1.37612	0.888564	0.634446	0.808206	0.423675	3.26673	2.03447	2.35976	0.00696396	0.00272863	0.454549	0.0980259	0.0478427	1.86585	0.0665059	0.0325743	4.10483	0.0264288	0.00470908
A0A369KE72	0.662112	0.569216	0.47632	1.58373	0.537906	0.566822	0.95104	1.14066	0.90124	0.367282	0.322771	1.57436	0.442742	0.355686	1.75267	0.0111695	0.00276578	1.11325	0.797973	0.729973
A0A369J3R4	1.24349	1.26382	0.160541	0.433974	0.700525	0.13491	0.984052	0.109021	0.658518	0.512572	0.467984	0.475817	0.333629	0.252799	0.656555	0.534299	0.46524	1.37985	0.62864	0.530834
A0A369J3R0	3.0793	2.07269	1.50157	0.384553	0.34356	0.425545	0.175469	0.264063	0.352657	0.00355356	0.00112816	0.17339	0.0574904	0.0217204	0.119062	0.0498802	0.0221916	0.686675	0.127881	0.0530019
A0A369KE82	2.42496	3.07415	3.74567	3.77425	4.88174	4.86017	3.77764	4.04077	6.9474	0.199766	0.15714	1.46203	0.0544606	0.0198108	1.5972	0.204088	0.137586	1.09246	0.72989	0.646488
A0A369KEH5	162.103	159.031	145.899	109.053	102	111.295	155.933	160.555	150.051	0.000134924	1.37432e-05	0.690206	0.00286649	0.000181169	0.998944	0.979094	0.975764	1.44731	0.000324216	3.97682e-06
A0A369KE32	1.14354	1.24056	1.45706	0.682318	0.898877	0.948566	0.243344	0.348845	0.656452	0.00279808	0.00082382	0.658593	0.0246886	0.00617215	0.325069	0.00631342	0.00112954	0.493581	0.0536439	0.0145105
A0A369J5B3	0.325129	0.728455	0.837454	3.77927	1.50916	0.398553	18.8109	6.51553	2.07241	0.169448	0.128755	3.00733	0.33073	0.249906	14.4888	0.231431	0.160585	4.81781	0.283394	0.173439
A0A369J4G8	4.38943	3.8551	2.78872	18.1633	14.9912	7.45602	29.5284	19.2875	22.5515	0.00418424	0.00139993	3.68074	0.0868915	0.0404558	6.4684	0.0197758	0.0061749	1.75736	0.0795903	0.0266671
A0A369KDS1	0.100952	0.170679	0.0678012	0.850536	0.469268	0.625821	0.790822	0.754703	0.773963	0.000924271	0.000195162	5.732	0.0326798	0.00929447	6.83344	0.000800646	5.11978e-05	1.19216	0.37697	0.263319
A0A369J5A0;A0A369J779	19.2214	19.2409	14.7382	3.00376	5.93058	11.0347	2.90822	2.54763	2.2501	0.00141493	0.000336639	0.375355	0.0224861	0.00524256	0.144847	0.00877383	0.00191592	0.385894	0.22302	0.122668
A0A369J599	0.20741	0.195718	0.0901008	0.280436	0.116576	0.324968	0.62377	0.64674	0.0925227	0.247992	0.200975	1.46378	0.370868	0.286746	2.76349	0.247704	0.175246	1.88791	0.361378	0.248462
A0A369J591	0.424793	0.380362	1.17772	9.14429	5.16017	7.49703	1.1229	4.83584	4.87038	0.00954719	0.00410991	10.9949	0.0246839	0.00615365	5.46131	0.135873	0.0816164	0.496715	0.097866	0.0362654
A0A369J588	7.97807	8.52491	10.9586	16.1953	22.0538	21.4371	37.1755	25.8034	26.1389	0.0031949	0.000988161	2.17344	0.0149269	0.00275686	3.24518	0.0259285	0.00913669	1.4931	0.102204	0.0385986
A0A369J580	0.226681	0.304	0.523804	17.1846	16.4392	10.1232	5.38058	5.84739	4.90496	0.000709087	0.000138654	41.4866	0.0237412	0.00578525	15.2993	0.00129691	9.8812e-05	0.368778	0.0525142	0.0137981
A0A369KDK0	0.902311	0.970047	0.298981	2.39465	1.41263	1.29	4.09724	3.77554	3.20532	0.000812766	0.000165575	2.34753	0.0894117	0.0420059	5.10196	0.00108856	7.84948e-05	2.17333	0.0122916	0.00143627
A0A369J559	1.33444	1.43227	2.40893	8.95087	9.45124	6.89584	11.0056	12.0694	12.6468	4.14078e-05	2.58606e-06	4.88788	0.00587977	0.000561551	6.9019	0.000132384	2.52161e-06	1.41204	0.0270045	0.00488138
A0A369J531	4.92264	5.28756	5.90668	5.53209	5.26582	4.74179	4.61486	4.59233	4.94682	0.18459	0.142594	0.964188	0.631043	0.55881	0.87821	0.137656	0.0832489	0.910829	0.174909	0.084801
A0A369KDT1	4.76055	3.81705	3.55516	6.9945	6.57013	3.67011	3.19853	3.12824	5.59011	0.276247	0.229213	1.42051	0.240096	0.16456	0.982207	0.940886	0.930005	0.691445	0.254949	0.148954
A0A369J4Z3	8.99587	8.87583	8.68455	9.03774	8.8658	8.86534	5.77751	9.61055	6.77252	0.260759	0.214423	1.00801	0.551135	0.467149	0.834477	0.32993	0.252049	0.827849	0.312725	0.201485
A0A369KDN6	0.601023	0.69348	0.252417	2.3213	2.27445	0.788593	4.3021	3.65214	4.67272	0.000801991	0.000161591	3.48069	0.117856	0.0612452	8.16264	0.00210255	0.000208824	2.34512	0.0220675	0.00350458
A0A369J4T7	5.44302	3.70903	5.70765	18.9219	16.3828	12.2754	15.4868	16.4142	16.9762	0.000855847	0.00017626	3.20195	0.0216604	0.00491313	3.28924	0.000247564	7.57849e-06	1.02726	0.846088	0.788189
A0A369KDP3	0.190255	0.531919	0.508049	1.51066	1.69403	1.11131	1.00597	1.47937	1.11388	0.00552704	0.00203001	3.50831	0.0110686	0.00160899	2.92567	0.0137727	0.00371956	0.833925	0.347783	0.236196
A0A369J4Q8	2.00341	1.47762	1.53069	0.30387	0.400752	0.38525	0.727079	0.513492	0.36158	0.000397379	6.29306e-05	0.217465	0.0137429	0.00239343	0.319681	0.00747312	0.00148954	1.47004	0.244371	0.138987
A0A369J4P5	0.277425	0.243801	0.424537	0.291391	0.84725	0.874558	0.211841	0.146807	0.0817728	0.0473112	0.0283516	2.12865	0.19545	0.12394	0.465677	0.074388	0.037447	0.218766	0.104931	0.0400349
A0A369J4J8	8.47178	10.4895	11.4216	31.2277	12.6763	15.2124	11.7425	10.8241	9.49685	0.16379	0.123969	1.94571	0.239151	0.163577	1.05531	0.635678	0.573408	0.542379	0.259811	0.153975
A0A369KDP6	35.5116	32.8844	36.7658	15.1781	17.5623	17.9909	16.3933	13.7265	14.3855	9.9193e-06	2.94998e-07	0.482411	0.000334546	5.87335e-06	0.423207	0.000261638	8.89925e-06	0.877275	0.155823	0.0715237
A0A369J4J2	1.33737	1.15152	2.23353	26.2552	35.5366	41.8291	41.2094	113.861	29.7768	0.0858813	0.0582333	21.9423	0.0178716	0.00362702	39.1425	0.150144	0.0933551	1.78388	0.412387	0.297909
A0A369J4U6	0.31241	0.295533	0.545259	0.116147	0.203015	0.142328	0.287855	0.272371	0.256888	0.0437649	0.0256407	0.400181	0.0920837	0.0439079	0.708561	0.298367	0.222253	1.7706	0.0328642	0.00676804
A0A369JBE4	1.32915	1.23443	1.07447	0.687858	0.681177	0.777496	0.255401	0.65879	1.21541	0.126351	0.0904652	0.590021	0.0118388	0.00184566	0.585367	0.207164	0.139941	0.992111	0.985708	0.979345
A0A369JAK1	3.22844	3.57454	2.76015	13.2535	12.8792	11.2742	15.1407	13.6785	19.147	0.000289004	3.95366e-05	3.91158	0.00156615	7.3688e-05	5.01574	0.0144425	0.00398889	1.28228	0.153147	0.0692079
A0A369JBH7	0.0903054	0.121205	3.35737	0.448905	0.741915	0.43908	0.18717	0.162364	0.137558	0.540547	0.499553	0.456698	0.611986	0.535917	0.136483	0.4433	0.367306	0.298849	0.059032	0.0168445
A0A369K6V9	1.16166	0.374027	0.106288	0.478863	0.889695	0.181899	0.333785	0.36971	1.03599	0.984845	0.984113	0.944264	0.940071	0.920266	1.05939	0.938032	0.926545	1.12192	0.8475	0.790052
A0A369JFL8	28.2974	31.3313	24.7033	13.4311	12.1557	11.0545	11.3969	13.5092	13.5257	0.000158045	1.75083e-05	0.434489	0.00805243	0.000961316	0.455721	0.00859027	0.0018583	1.04887	0.577468	0.474202
A0A369K6W1	7.12889	7.67059	12.2545	37.3198	59.7209	80.1559	9.07442	7.9565	17.6699	0.00509029	0.00182796	6.54973	0.0537631	0.0194816	1.28265	0.51545	0.443567	0.195832	0.0542847	0.014789
A0A369JFL3	0.341901	0.335383	0.232762	0.655246	1.40279	0.808926	1.2233	1.37783	1.00978	0.0121626	0.00554327	3.15035	0.100161	0.0490959	3.96783	0.00833544	0.00178617	1.25949	0.40087	0.285448
A0A369JFG2	0.0819352	0.402705	0.0696047	0.054405	0.293583	0.219997	0.398821	0.101416	0.141711	0.971541	0.967207	1.02479	0.973843	0.965636	1.15824	0.848647	0.814586	1.13022	0.844049	0.785745
A0A369JFE9	3.62861	1	0.549599	11.081	11.3656	7.28112	14.3509	10.1799	3.29579	0.0576287	0.036034	5.74093	0.00930003	0.00119516	5.37379	0.134681	0.0807168	0.93605	0.868596	0.817007
A0A369JFE5	11.3858	8.145	9.31007	1.25335	1.33577	0.715327	2.57822	1.90059	2.62118	9.02196e-05	7.78102e-06	0.114575	0.00982102	0.00133108	0.246178	0.0127622	0.00333381	2.14861	0.0150602	0.00202229
A0A369K6X7	19.5816	19.421	22.4905	17.7328	13.2061	10.9916	26.8256	31.0361	37.0942	0.00320281	0.00099299	0.681874	0.0619267	0.0243097	1.54417	0.0526357	0.0239188	2.2646	0.0111239	0.00117056
A0A369JFC9	1.69701	1.19764	0.946335	1.52765	1.52638	1.31421	2.82987	3.02973	2.94917	0.000268735	3.61643e-05	1.13727	0.515436	0.430374	2.29336	0.0128291	0.00336873	2.01655	0.000111518	5.03954e-07
A0A369JFC8	3.15719	3.30547	3.90761	13.1348	11.0121	9.81821	13.1871	14.4237	11.1517	0.000329041	4.72155e-05	3.27524	0.0114602	0.0017142	3.73785	0.00731875	0.00142392	1.14124	0.304987	0.194136
A0A369K6Z2	1.97032	1.38313	0.988696	1.74964	0.424844	1.08724	1.31592	1.49655	2.6626	0.41983	0.37457	0.751179	0.495505	0.410949	1.26092	0.504929	0.432453	1.67858	0.265496	0.158715
A0A369JFB5	0.2772	0.274397	0.275798	0.328076	0.286635	0.167701	0.450748	0.320768	0.77632	0.126543	0.0906969	0.945634	0.784604	0.735567	1.87074	0.218317	0.149109	1.97829	0.192262	0.0990476
A0A369K6Z3	66.3642	60.254	81.7125	89.8012	94.6016	95.8732	145.309	145.752	146.01	2.25646e-05	9.89825e-07	1.34534	0.0545546	0.0199599	2.09797	0.00689017	0.00130304	1.55943	0.00110881	2.57695e-05
A0A369JFB2	1.21625	1.25311	0.927586	1.65399	1.03193	0.244447	3.53106	3.30835	2.68988	0.00260007	0.000748123	0.862647	0.743461	0.684465	2.80525	0.00737833	0.00144555	3.25191	0.0154186	0.00210028
A0A369K700	3.55916	2.38176	0.901503	1.92173	1.21936	1.44206	4.70081	4.74831	1.12482	0.302092	0.254027	0.669814	0.433084	0.34519	1.54535	0.439987	0.364262	2.30714	0.235736	0.132554
A0A369JF77	9.1547	8.31958	7.26334	8.43123	8.63144	7.05591	15.7505	12.7312	9.92002	0.0321908	0.0178067	0.974976	0.793783	0.746958	1.55236	0.102258	0.0566245	1.59221	0.0955097	0.0350839
A0A369JF68	0.0768271	0.0346419	0.0198574	0.0616128	0.0753576	0.0591453	0.198846	0.182089	0.141655	0.00133655	0.000311034	1.49335	0.332901	0.252013	3.97933	0.00562498	0.000952803	2.66471	0.0169952	0.00242476
A0A369K6V5	11.0919	8.75788	20.9837	5.66924	4.44376	5.0565	4.98339	3.23332	3.07017	0.0381873	0.0217199	0.371496	0.148734	0.084812	0.276412	0.1158	0.0664076	0.744051	0.158855	0.0734281
A0A369JF66	12.2593	13.5199	6.97228	0.926513	1.21393	0.46652	2.07873	1.22365	1.5627	0.00158298	0.00039192	0.0795983	0.0362663	0.0108239	0.148545	0.0416973	0.0175015	1.86619	0.0861337	0.0298604
A0A369JFN2	0.480636	0.405537	0.703382	3.58431	2.4336	3.02128	40.7416	30.3225	23.0914	0.00055788	0.000100377	5.68661	0.0127819	0.00215426	59.2339	0.0264447	0.00937258	10.4164	0.030639	0.00607241
A0A369JFP3;A0A369IXN2	1.67653	1.42059	0.332262	1.58131	0.507204	0.465771	5.30248	4.10582	2.15704	0.02545	0.0133778	0.744826	0.62469	0.55143	3.37243	0.0803413	0.0414823	4.52781	0.0663386	0.0203427
A0A369JFX9	1.82387	0.795913	1.09075	0.277164	0.731923	0.653683	0.0974265	0.0513922	0.144495	0.0170244	0.00826536	0.448122	0.141604	0.0792544	0.0790489	0.0639666	0.030939	0.176401	0.0780695	0.025704
A0A369K6M4	0.157916	0.190707	0.198176	0.246472	0.184204	0.121935	0.164655	0.168524	0.586298	0.523255	0.48085	1.01063	0.963189	0.95169	1.68157	0.468509	0.393612	1.66388	0.477286	0.366669
A0A369JFX5	0.113802	0.0666962	0.0839652	0.547688	0.412281	0.337503	0.144549	0.137871	0.168426	0.0012443	0.000285865	4.90606	0.0257824	0.00660855	1.70476	0.0253423	0.00879223	0.34748	0.041675	0.00971252
A0A369JFW8	20.2908	14.4336	16.1172	17.3101	17.1667	13.6159	3.30578	4.08674	3.57483	0.00044183	7.4569e-05	0.945933	0.690322	0.625847	0.215716	0.0154521	0.0043308	0.228046	0.00767892	0.000629582
A0A369JFW7	3.26694	3.94764	2.5022	0.182482	0.283397	0.724029	0.301661	0.306433	0.472166	0.000341902	5.05862e-05	0.122459	0.0118485	0.00185549	0.111175	0.0189026	0.00579937	0.907851	0.851073	0.795581
A0A369K6M6	0.336296	0.323569	0.502582	0.242313	0.328035	0.239804	0.355794	0.270892	0.0732971	0.2533	0.20603	0.696936	0.167971	0.100146	0.602163	0.212665	0.144236	0.864014	0.711677	0.624842
A0A369K6M7	0.19101	0.268402	0.167065	0.0442206	0.1999	0.18749	0.251851	0.197713	0.217265	0.309995	0.261825	0.688949	0.341343	0.259124	1.06441	0.722161	0.671069	1.54498	0.253019	0.146846
A0A369K6M8	21.1203	26.9492	30.5972	3.63498	8.18884	11.9014	4.54437	3.42391	4.91135	0.000708806	0.000138072	0.301592	0.00780775	0.000921139	0.163724	0.0136752	0.00367462	0.542866	0.267659	0.160699
A0A369JFT6	2.89131	2.75954	3.33251	0.875823	1.18585	1.15706	0.560915	0.524645	0.376195	1.44944e-05	5.49602e-07	0.358299	0.00186205	9.9379e-05	0.162718	0.00234221	0.000245375	0.45414	0.0123324	0.001449
A0A369JFT0	3.63232	3.19823	4.06393	2.66963	2.26574	3.02886	4.88654	3.76707	3.42442	0.0550431	0.0339671	0.731034	0.043583	0.0142012	1.10864	0.490786	0.417001	1.51654	0.0706872	0.0221325
A0A369JFS3	0.159053	0.134868	0.0760247	0.310472	0.151603	0.048494	0.701978	0.483192	0.681371	0.00216578	0.00059096	1.38012	0.608457	0.531545	5.04546	0.0116704	0.00296127	3.65581	0.0121224	0.00139302
A0A369K6Q6	1.47177	1.05878	3.04942	2.44706	2.31575	2.50607	0.760155	0.831394	0.822633	0.0447689	0.0263621	1.30267	0.451533	0.365919	0.432651	0.223895	0.153833	0.332126	0.000288236	2.60511e-06
A0A369JFR4	0.251321	0.21595	0.15675	0.249764	4.32192	0.274007	23.0819	2.03965	5.1602	0.227471	0.182146	7.76527	0.407636	0.320899	48.5268	0.270601	0.19752	6.24921	0.324259	0.212265
A0A369K6S2	0.0422576	0.0356831	0.0366505	0.284731	0.189683	0.186836	0.138768	0.249686	0.206231	0.00525573	0.00191082	5.77051	0.0293535	0.00797738	5.18962	0.0378612	0.0154536	0.899334	0.651755	0.557505
A0A369K6S3;A0A369KC67	0.149744	0.0619833	0.0935086	0.183631	0.119958	0.0966055	0.0688362	0.0618803	0.319297	0.814733	0.799589	1.3111	0.435208	0.347494	1.47432	0.632577	0.57018	1.12449	0.866114	0.814114
A0A369JFQ1	4.38481	3.94628	4.58642	3.27555	2.95858	3.48186	3.62386	3.8738	3.65464	0.00638001	0.00244765	0.752157	0.0129209	0.00218676	0.863347	0.073195	0.0367469	1.14783	0.0682098	0.0211367
A0A369JFP4	2.46751	3.41504	1.44113	3.80465	4.26217	3.65133	2.152	2.67722	5.82111	0.407058	0.361964	1.60004	0.11282	0.0578362	1.45423	0.451224	0.376634	0.908874	0.786733	0.715119
A0A369JFN7	0.765648	0.524504	0.234012	5.97317	4.48854	3.59102	5.37069	5.07266	6.21566	0.000491478	8.62371e-05	9.21997	0.022286	0.00514894	10.9299	0.00131251	0.000101787	1.18546	0.345681	0.233653
A0A369JFY1	0.336791	0.643412	0.54008	1.88534	0.356544	0.235487	0.23622	0.419423	0.247268	0.526722	0.484427	1.62955	0.610739	0.533968	0.593909	0.140049	0.0850773	0.364463	0.427322	0.312561
A0A369JF59	0.227717	0.249951	0.0645747	0.232478	0.146879	0.125562	0.724873	0.914892	1.06531	0.000412933	6.69289e-05	0.931167	0.863946	0.828151	4.98868	0.00633692	0.00114237	5.35745	0.011179	0.00118358
A0A369JF39	6.49797	4.76421	6.66186	4.40749	4.01439	4.03998	2.99379	3.78084	5.30354	0.0716899	0.0469049	0.695259	0.08975	0.042417	0.673853	0.0997784	0.0551157	0.969212	0.868998	0.818508
A0A369JEP7	0.339369	0.219122	0.395679	3.22247	3.36449	3.06315	0.582999	0.0550398	13.8703	0.504253	0.459264	10.1136	4.90409e-05	2.41072e-07	15.2052	0.422788	0.343983	1.50344	0.754421	0.676495
A0A369K7B0	414.696	403.075	549.091	426.773	504.919	473.275	383.798	285.189	354.082	0.0742023	0.0489349	1.02788	0.823544	0.781325	0.74848	0.119992	0.0692197	0.72818	0.0288303	0.00545338
A0A369K7B5	38.185	33.6395	38.4402	32.5914	23.2917	27.9986	28.7576	33.0355	42.7952	0.172421	0.131655	0.760731	0.0609921	0.023643	0.948519	0.703133	0.648126	1.24685	0.246565	0.141508
A0A369JEN5	0.461275	0.429136	0.408714	0.575311	0.220507	0.220815	0.376166	0.502213	0.0912532	0.708433	0.681043	0.782553	0.51001	0.424769	0.746374	0.462089	0.387274	0.953768	0.930828	0.901983
A0A369JEM6	0.330893	0.328114	0.233875	0.324274	0.258372	0.27455	0.49574	0.557647	0.44627	0.00302121	0.000907488	0.960034	0.770159	0.717156	1.67957	0.0111462	0.00275242	1.74949	0.00822187	0.000711253
A0A369JEK7	1.01144	0.491271	0.424798	0.250537	0.132245	0.368829	0.0907061	0.125559	0.160412	0.0435044	0.0253264	0.389939	0.158312	0.0923856	0.195421	0.106545	0.0599404	0.501159	0.202467	0.107311
A0A369K7B8	2.4002	9.99632	17.5924	52.1668	10.6985	32.6699	14.5804	13.9791	17.0042	0.172435	0.131794	3.18568	0.20208	0.130699	1.51935	0.357966	0.27858	0.476931	0.298568	0.188316
A0A369K7C8	0.799991	0.76883	0.255261	0.682212	0.1759	0.353063	0.824924	0.970325	1.17163	0.0729059	0.0479715	0.663991	0.42716	0.338968	1.62651	0.152516	0.0953486	2.44959	0.0372908	0.00818519
A0A369JEG0	11.0818	10.0195	11.3731	9.07963	9.0729	7.94564	11.2603	12.7426	10.4408	0.0187492	0.00921432	0.803654	0.0192123	0.00412849	1.06064	0.461331	0.386326	1.31977	0.0340037	0.0071344
A0A369JEF9	0.677713	0.740726	0.508543	0.279693	0.365531	0.264177	0.358699	0.381747	0.335651	0.00357742	0.00114105	0.47193	0.0244451	0.00605977	0.558436	0.0503375	0.022532	1.1833	0.213077	0.114586
A0A369JEE2	2.90786	2.54418	2.62074	0.255265	0.162393	0.340536	0.185142	0.154252	0.12511	3.90513e-07	2.90344e-09	0.0939199	0.000396462	8.07402e-06	0.0575396	0.00153019	0.0001322	0.612646	0.18941	0.0967225
A0A369K7F3	2.93893	3.30703	4.58299	2.82174	5.07204	3.61144	1.37018	1.59633	3.70975	0.237951	0.191776	1.06245	0.799436	0.753401	0.61652	0.207482	0.140297	0.580281	0.182	0.0905889
A0A369K7F7	1.34401	0.738108	0.96606	0.550246	0.610879	0.618825	0.869853	1.09443	0.981956	0.0612325	0.0388337	0.583939	0.137138	0.0754069	0.966557	0.870192	0.841186	1.65524	0.0184103	0.00272173
A0A369JE99	0.69166	0.908943	4.63518	0.58725	2.30571	3.38132	0.290745	0.401576	0.132148	0.312476	0.264385	1.00617	0.993724	0.992328	0.132216	0.293909	0.218533	0.131405	0.154029	0.0700043
A0A369K7G7	1.77164	1.27744	1.76185	3.68652	2.37037	2.24985	4.05908	4.16833	2.43721	0.0482272	0.0289363	1.72663	0.114452	0.0589138	2.21675	0.0634565	0.0304764	1.28385	0.341157	0.228833
A0A369JE72;A0A369K1P6;A0A369KCB2;A0A369JHE1;A0A369JYK5	0.580784	0.522752	0.511043	0.925721	0.999652	0.621978	1.75913	1.60807	2.10945	0.000399328	6.35362e-05	1.57772	0.110209	0.0557237	3.392	0.0117292	0.00298416	2.14994	0.00769245	0.00064559
A0A369JE69;A0A369J7Z9;A0A369J937	28.15	25.7581	29.2676	48.2666	43.9447	33.2403	60.7264	54.1758	58.4502	0.000954927	0.000204475	1.50827	0.0805823	0.0359338	2.08417	0.000730718	4.42407e-05	1.38183	0.0533996	0.0143755
A0A369K7A9	33.3346	34.7664	28.4861	16.1606	21.5199	21.7998	17.68	15.1739	16.1837	0.000930793	0.000197231	0.61582	0.00945878	0.00124213	0.507703	0.00742458	0.00146471	0.824435	0.189395	0.0965926
A0A369K703	289.21	286.824	288.171	223.28	206.622	287.189	414.478	463.881	428.939	0.000379379	5.86698e-05	0.829769	0.183806	0.114233	1.51272	0.00959221	0.00221208	1.82306	0.00476414	0.000289108
A0A369K791	23.9513	17.7413	13.5711	13.1792	19.1415	19.3805	20.9686	23.2521	21.4144	0.345536	0.299293	0.935536	0.762443	0.706223	1.18767	0.370549	0.290893	1.26951	0.138207	0.0596013
A0A369K789	2.12014	1.72694	1.58769	0.196004	0.208016	0.239916	0.0699797	0.102879	0.208689	2.56926e-05	1.24165e-06	0.118485	0.00945195	0.00123459	0.070205	0.00601182	0.00103878	0.592525	0.163093	0.0766507
A0A369JF38	0.128627	0.438799	0.276633	0.331841	0.2446	0.191031	0.30715	0.411668	0.449952	0.33665	0.289343	0.909263	0.813387	0.768833	1.3847	0.358505	0.279243	1.52288	0.0868359	0.0301599
A0A369K706	175.318	199.504	169.002	178.294	212.955	167.761	218.23	232.875	241.375	0.0269765	0.0144009	1.02792	0.776462	0.726297	1.27336	0.0152401	0.00425064	1.23876	0.0634025	0.019033
A0A369JF32	0.334281	0.311211	0.71176	0.47894	0.610121	0.378987	0.165035	0.248499	0.324213	0.191831	0.149614	1.08163	0.816773	0.773181	0.54356	0.248281	0.175823	0.502536	0.0467055	0.0116387
A0A369JF29	51.4901	57.5107	67.5526	63.463	62.0225	59.2909	76.1828	84.8634	77.4379	0.00761352	0.00305673	1.04658	0.622308	0.548453	1.35078	0.0282313	0.0101979	1.29066	0.0113257	0.00122104
A0A369JF26	2.72427	3.80352	1.58247	2.99537	2.48504	2.08538	3.87475	3.02152	3.49626	0.320298	0.272432	0.932866	0.812432	0.76736	1.2814	0.360672	0.281422	1.37362	0.0596324	0.0171313
A0A369K708	56.6196	47.0932	80.7772	92.5567	90.7751	75.8379	102.869	98.4951	92.1332	0.0234153	0.0121864	1.40479	0.114593	0.0590671	1.59086	0.0575949	0.0269168	1.13245	0.152986	0.0690361
A0A369K725	1.58344	1.65882	2.21952	3.0276	3.53716	3.05195	2.15505	2.97731	2.08509	0.0132534	0.00620792	1.76073	0.00661924	0.000687955	1.32145	0.177854	0.115545	0.750511	0.0889914	0.0311384
A0A369JF18	0.102597	0.0972178	0.035156	0.139958	0.156737	0.109994	0.188616	0.182039	0.185327	0.00652268	0.00251208	1.7308	0.101388	0.0499822	2.36617	0.0376512	0.0152398	1.36709	0.0652612	0.0198859
A0A369JF09	4.81717	5.65025	4.66348	47.5832	26.1774	29.7941	17.1755	16.6074	28.3782	0.00954139	0.00410031	6.84393	0.0465883	0.0158348	4.10822	0.0540394	0.0247037	0.600272	0.162922	0.07636
A0A369K729	0.163161	0.182649	0.443272	0.75707	0.588201	0.410942	0.320487	1.01193	0.646238	0.181586	0.140004	2.22564	0.0755303	0.0326202	2.50754	0.17519	0.113457	1.12666	0.762112	0.68536
A0A369K8Y7	0.774552	0.650633	0.830202	0.830499	0.885227	0.720134	1.03974	1.30343	0.892552	0.060896	0.0385298	1.08002	0.450356	0.364017	1.43467	0.0963493	0.0523039	1.32837	0.144377	0.0631942
A0A369K743;A0A369KBS3	0.147672	0.0588459	0.0549269	1.06824	0.801617	0.639071	0.675773	0.854924	0.722004	0.00111382	0.000250921	9.59637	0.0217588	0.00495073	8.61634	0.0013627	0.000109387	0.897875	0.579212	0.476382
A0A369JEX3	6.37336	5.33194	3.83221	6.30277	6.49717	1.659	11.965	10.944	10.5521	0.00835279	0.00342806	0.930583	0.850674	0.812442	2.15357	0.00486949	0.000755268	2.31422	0.0489534	0.0124517
A0A369JEW6	5.80492	4.30362	5.98662	0.698813	1.76668	3.72878	0.300773	0.258186	0.160221	0.00258432	0.000741671	0.384854	0.0440071	0.0145248	0.044683	0.0103034	0.00247422	0.116104	0.175711	0.0856435
A0A369JEV2	0.21995	0.157912	0.349363	0.464048	0.141263	0.122719	0.275406	0.0743601	0.236616	0.893162	0.883201	1.00111	0.998413	0.998413	0.806329	0.604182	0.540065	0.805436	0.733379	0.651945
A0A369K758	0.12409	0.482415	0.200223	0.604112	0.541339	0.56808	0.548289	0.808066	0.369696	0.109994	0.0770364	2.12405	0.105352	0.0523802	2.13957	0.143109	0.0875205	1.00731	0.976949	0.967489
A0A369K772;A0A369JZK4	0.310462	0.230819	0.276001	0.289586	0.511354	0.221978	1.07817	0.81798	0.762581	0.00245257	0.00069292	1.25161	0.518919	0.434376	3.25313	0.0196325	0.00611679	2.59916	0.0143729	0.00187432
A0A369JER8	0.941979	2.23589	0.724328	0.729225	0.100071	0.295778	1.30464	0.977904	1.52925	0.129138	0.0933252	0.288318	0.179119	0.110188	0.976832	0.956343	0.947886	3.38804	0.0225929	0.0036172
A0A369JE64	0.092102	0.13008	0.525589	0.0733694	0.151551	0.120065	0.265923	0.157422	1.01306	0.39093	0.345879	0.461353	0.435546	0.34807	1.92092	0.503353	0.430076	4.16366	0.308496	0.197366
A0A369JFY8	2.21199	2.17808	2.2827	1.39378	1.95442	1.43525	0.968598	0.43444	1.0155	0.00168658	0.000428854	0.716861	0.0692246	0.028876	0.362448	0.0148737	0.00412821	0.505604	0.0384721	0.00856867
A0A369JFZ2	0.50755	1.08243	0.633372	0.494373	0.413603	0.332834	0.871552	1.10218	1.66372	0.0439485	0.025781	0.558082	0.195463	0.124086	1.63603	0.188743	0.124416	2.93152	0.0716732	0.0226263
A0A369JH57	0.0320998	0.0441427	0.0381212	0.0195261	0.0535077	0.0261144	0.0691329	0.10633	0.0841031	0.00978907	0.00423586	0.866956	0.681849	0.615771	2.26965	0.0362242	0.0145143	2.61795	0.023543	0.0038909
A0A369JH43	50.7404	55.9683	43.8616	32.9418	32.3844	33.0283	20.7074	22.411	16.9829	0.000227534	2.94357e-05	0.653214	0.0378663	0.0115407	0.399158	0.00553003	0.000925434	0.611068	0.0143164	0.00185771
A0A369K658	1.89107	1.5218	4.39413	36.2687	18.7777	29.3314	11.9904	10.8323	19.1684	0.00490727	0.00174035	10.808	0.0340706	0.00980966	5.37864	0.037062	0.0149509	0.497654	0.0903352	0.0320751
A0A369JH36	6.80302	6.05926	5.22142	0.568468	0.940154	1.24494	0.642394	0.65202	0.646698	1.79239e-05	7.32949e-07	0.152268	0.00301075	0.000202972	0.10734	0.00712943	0.00136769	0.704946	0.300416	0.189675
A0A369JH34	1.31227	1.02491	0.870144	0.413261	0.443054	0.375963	0.1902	0.188303	0.204053	0.000446196	7.56376e-05	0.384207	0.0341364	0.00985256	0.181633	0.0210923	0.00677248	0.472748	0.00542197	0.000360531
A0A369JH00	0.0932265	0.0748414	0.177229	0.17977	0.364547	0.235332	0.10716	0.141736	0.165665	0.0710342	0.0463175	2.25791	0.10035	0.0492587	1.20059	0.563919	0.497937	0.531727	0.146928	0.0646902
A0A369K664	3.96303	5.65697	4.17202	1.34089	0.323906	0.356991	0.716037	1.59708	3.15615	0.00601887	0.00227777	0.146591	0.00590956	0.000568546	0.396553	0.0396448	0.0163164	2.70516	0.245665	0.140674
A0A369JGZ0	7.22626	7.38167	5.97605	13.795	12.4344	11.5758	21.5936	20.8032	20.6343	2.56417e-06	4.57547e-08	1.83663	0.00291555	0.000190412	3.06214	3.88421e-05	3.43501e-07	1.66726	0.00177924	5.74318e-05
A0A369JGY6;A0A369JGX5;A0A369J153;A0A369JCQ1;A0A369J1V7;A0A369JJN8;A0A369JLK1;A0A369JIX7	0.642267	1.3515	0.657642	2.3187	2.61498	1.44516	4.22946	4.52034	4.18736	0.000205518	2.5365e-05	2.40583	0.0500852	0.0175509	4.87936	0.00134037	0.000104859	2.02814	0.0181138	0.00266621
A0A369JGX8	0.808287	0.768801	0.636957	12.853	2.49713	8.96356	14.929	18.9591	11.0626	0.0106585	0.00469133	10.9816	0.134855	0.0736779	20.3025	0.024616	0.00840628	1.84878	0.148581	0.0658017
A0A369JGW2	0.956905	0.44674	0.11292	1.89615	1.46961	0.519738	1.16801	0.27213	3.04514	0.448392	0.402386	2.56204	0.187117	0.116948	2.95753	0.349977	0.270696	1.15437	0.840958	0.782325
A0A369JGV5	21.3961	22.1497	22.0139	32.9225	34.2218	21.5017	37.9678	34.8681	30.0226	0.044968	0.0265128	1.35214	0.196801	0.125903	1.56893	0.0317957	0.0120261	1.16033	0.379878	0.266331
A0A369JGV4;A0A369JHR7;A0A369K5F8;A0A369K055	6.45959	6.31724	14.0349	3.57765	3.10707	2.87025	5.47972	4.52829	3.79124	0.079566	0.0529454	0.356372	0.151787	0.0874056	0.514671	0.228108	0.157503	1.4442	0.0850823	0.0292762
A0A369K666	1.88713	2.44628	7.64944	27.4964	9.70436	13.3592	10.9025	14.9996	19.1324	0.0868802	0.0589752	4.21935	0.130117	0.0703583	3.75825	0.0238189	0.00803685	0.890716	0.777952	0.704627
A0A369JGT9	6.68314	5.83398	7.36374	8.89065	6.06759	7.23736	5.64706	5.73738	6.91978	0.355625	0.309883	1.11643	0.466567	0.381052	0.920696	0.433085	0.355895	0.824678	0.2533	0.147336
A0A369JGT2	0.827862	0.489354	0.248434	5.3906	2.384	1.75937	1.65112	6.2609	2.03503	0.198046	0.155639	6.08946	0.138397	0.0763904	6.3533	0.197695	0.132066	1.04333	0.944606	0.923263
A0A369JGR9	0.208975	0.190259	0.307112	0.139184	0.0781696	0.200198	0.242799	0.108153	0.0643162	0.257133	0.210677	0.591143	0.129573	0.0699733	0.587911	0.218188	0.148873	0.994533	0.991199	0.988639
A0A369JH58	3.61938	2.50019	5.26757	0.292395	1.30298	1.51391	1.88654	1.17221	1.49524	0.0211697	0.0108131	0.273053	0.0569883	0.0213706	0.399923	0.097085	0.0530335	1.46464	0.341755	0.229675
A0A369JGQ2	145.14	115.609	104.773	48.2289	73.9015	73.3592	56.7115	78.2679	48.577	0.00853428	0.00354696	0.534823	0.0224843	0.00522633	0.502176	0.0183118	0.00554336	0.938957	0.761794	0.684581
A0A369K652	43.3742	32.6216	37.1916	47.9597	52.5629	42.4597	40.4348	29.8628	27.377	0.0497219	0.030055	1.26323	0.0809026	0.0361335	0.862945	0.368879	0.289081	0.683124	0.0428318	0.010231
A0A369JH95	35.1818	49.962	62.9224	28.6797	21.9626	27.561	61.3476	43.271	42.2508	0.0530803	0.0325191	0.528164	0.0925299	0.0442506	0.991917	0.970595	0.965313	1.87805	0.0542279	0.0147385
A0A369K5R2	1.14691	0.678756	1.17752	1.27488	1.69874	3.15585	1.3376	1.75875	1.17545	0.196024	0.153467	2.04099	0.202859	0.131488	1.42242	0.149601	0.0926099	0.696928	0.392782	0.277153
A0A369K5R6	0.355612	0.39965	0.149758	0.156664	0.0645567	0.0538951	0.672946	0.661253	0.987827	0.00225671	0.000622482	0.303989	0.0964171	0.046719	2.56572	0.0271189	0.00968531	8.44016	0.0169229	0.00240352
A0A369K5S8	4.34136	4.28406	3.83715	23.1097	22.6636	25.7198	198.022	177.808	222.17	2.81433e-06	5.85883e-08	5.73663	0.0018489	9.73789e-05	47.9836	0.00428377	0.000614881	8.36444	0.00509881	0.000325876
A0A369JHN0	1.01213	0.747762	0.431226	6.21648	4.59153	3.86577	5.4195	5.78588	5.47999	0.000358705	5.36058e-05	6.69694	0.0217839	0.00497174	7.61501	5.21372e-05	5.6748e-07	1.13709	0.437077	0.322235
A0A369K5U9	0.12839	0.17682	0.0775177	4.03841	3.35946	4.78746	9.42787	12.5435	10.1227	4.6238e-05	3.02524e-06	31.8381	0.0105275	0.00147119	83.8563	0.00784186	0.00164839	2.63383	0.00998198	0.000998842
A0A369K5V6	0.13815	0.180576	0.401558	1.76634	2.12012	1.32256	0.765137	1.53621	2.53498	0.0323424	0.0179146	7.23191	0.0147222	0.00269838	6.71447	0.112274	0.0638508	0.928451	0.840247	0.78112
A0A369K5V7	0.227649	0.268976	1.00449	5.64337	3.86826	2.22064	3.61435	4.17313	4.19847	0.0096802	0.00417436	7.8157	0.06669	0.0270694	7.98469	0.000557661	2.99695e-05	1.02162	0.940223	0.916551
A0A369K5W8	3.80657	3.3985	3.59733	2.11582	1.65375	2.15068	2.97705	3.12104	2.39265	0.00166597	0.000421138	0.54805	0.0017319	8.63519e-05	0.786005	0.0541667	0.0247988	1.43418	0.0403831	0.009255
A0A369K5X4	11.952	14.6156	22.4054	37.6296	39.8467	32.7259	27.2503	27.8672	28.1223	0.00174747	0.000450833	2.25026	0.00826565	0.00100418	1.69971	0.0668576	0.0328375	0.755336	0.0487469	0.0123047
A0A369K5Y6	0.199666	0.233408	0.284559	0.566219	0.548246	0.59602	0.262538	0.68573	0.249367	0.0839771	0.0565675	2.38351	0.00105675	4.15577e-05	1.66887	0.380431	0.300204	0.700173	0.355093	0.242994
A0A369K621	0.387557	0.926956	0.16668	0.200483	0.499734	0.114922	0.507074	0.450543	0.323697	0.590147	0.549341	0.550325	0.446721	0.360765	0.865055	0.798678	0.756842	1.5719	0.318378	0.207182
A0A369JHI9	0.285473	0.377336	0.39719	0.171702	0.108368	0.140035	0.876014	0.64376	0.499621	0.00396689	0.00130952	0.396326	0.0115196	0.00173926	1.90509	0.0890057	0.0474091	4.80689	0.0366783	0.00797972
A0A369JHE6	0.608565	0.89784	0.554544	0.824467	0.66472	0.580589	1.36866	1.1001	1.70985	0.0111617	0.0049543	1.00428	0.982957	0.978125	2.02752	0.0362214	0.0144886	2.01887	0.0426244	0.0101264
A0A369JHE0	3.96191	3.33924	3.85927	0.795068	1.24672	1.77307	0.891189	0.82864	0.480393	0.000124893	1.22572e-05	0.34182	0.00320132	0.000218067	0.197145	0.000465252	2.24713e-05	0.576751	0.188106	0.0953279
A0A369K633	0.26251	0.199689	0.197901	0.656269	0.564252	0.447265	0.715023	0.502138	1.23898	0.0491298	0.0295509	2.52657	0.0212966	0.0047708	3.72086	0.110414	0.0626428	1.47269	0.353133	0.241197
A0A369K651	6.15904	4.61697	5.63046	2.79442	3.65244	4.71353	5.17799	4.0659	5.84468	0.114667	0.0808214	0.680244	0.0736278	0.0312298	0.919672	0.558683	0.491793	1.35197	0.160234	0.0747896
A0A369JH98	0.783354	0.755868	0.968298	3.61683	2.93173	2.55441	2.75862	2.92616	3.37369	0.000469351	8.09587e-05	3.63027	0.0160224	0.00310547	3.61252	0.00327388	0.000407564	0.995111	0.96963	0.954607
A0A369JH94	3.89223	5.34391	5.01085	7.02973	4.77906	6.30439	11.024	9.8557	9.60136	0.000818476	0.000167346	1.27137	0.19122	0.120318	2.13947	0.000950331	6.52948e-05	1.68281	0.00964123	0.000952298
A0A369JFZ1	1.64715	1.43772	1.8043	1.06389	0.90151	1.07383	1.28905	1.19988	1.08354	0.00345084	0.00108272	0.621628	0.0139449	0.00245799	0.730691	0.0339086	0.0131252	1.17545	0.0952315	0.0347358
A0A369JGP9	8.89119	8.62028	10.4946	9.65833	9.69677	9.67089	9.96374	10.5155	10.2807	0.25084	0.203656	1.03642	0.619864	0.545428	1.09833	0.25347	0.18174	1.05974	0.0680072	0.02103
A0A369JGN0;A0A369JMU2	0.470944	0.444959	0.658879	0.513174	0.296442	0.199966	1.19121	0.436233	0.256057	0.53829	0.496267	0.641093	0.182031	0.112619	1.19604	0.756981	0.711665	1.86563	0.419922	0.304708
A0A369JG94	0.322833	0.450049	0.330669	7.67387	7.42755	2.91712	7.49163	6.2753	6.79171	0.0047757	0.00166883	16.3278	0.0675557	0.0277054	18.6295	0.0026367	0.000301337	1.14097	0.642334	0.547373
A0A369JG92	0.375806	0.129369	0.222227	0.751086	0.657782	0.522426	0.387842	0.209901	0.533104	0.0283591	0.0153497	2.65506	0.0150156	0.00278379	1.55464	0.321515	0.244745	0.585539	0.0875956	0.0304803
A0A369JG86	1.98214	2.13361	0.564804	1.55941	1.21413	0.444516	0.622211	1.38364	3.8623	0.659425	0.625596	0.687537	0.467609	0.382887	1.25373	0.742588	0.694093	1.82351	0.467624	0.353812
A0A369JG85	7.16514	6.13342	7.154	2.58961	3.74764	4.47919	2.82784	1.91158	2.241	0.000594394	0.00011004	0.528856	0.0121077	0.00191309	0.341298	0.000655795	3.7474e-05	0.645352	0.130978	0.055131
A0A369JG77	6.8351	7.02997	6.9639	44.2872	20.4501	35.644	22.7472	22.3125	22.5941	0.00989561	0.00429668	4.81931	0.0626099	0.0248417	3.24806	3.71706e-06	1.01145e-08	0.673968	0.257864	0.152321
A0A369JG72	0.237408	0.501304	0.081593	0.237496	0.25912	0.0716042	0.0876775	0.165619	0.0675557	0.400129	0.35491	0.692694	0.582138	0.502421	0.391138	0.30555	0.229475	0.564662	0.3034	0.192735
A0A369JG67	1.40328	1.42312	1.38344	0.649978	0.788326	0.511631	1.00147	1.01161	1.01988	8.54243e-05	7.1134e-06	0.463185	0.00990104	0.00135583	0.720447	0.000114348	1.9447e-06	1.55542	0.0450704	0.0110275
A0A369K6L4	1.90424	1.90317	1.96212	6.24332	5.55532	5.95046	3.384	8.24207	3.58426	0.0491323	0.029589	3.07635	0.00229242	0.000130397	2.63632	0.185832	0.121739	0.856964	0.64818	0.554029
A0A369K6L6	4.83484	6.18616	5.08379	54.0324	31.5707	45.7879	43.5751	32.3724	51.0722	0.00235014	0.000660486	8.15851	0.0275191	0.00728559	7.88707	0.020415	0.0064717	0.96673	0.872751	0.825423
A0A369JG58	6.44822	6.79087	4.26858	0.175022	1.43271	0.975877	1.11791	0.43223	0.357551	0.000646023	0.000122	0.14757	0.0124958	0.00203584	0.108963	0.0157145	0.00447917	0.738382	0.639581	0.543375
A0A369JG56	0.140671	0.278104	0.141256	0.811157	0.425326	0.388757	0.561853	0.401399	0.435135	0.0611088	0.0387098	2.90205	0.107427	0.0537135	2.49698	0.0140765	0.00383993	0.86042	0.641507	0.54584
A0A369JG46	1.82263	1.64646	1.76597	12.1465	4.90275	4.77195	4.5663	6.31812	7.68385	0.0854124	0.0577883	4.16828	0.151289	0.086906	3.5469	0.0384363	0.0157406	0.850927	0.709179	0.622191
A0A369JG42	2.94883	2.56199	2.33559	0.476865	0.605939	0.120824	1.74556	2.11618	2.33406	0.000200341	2.44282e-05	0.153399	0.000802889	2.64998e-05	0.789636	0.0909812	0.0488328	5.14761	0.0019799	6.77436e-05
A0A369JG10	1.93722	1.9023	2.29369	5.6564	4.84557	3.88171	3.33126	3.75343	3.56035	0.00241045	0.000679227	2.34521	0.0274291	0.00722326	1.73564	0.00100378	6.965e-05	0.740078	0.129046	0.0540676
A0A369JG08	2.09571	2.06802	1.84221	4.13898	4.106	2.10382	2.68446	3.48883	2.55776	0.128174	0.0922475	1.72309	0.16266	0.0954941	1.45374	0.0802234	0.0413123	0.843678	0.520311	0.411479
A0A369JG06	0.11737	0.270261	0.251044	0.355661	0.533284	0.329051	0.1759	0.545686	0.136851	0.359532	0.314624	1.90707	0.0785933	0.0345501	1.34409	0.640415	0.579858	0.704795	0.471185	0.358027
A0A369K6M0	2.34482	2.31325	2.14576	2.2105	2.86604	3.23219	2.57581	2.59777	2.41532	0.221502	0.176708	1.22118	0.23215	0.156506	1.11539	0.036439	0.0146252	0.913365	0.508092	0.397224
A0A369JG99	9.13196	10.2871	6.82641	7.06158	6.73461	6.98053	9.87525	11.9585	8.51301	0.0877255	0.0597446	0.791631	0.214095	0.141928	1.15627	0.392542	0.312965	1.46061	0.0847051	0.0290918
A0A369K670	21.3567	20.1314	19.2064	7.73178	12.3555	5.59473	13.7982	11.8952	13.9466	0.00182427	0.000476075	0.423136	0.0203015	0.00446233	0.653108	0.00152861	0.000131023	1.54349	0.134297	0.0572214
A0A369JGA3	5.38404	4.43548	6.62519	41.8859	37.167	24.7282	56.463	46.5333	51.2967	0.000221652	2.83451e-05	6.31091	0.0279838	0.00744793	9.38254	0.00270865	0.000311402	1.48672	0.0605727	0.017597
A0A369JGA9	0.838409	0.431481	0.75081	1.78477	1.27675	0.452994	1.28271	1.04076	0.457203	0.483117	0.437858	1.73925	0.327798	0.246769	1.37609	0.424966	0.346043	0.791198	0.627136	0.528349
A0A369JGM9	0.0558992	0.116728	0.0487748	0.10221	0.0852681	0.0918756	0.929919	0.0656668	0.0640255	0.464646	0.419391	1.26175	0.46697	0.381709	4.78591	0.434895	0.358271	3.79308	0.462284	0.34828
A0A369K676	0.948001	0.759936	1.46063	8.45237	7.10547	9.51322	20.0887	19.9001	22.868	2.80862e-06	5.63811e-08	7.91242	0.00548243	0.000504353	19.8376	0.00155872	0.000137846	2.50715	0.000709274	1.2821e-05
A0A369JGM4	0.922854	1.41826	0.572647	2.38326	0.727435	1.03903	2.69308	2.72685	3.34102	0.0167297	0.00807255	1.42418	0.520016	0.435659	3.00675	0.00410227	0.000583248	2.11121	0.0779225	0.0256053
A0A369JGM1	0.0837081	0.177258	0.0269106	0.104131	0.0285723	0.078494	0.251496	0.102925	0.401798	0.128596	0.0927421	0.733639	0.639249	0.567424	2.62689	0.206078	0.139067	3.58063	0.163216	0.0768138
A0A369JGL2	16.0392	15.2618	14.9799	8.04334	7.86215	9.48566	16.5162	14.3062	11.2314	0.00463666	0.00160645	0.548631	0.000846399	2.85303e-05	0.908664	0.456408	0.381582	1.65624	0.0563201	0.0156707
A0A369K699	0.430309	0.363098	0.37557	0.722681	0.797569	0.760125	0.555984	0.510082	1.30565	0.190095	0.147977	1.95074	0.000246628	3.63707e-06	2.02888	0.259815	0.186996	1.04006	0.916958	0.884992
A0A369JGK3	0.721331	1.01722	0.909126	0.664231	0.282382	0.562075	1.1053	1.02203	0.874143	0.0197889	0.00990182	0.569815	0.0612175	0.0237734	1.13362	0.34626	0.267115	1.98946	0.0288138	0.00543164
A0A369K6C1	0.140288	0.090943	0.172463	0.452862	0.548901	0.315551	0.135104	0.534673	0.509802	0.0897318	0.0613112	3.26315	0.0345769	0.0101011	2.92196	0.179809	0.117182	0.895442	0.773499	0.699595
A0A369K6D1	5.17591	7.79944	10.6892	19.3369	26.035	11.873	54.7135	45.0038	43.5944	0.000332019	4.78897e-05	2.41901	0.0970383	0.0470881	6.05595	0.00257589	0.00028913	2.50348	0.00637124	0.000460671
A0A369JGG2	106.569	107.824	94.7091	41.5935	41.5181	51.9531	27.4468	25.4978	20.622	7.82474e-06	2.15253e-07	0.436959	0.000517466	1.45356e-05	0.238001	0.00055376	2.93832e-05	0.544676	0.0121453	0.00140349
A0A369JGG1	0.818924	0.572801	0.131071	2.24409	1.71504	1.15508	2.12082	2.58918	1.78034	0.00926436	0.00393994	3.35843	0.0411028	0.0129601	4.26212	0.0062374	0.00109897	1.26908	0.311977	0.2006
A0A369JGG0	1.72819	1.39772	2.76194	13.6386	11.1822	10.0215	6.47756	6.0765	7.11116	0.000180667	2.08204e-05	5.91767	0.00601043	0.000590913	3.33997	0.00124177	9.2077e-05	0.564406	0.0336926	0.00702563
A0A369JGF8;A0A369K1H8	59.9841	59.0658	67.929	26.316	28.227	30.5075	12.9348	15.7107	13.2238	4.25656e-06	9.81066e-08	0.454866	0.0024335	0.000143549	0.223925	0.00163944	0.000147215	0.492288	0.00100896	2.08436e-05
A0A369JGF2	0.764871	1.53026	0.117516	0.391178	0.375225	0.194236	0.403017	0.685452	0.364229	0.420426	0.375413	0.398168	0.357363	0.274297	0.602117	0.518661	0.447742	1.51222	0.253942	0.148037
A0A369K6H6	0.975185	0.911189	0.847192	0.462407	0.267144	0.385268	0.165365	0.107278	0.251893	7.3498e-05	5.79241e-06	0.407826	0.00248246	0.000148181	0.191887	0.000212277	5.77624e-06	0.470512	0.0543451	0.0148756
A0A369K6J3	5.54805	5.56958	7.27309	9.07441	10.2712	9.95951	9.58697	7.49702	11.5973	0.029165	0.0159161	1.59347	0.00924919	0.00118213	1.55955	0.08301	0.0433685	0.978715	0.879809	0.833802
A0A369JGB0	0.135763	0.131727	0.127691	0.171942	0.168593	0.175291	0.134965	0.12745	0.119936	8.74957e-05	7.416e-06	1.30529	0.000227328	2.87353e-06	0.967532	0.447794	0.372552	0.741239	0.00356823	0.000175071
A0A369JGA5	0.142461	0.128396	0.0790616	0.946685	0.444817	0.237779	1.30261	1.17204	0.956566	0.00498203	0.00177797	4.65617	0.178994	0.109986	9.80576	0.00776319	0.00161073	2.10597	0.0859002	0.029724
A0A369JE50	21.0798	19.5436	22.4342	81.2209	34.726	48.5888	42.8676	45.2792	50.8646	0.058389	0.0365963	2.60929	0.133028	0.0723057	2.20451	0.00442339	0.000658994	0.844871	0.601754	0.498807
A0A369JEX8	0.766773	1.15035	1.49017	0.881382	0.797631	0.829163	0.550609	0.641095	0.678093	0.0679255	0.0439369	0.736121	0.287208	0.20875	0.548764	0.129488	0.0765477	0.745481	0.0133302	0.0016609
A0A369JE37	4.54015	0.801508	0.458684	4.33636	0.654892	0.495684	0.485294	0.727119	8.30334	0.847901	0.834032	0.945967	0.956787	0.943349	1.64055	0.696481	0.641047	1.73426	0.67134	0.579025
A0A369K846	1.01744	1.28406	1.45899	1.18184	0.335772	0.413251	0.432619	0.262948	0.572267	0.0409422	0.0235912	0.51346	0.138531	0.0765618	0.337146	0.00825798	0.00175271	0.656617	0.505615	0.394308
A0A369JCQ7	1.35257	0.976255	0.621463	0.15818	0.114773	0.187757	0.310776	0.0753352	0.1153	0.00604114	0.00229518	0.156158	0.0576735	0.0218706	0.169953	0.0485744	0.0212472	1.08834	0.872236	0.824373
A0A369JCP5	0.347901	0.145387	0.146228	1.48712	0.58318	0.607289	1.85434	2.02803	1.36492	0.0060939	0.00231976	4.18689	0.143833	0.0812091	8.20508	0.0100217	0.00237248	1.95971	0.0841914	0.0288066
A0A369JCP1	0.458439	0.413955	0.0810491	0.677454	0.0481329	0.362793	0.818116	0.822022	0.842366	0.0516278	0.0314373	1.14153	0.847586	0.808302	2.60373	0.049965	0.0222973	2.28092	0.124599	0.0505957
A0A369JE42	4.15034	3.95621	16.8493	37.1692	30.4179	24.2509	45.6453	47.6675	43.976	0.000629323	0.00011791	3.68001	0.0176305	0.00352857	5.50126	0.00935616	0.00213855	1.4949	0.0465971	0.0115816
A0A369K865	12.6409	13.3933	11.406	5.26841	9.72813	6.35246	5.50672	4.67531	3.74354	0.00219514	0.000603867	0.570216	0.0412429	0.0130332	0.371941	0.00057342	3.12065e-05	0.652282	0.198706	0.10442
A0A369JCL4	0.584026	0.278221	0.124918	0.513422	0.737846	0.288998	0.27391	0.67291	0.223629	0.641013	0.604792	1.56029	0.380263	0.294543	1.18567	0.770856	0.725234	0.7599	0.556701	0.45104
A0A369JCR5	1.17843	1.54934	3.38979	18.4384	9.98114	9.26768	3.54982	5.41013	3.95546	0.0130962	0.00608559	6.1605	0.0634475	0.0254414	2.11121	0.0651404	0.0317283	0.3427	0.102261	0.0386863
A0A369JCI7	0.0241157	0.0233213	0.0237185	0.108107	0.0821641	0.0272258	0.0846463	0.122316	0.159985	0.0269964	0.0144315	3.05665	0.17739	0.108377	5.15698	0.0453554	0.0195306	1.68714	0.198142	0.103996
A0A369JCI2	12.9246	0.0558593	6.49022	0.142297	0.136088	0.148505	0.237475	0.23967	0.238572	0.13306	0.0970496	0.0219248	0.229616	0.154475	0.0367588	0.234431	0.163464	1.67659	0.00103034	2.19505e-05
A0A369JCG2	0.730528	0.993869	0.88991	1.06467	0.974637	1.14035	3.60725	3.87974	2.44945	0.000941687	0.00020024	1.21625	0.118513	0.0617531	3.80079	0.0277676	0.0099548	3.12501	0.0345379	0.00733568
A0A369JCF7	0.210821	0.186853	0.086101	0.226088	0.186434	0.188292	0.418065	0.387102	0.256248	0.0226235	0.011707	1.24193	0.418914	0.331542	2.19403	0.0403292	0.0167078	1.76663	0.0820074	0.0279005
A0A369JCF3	6.61774	6.97791	3.5645	1.8311	4.07434	3.70087	4.36955	4.07967	4.02359	0.130769	0.0950871	0.559803	0.134133	0.0730952	0.726848	0.285268	0.210749	1.2984	0.301439	0.191099
A0A369JCC3	0.409631	0.106033	0.392616	0.831937	0.900117	0.615904	0.858012	1.02849	0.977152	0.00314447	0.000960875	2.58506	0.021988	0.00503377	3.15283	0.00992387	0.00233582	1.21963	0.175488	0.0853084
A0A369K866	10.6719	8.98462	10.5633	112.354	108.737	86.1635	86.25	82.5659	88.9521	2.28778e-05	1.02057e-06	10.1673	0.00757393	0.00086696	8.52976	0.000232573	6.80315e-06	0.83894	0.176645	0.086327
A0A369K869	1.67866	2.5181	1.53275	4.15259	3.54976	2.13337	3.84559	4.54497	3.35842	0.0436254	0.0254616	1.71668	0.135175	0.0740426	2.05061	0.0125168	0.00324415	1.19452	0.420018	0.305048
A0A369JCI5	1.21929	1.14568	1.40968	0.5565	0.467679	0.594107	0.670943	0.401778	0.212764	0.00135758	0.000319966	0.428725	0.00442248	0.000372681	0.340558	0.0102756	0.00246056	0.79435	0.496011	0.384897
A0A369JCS7	1.00311	1.32046	0.944069	0.194267	0.18131	0.157431	0.16501	0.186215	0.207421	0.000112658	1.02188e-05	0.163117	0.0154143	0.00293348	0.170963	0.0155281	0.00438378	1.0481	0.628567	0.530366
A0A369JCT1	7.40647	7.55148	8.57219	2.47775	3.96376	4.08262	3.20322	2.48347	2.47852	0.000184307	2.1925e-05	0.447262	0.0034394	0.000248777	0.347011	0.000676693	3.95889e-05	0.775855	0.266401	0.1596
A0A369JCT5	2.40842	2.0796	2.94379	1.02471	0.832452	1.38873	1.47046	1.18825	1.71109	0.00563083	0.00209324	0.436756	0.0138904	0.00243863	0.587985	0.0350297	0.0137021	1.34625	0.167695	0.0798961
A0A369K7V2	1.10481	0.761707	1.58055	1.40479	1.13799	1.12966	1.86777	2.17681	2.06624	0.0122763	0.00561332	1.06538	0.789689	0.741997	1.77276	0.0503991	0.0225939	1.66397	0.00313435	0.000139619
A0A369K7V4	0.0301626	0.0232532	0.0453368	0.228694	0.0384725	0.0891445	0.357213	0.458286	0.410295	0.000893023	0.000185908	3.60812	0.26941	0.191462	12.4128	0.00433723	0.000637308	3.44024	0.020298	0.00311873
A0A369K7W0	11.925	11.9103	14.9497	0.95652	1.92788	1.37029	0.912487	0.736907	0.298789	1.28295e-05	4.29239e-07	0.109699	0.00484512	0.000425309	0.0502303	0.00546302	0.000903071	0.457891	0.0946937	0.0343563
A0A369JDA3	0.488617	0.434352	0.709508	1.38819	1.77929	2.32722	0.422224	0.279177	0.550649	0.00194893	0.000520196	3.36586	0.032751	0.00933773	0.766963	0.332374	0.254368	0.227865	0.027516	0.00509819
A0A369JD92;A0A369JWB4	0.624425	0.651508	0.925979	6.50931	1.68347	0.999052	5.72984	4.70423	4.66553	0.0658567	0.0423539	4.17448	0.311061	0.231548	6.8575	0.00406516	0.00057244	1.64272	0.373956	0.26049
A0A369K7X5	1262.63	1582.43	1270.71	730.026	622.356	728.302	464.11	476.082	397.263	0.000151772	1.64748e-05	0.50554	0.0154522	0.00295155	0.324959	0.00968425	0.00224648	0.642796	0.00656312	0.000491493
A0A369K7Y6	0.393163	0.95219	0.371889	0.506486	0.504975	0.503463	0.648669	0.514351	0.523709	0.902432	0.893039	0.882185	0.756553	0.698112	0.982232	0.962718	0.956169	1.11341	0.316907	0.205816
A0A369JD49	1.20849	0.907503	1.30634	1.40295	1.09659	1.26372	0.466367	0.946555	0.82682	0.0537787	0.0330269	1.09962	0.491977	0.407332	0.654449	0.105924	0.0595194	0.595159	0.0507215	0.0131306
A0A369JD40	9.66687	16.3069	12.5603	26.704	17.8728	5.23701	14.6577	27.3102	18.8877	0.517295	0.47345	1.29272	0.614082	0.539047	1.57927	0.17364	0.112098	1.22166	0.644228	0.549818
A0A369K7Y9	6.59534	5.14879	4.10719	3.79442	4.29702	3.89144	2.40365	2.84469	6.37584	0.468712	0.424106	0.755955	0.212008	0.1398	0.733325	0.398791	0.319575	0.970065	0.933164	0.905453
A0A369K7Z1	0.583846	0.814081	0.698964	0.310192	0.554907	0.14076	2.69257	2.43661	2.076	6.45269e-05	4.89349e-06	0.47969	0.0740751	0.0315755	3.43613	0.00552783	0.000921305	7.16322	0.00123411	3.02752e-05
A0A369JCZ7	85.5958	79.3859	65.0019	82.4457	90.4585	55.2856	79.2761	83.8706	86.9205	0.740203	0.715989	0.9922	0.964019	0.953188	1.08733	0.390995	0.3112	1.09587	0.566605	0.461258
A0A369JCZ6	1.71998	2.35977	3.08294	0.733867	0.678503	0.868786	0.575203	0.663728	0.476914	0.00269466	0.000785357	0.318478	0.0512313	0.0181684	0.239553	0.0417027	0.0175322	0.752182	0.0735413	0.023406
A0A369JCX5	0.17811	1.04593	0.574172	0.76703	0.584625	0.616792	2.52624	2.88776	1.39523	0.0121133	0.00551179	1.09467	0.844105	0.803204	3.78666	0.0447775	0.0191599	3.45919	0.0674579	0.0208166
A0A369K836	1.49654	2.45757	1.15053	3.96535	3.84807	1.9023	2.05984	1.16995	2.02257	0.105825	0.0737236	1.90331	0.13518	0.07414	1.02894	0.924737	0.909639	0.540604	0.143087	0.0623524
A0A369JCW3	63.9723	54.6944	43.2861	77.9963	60.9034	45.8542	140.783	125.546	116.49	0.000859248	0.000177599	1.14079	0.535217	0.450274	2.36377	0.00153069	0.000133285	2.07205	0.00589325	0.000407087
A0A369K845	3.87478	5.06841	3.4928	2.59936	2.57358	3.79797	6.98605	8.52347	1.65575	0.36565	0.321065	0.721366	0.139248	0.0772515	1.38029	0.530693	0.461739	1.91344	0.318733	0.207619
A0A369K882	0.576439	0.492127	0.22062	0.682946	0.385688	0.295365	0.297934	0.449154	0.404313	0.870202	0.858556	1.05803	0.88291	0.848809	0.893122	0.722317	0.671706	0.844136	0.617363	0.516529
A0A369JDB3	0.129583	0.115794	0.0964192	0.35042	0.429066	0.150228	0.643408	0.525175	0.345013	0.0209249	0.0106258	2.72008	0.140344	0.0782536	4.42835	0.0444411	0.0189857	1.62802	0.180476	0.0894807
A0A369JC85	1.73753	2.14519	1.51997	0.455332	0.924947	0.261963	0.937741	0.691413	1.41375	0.011564	0.00516724	0.303967	0.00970136	0.00129442	0.563219	0.0496242	0.0219764	1.85289	0.182248	0.0909475
A0A369JC73	5.66995	4.94064	3.63194	6.03185	10.4228	9.73464	6.41455	5.78335	6.8613	0.0488294	0.0293339	1.83881	0.0830537	0.0379108	1.33819	0.0965315	0.0524685	0.727748	0.219452	0.119997
A0A369JBV2	1.01026	0.959547	1.65485	9.98263	11.0766	7.84854	12.9843	12.0864	11.2898	4.30476e-05	2.78449e-06	7.97531	0.00939534	0.0012206	10.0314	0.000400316	1.79734e-05	1.25781	0.102386	0.0387996
A0A369JBU6	14.7492	10.6793	9.01681	3.34678	4.63283	2.56587	2.28182	1.82746	3.03167	0.00177106	0.000459554	0.306151	0.0314618	0.00885968	0.207313	0.0290328	0.0106454	0.677158	0.196015	0.101994
A0A369JBU0	4.13672	4.76606	11.9449	69.1864	16.0139	26.378	14.9049	14.0511	20.9722	0.154279	0.115279	5.35206	0.201903	0.130443	2.3949	0.0442505	0.0188742	0.447472	0.333528	0.220701
A0A369K8J5	0.102038	0.0595932	0.061031	0.0851288	0.0662281	0.0616051	0.169942	0.0986972	0.0759989	0.257485	0.211157	0.956435	0.849695	0.81091	1.54781	0.29012	0.215123	1.61831	0.257857	0.15215
A0A369K8N2	0.344997	0.239753	0.282306	1.30731	0.879386	0.781873	0.351306	1.00847	0.817571	0.0400137	0.0229372	3.42373	0.0449161	0.014951	2.51119	0.151648	0.0944962	0.733467	0.358403	0.245954
A0A369JBQ9	0.112426	0.103727	0.091315	0.217798	0.301012	0.107702	0.527776	0.216557	0.186812	0.197364	0.15481	2.03765	0.196605	0.125502	3.02842	0.196475	0.130716	1.48624	0.46842	0.354717
A0A369JBP9	79.1841	78.6649	83.2729	24.599	27.775	41.5344	26.193	27.2812	19.128	4.95152e-05	3.42373e-06	0.389465	0.00737387	0.000818168	0.301101	0.000219444	6.26982e-06	0.773116	0.309896	0.198662
A0A369JBW1	31.5122	28.7622	27.9627	50.221	39.1017	28.7404	41.4072	42.1696	51.849	0.0886102	0.0604789	1.33802	0.248064	0.172112	1.53479	0.0329743	0.0126513	1.14706	0.470635	0.357306
A0A369JBP0	0.268724	0.104107	0.232913	0.157639	0.101439	0.129539	1.02677	1.68929	1.24964	0.000579385	0.000105969	0.641554	0.282112	0.203263	6.54684	0.023142	0.00776124	10.2047	0.0249548	0.00430145
A0A369JBM6	0.107059	0.0953124	0.101838	0.19694	0.160457	0.0430318	0.625076	0.607903	0.0824508	0.121038	0.0860317	1.31629	0.561409	0.478617	4.32409	0.198867	0.133254	3.28505	0.224327	0.123966
A0A369K8U3	0.252818	0.237485	0.220524	2.13348	1.3659	1.64116	1.13095	1.50059	1.72141	0.00149754	0.000361859	7.23178	0.0221903	0.00511125	6.12378	0.0192948	0.00595906	0.846788	0.409319	0.294107
A0A369K8V5	0.120646	0.542171	0.963697	12.741	14.3241	19.894	78.234	67.9415	57.2368	3.35602e-05	1.97119e-06	28.871	0.0189466	0.00401817	125.06	0.00794616	0.00167572	4.33169	0.00738975	0.000601103
A0A369JBI9	0.937375	0.406325	0.55839	18.1035	2.60268	5.7461	0.785155	4.17806	2.70952	0.176301	0.135273	13.9069	0.225704	0.151368	4.03385	0.186618	0.122508	0.29006	0.315682	0.204409
A0A369K8W6	0.894466	1.32824	1.55623	2.7839	3.38478	4.07659	2.81757	2.80251	1.0694	0.0286525	0.0155511	2.71115	0.0143332	0.00257675	1.7702	0.231045	0.16016	0.652933	0.173133	0.0833812
A0A369K8W7	0.351998	0.458359	0.506881	6.98456	2.22864	0.954166	9.7713	8.94191	8.03473	0.00437459	0.00148313	7.7187	0.249112	0.173364	20.3061	0.0032656	0.000404312	2.63076	0.0857455	0.0296151
A0A369K8X8	0.501303	0.66558	0.526262	0.583901	0.703619	0.150892	0.773314	0.666406	0.633835	0.407786	0.363218	0.84955	0.669619	0.601905	1.22468	0.130674	0.0774268	1.44156	0.333831	0.221117
A0A369K8R3	11.2744	7.97927	10.1978	5.00705	4.73797	5.23426	6.9214	6.30107	8.13968	0.00550413	0.0020175	0.508609	0.0356948	0.010528	0.725334	0.0898566	0.0481069	1.42611	0.0506758	0.0130861
A0A369K8I8	5.37796	3.77365	2.02489	0.36813	2.01672	1	0.587817	0.265878	0.273646	0.0210975	0.0107448	0.302855	0.0977359	0.0475639	0.100867	0.0726688	0.0363344	0.333054	0.254831	0.14872
A0A369JBX3	0.399174	0.316018	0.809722	20.3581	8.76619	8.89291	32.6686	28.2499	23.3731	0.00109897	0.000246758	24.9307	0.086755	0.0403313	55.2763	0.00916294	0.00206945	2.2172	0.0356311	0.00765988
A0A369K8H0	8.17652	5.65891	2.48434	2.21639	1.23535	1.28707	1.68978	1.99342	2.0109	0.0552508	0.0341364	0.290372	0.139169	0.0771098	0.348908	0.163943	0.1045	1.20159	0.42716	0.312166
A0A369JC72	0.108974	0.105586	0.304805	0.174172	0.110592	0.199578	1.22153	0.893774	0.665757	0.00268255	0.000777838	0.932567	0.881151	0.846499	5.35473	0.0292022	0.0107273	5.74193	0.0385571	0.00861249
A0A369JC65	2.01861	2.42614	2.90753	5.7369	4.15283	2.81778	7.53829	7.78423	6.28503	0.00318043	0.000976594	1.72838	0.160105	0.093657	2.93889	0.00251179	0.000273392	1.70038	0.0516049	0.0134926
A0A369K888	9.73778	10.326	9.09208	8.90899	5.9725	6.93254	5.73796	5.87366	6.17592	0.00734957	0.00291797	0.748186	0.0896567	0.0423099	0.610084	0.00432064	0.000628991	0.815418	0.259253	0.153477
A0A369JC55	1.46682	1.45339	3.91888	2.64781	1.80173	2.64487	3.31871	2.42436	5.8586	0.33433	0.286853	1.03733	0.929186	0.907653	1.69638	0.29697	0.22101	1.63533	0.278972	0.169292
A0A369K8A1	0.470325	0.484585	0.635721	0.144214	0.216285	0.237856	0.427586	0.226371	0.277721	0.00844561	0.00349127	0.376175	0.011178	0.00163274	0.585728	0.0530789	0.0241924	1.55706	0.199326	0.105003
A0A369JC32	2.42294	0.986765	4.71238	1.68237	1.61164	0.747695	2.26572	2.65878	3.76318	0.304552	0.256775	0.497619	0.336246	0.255018	1.06964	0.883788	0.860341	2.14951	0.0533873	0.0143377
A0A369JC24	0.169183	0.0809031	0.192105	0.220481	1.10746	0.705031	0.380198	0.695834	0.992485	0.129463	0.0936563	4.59749	0.172525	0.103709	4.67788	0.0869803	0.0460936	1.01749	0.971691	0.958518
A0A369JC22	1.06803	1.2066	0.724122	0.140315	0.136617	0.13292	0.57377	0.147596	0.707951	0.00877564	0.00369295	0.136674	0.0265048	0.00690541	0.476638	0.0793049	0.0407314	3.4874	0.181901	0.090422
A0A369K8B6	0.349286	0.371059	0.480317	1.43731	1.95001	0.972344	2.46932	3.26086	1.30543	0.0266672	0.0141564	3.63106	0.0622055	0.0245065	5.85978	0.0749659	0.0377889	1.61379	0.25626	0.150547
A0A369K8F1	2.00465	0.756968	0.529435	10.664	5.03156	6.514	3.85712	4.72457	5.93201	0.0162731	0.00782804	6.74848	0.0559539	0.0207469	4.41005	0.00926518	0.00210515	0.653488	0.264071	0.157522
A0A369JC14	0.457448	0.334216	0.317002	0.129341	0.200586	0.1056	0.165796	0.22459	0.410924	0.0615129	0.039103	0.392839	0.0181313	0.00373066	0.72277	0.313295	0.23657	1.83986	0.235436	0.132233
A0A369JC11	0.144768	0.167195	0.142863	0.308908	0.166933	0.229663	0.453005	0.457048	0.164497	0.130735	0.0949648	1.55115	0.175065	0.106219	2.36255	0.165745	0.106099	1.52309	0.335168	0.222436
A0A369K8F2	38.4698	41.8178	31.3582	10.9777	15.231	16.4048	4.41785	5.67562	9.27663	0.000149599	1.61278e-05	0.381684	0.00673648	0.000714332	0.173496	0.00351939	0.000459675	0.454554	0.0250082	0.00432679
A0A369JC01	1.71739	1.5835	1.4789	0.0852369	0.386764	0.0619617	2.40745	1.88417	1.71625	0.000221429	2.8152e-05	0.111713	0.000745408	2.35557e-05	1.25693	0.179727	0.117006	11.2515	0.00460123	0.000273282
A0A369K8F9	2.03178	1.61999	0.242075	0.359241	2.74389	0.454708	1.56871	0.621935	0.158167	0.819984	0.805352	0.91371	0.912389	0.888042	0.603213	0.494829	0.421783	0.660179	0.67867	0.587538
A0A369JBZ0	9.29788	7.02374	4.75056	2.08773	6.39941	4.17567	1.61777	1.8536	1.79662	0.0329412	0.0182952	0.600925	0.1964	0.125233	0.249998	0.0564512	0.0262287	0.416021	0.185866	0.0934731
A0A369JBY3	1.5374	1.41378	2.47583	5.98195	3.35762	2.33842	5.40264	3.82454	2.83299	0.162376	0.122536	2.15183	0.187482	0.117308	2.22225	0.080599	0.0417251	1.03273	0.928214	0.897653
A0A369JC75	20.9898	20.0438	15.5362	10.0676	11.7663	5.16232	15.3955	14.2986	17.0997	0.0117241	0.00526495	0.477218	0.0201239	0.00439504	0.827187	0.183165	0.119618	1.73335	0.063331	0.0189707
A0A369JDB4	0.990032	0.709702	0.765535	2.00454	1.1176	1.1786	1.04735	1.09499	1.02625	0.113743	0.0800855	1.74453	0.157373	0.0917273	1.28529	0.104548	0.0585329	0.736754	0.317629	0.20649
A0A369JY55	0.338333	0.568606	0.104324	0.697423	0.626845	0.129706	0.849582	0.796812	0.53664	0.219911	0.175275	1.43778	0.547523	0.462933	2.15872	0.0838562	0.0438676	1.50143	0.315502	0.204089
A0A369JDW9	16.0629	14.7703	10.7879	6.59396	9.55751	10.0569	17.1666	13.1543	12.6547	0.0517673	0.0315607	0.629689	0.0634102	0.0253819	1.03254	0.842972	0.806271	1.63977	0.0391075	0.00881118
A0A369JDU0	4.83248	5.30177	4.0131	4.05193	2.71243	4.04041	4.79843	2.93222	4.95625	0.357113	0.311976	0.763731	0.130322	0.0705607	0.896769	0.560362	0.494033	1.17419	0.475685	0.363903
A0A369JDI3	0.302504	0.310072	0.306288	0.319496	0.145782	0.193245	0.300545	0.264072	0.412967	0.210226	0.166774	0.716672	0.235938	0.160054	1.0639	0.705016	0.650341	1.48451	0.197041	0.103164
A0A369K7L7	1.2955	1.06491	1.21111	1.32034	1.12549	1.08753	7.7481	2.87665	6.73199	0.0135772	0.00636969	0.989316	0.903684	0.876396	4.85976	0.0900532	0.0482734	4.91225	0.0895763	0.0315165
A0A369JDK1	0.571655	0.204778	0.119363	0.430991	0.589287	0.309477	1.10895	1.02648	1.11916	0.00230846	0.000645338	1.48444	0.430093	0.3419	3.63317	0.0255604	0.00892006	2.44751	0.00892845	0.000812726
A0A369JDK2	0.133144	0.130965	0.135322	0.14487	0.13409	0.0710433	0.149696	0.342442	0.252432	0.0711253	0.0464826	0.876253	0.548647	0.464269	1.86407	0.174729	0.113039	2.12732	0.128276	0.0534138
A0A369K7J9	3.21561	4.04953	3.98467	2.40083	3.79724	3.27173	6.26331	5.19618	10.4724	0.0464122	0.0276058	0.841774	0.29996	0.220125	1.94953	0.154282	0.0967673	2.31598	0.11549	0.0458531
A0A369K7P7	0.304935	0.223248	0.598374	0.37006	0.289453	0.450668	0.142812	0.237245	0.281054	0.320439	0.27279	0.985464	0.967739	0.958225	0.586842	0.305506	0.229233	0.595499	0.0739482	0.023631
A0A369K7M9	0.135065	0.233398	0.384223	0.659792	0.490316	0.850478	0.0618927	0.0813193	0.116276	0.00367332	0.00119349	2.65793	0.0360028	0.0106947	0.344749	0.145782	0.0896512	0.129706	0.028302	0.0053169
A0A369JDL2	0.353754	0.268315	0.357714	0.2626	0.307858	0.289851	0.420335	0.534256	0.308252	0.145941	0.108181	0.878061	0.307773	0.22802	1.2889	0.285276	0.210949	1.46789	0.171681	0.0823495
A0A369JDV9	5.68121	4.25418	4.62433	4.34553	2.48032	4.11209	5.84356	5.79902	5.11733	0.0537853	0.033071	0.751246	0.178303	0.109311	1.15111	0.226755	0.15626	1.53227	0.0649082	0.0196526
A0A369JDL7;A0A369K364	3.57401	2.39539	2.25551	0.940749	0.798235	0.831481	0.713666	1.25741	0.864434	0.00352015	0.00111493	0.312522	0.0445451	0.014765	0.344747	0.0365644	0.0147004	1.10311	0.645112	0.55099
A0A369JE20	0.763329	0.631617	0.700374	1.32449	2.04788	1.54036	1.02179	0.703715	1.22158	0.0125186	0.00575204	2.34462	0.0446086	0.0148173	1.40651	0.195003	0.129604	0.599889	0.0739307	0.0235777
A0A369K7P4	0.102058	0.0392653	0.0706618	0.734755	0.6395	0.528896	0.45374	0.394238	0.678396	0.00151094	0.000368466	8.97776	0.00683495	0.000734373	7.20038	0.0322962	0.0123253	0.802024	0.305464	0.194637
A0A369JDN0	0.397136	0.0698073	0.106149	0.15209	0.201939	0.0578642	0.317901	0.45437	0.381672	0.0935168	0.0644536	0.718719	0.667847	0.599843	2.01354	0.194192	0.128933	2.80156	0.0129717	0.00158274
A0A369K7Q6	2.32816	2.45183	0.175155	0.360535	2.69768	1.47471	0.288996	0.118503	0.26607	0.237087	0.190903	0.914792	0.895028	0.862973	0.135933	0.192662	0.127524	0.148595	0.196224	0.102229
A0A369K7Q0	2.72517	3.05625	3.83935	2.35277	3.93989	2.97622	2.55299	2.41426	3.97241	0.935124	0.927476	0.963424	0.847385	0.807516	0.929204	0.726021	0.676138	0.964482	0.87948	0.832922
A0A369JDR2	6.1148	7.04009	8.74265	5.5816	8.84561	6.63806	1.98808	4.15836	4.56754	0.0370669	0.021	0.961992	0.833325	0.791776	0.489278	0.0284403	0.0102927	0.508609	0.0528217	0.0140153
A0A369K7Q9	0.816932	1.5509	1.47382	9.40633	9.98053	8.50745	7.96742	6.35929	12.7939	0.00415297	0.00138329	7.26103	0.000416745	9.65772e-06	7.05962	0.0549326	0.0252615	0.972262	0.907345	0.870442
A0A369JDW0	1.51263	1.48618	1.23293	3.89296	4.52707	1.32747	3.42875	3.10134	3.4838	0.0927303	0.0637736	2.30343	0.200027	0.128669	2.36638	0.000324123	1.2127e-05	1.02733	0.936201	0.910816
A0A369K7U1	1.01584	0.834381	0.604596	1.32757	1.03193	0.502016	1.76851	4.69085	4.16435	0.0201978	0.0101965	1.16567	0.650131	0.580278	4.32769	0.091484	0.0491649	3.71261	0.0937864	0.033906
A0A369JDF8	1.79359	2.60529	2.0231	1.60699	0.675644	1.23331	0.800304	1.41332	2.73265	0.288263	0.240683	0.547484	0.0565273	0.0210389	0.770208	0.490891	0.417425	1.40681	0.507341	0.396309
A0A369K7I8;A0A369J7Y6	0.375761	0.70653	0.550547	1.22672	1.22991	1.01542	2.40923	2.1907	2.24954	1.23919e-05	4.05384e-07	2.12639	0.00834881	0.00102015	4.19483	0.000249886	7.81957e-06	1.97274	0.000319886	3.30418e-06
A0A369JDX0	0.0522825	0.107824	0.0800533	0.241193	0.100679	0.170936	0.288945	0.386508	0.26516	0.00702189	0.00275655	2.13528	0.142009	0.0796806	3.91662	0.0134398	0.00358394	1.83424	0.0609399	0.017743
A0A369JDX4	1.41538	1.18684	5.80792	29.694	11.8565	17.0604	6.90568	7.94109	10.0277	0.0269404	0.0143615	6.96907	0.0776156	0.0339023	2.95767	0.0461598	0.0199712	0.4244	0.164254	0.0777264
A0A369JDC7	9.2425	8.35627	8.49514	1.96448	1.85205	1.72508	2.02599	1.97271	1.46145	3.63526e-07	2.43252e-09	0.212372	0.00091358	3.33611e-05	0.20925	9.39132e-05	1.34162e-06	0.9853	0.898256	0.858823
A0A369K7T9	0.710154	0.33115	0.463134	0.0386362	0.170632	0.485974	0.829019	0.741202	0.468316	0.0916964	0.0629262	0.462128	0.196256	0.124865	1.35501	0.315702	0.238817	2.93212	0.0616836	0.018079
A0A369K7T4	0.687225	0.650869	0.614513	0.606158	0.840537	0.558008	0.881034	0.622794	0.689195	0.699528	0.670923	1.02668	0.862793	0.82644	1.12313	0.411324	0.332976	1.09394	0.619446	0.519071
A0A369K7L6	3.43342	3.03766	1.66035	6.83573	6.77478	5.09253	5.76876	6.37685	6.21903	0.00269258	0.00078275	2.30009	0.0109695	0.00157148	2.25848	0.0159733	0.00458554	0.981907	0.865486	0.812964
A0A369JDS4	0.807094	0.719531	0.795492	2.4293	2.74809	2.0722	2.7107	2.1883	2.92201	0.00048209	8.35145e-05	3.12198	0.0125464	0.00205289	3.36805	0.0128124	0.00335563	1.07882	0.551077	0.443992
A0A369JDW4	45.7099	39.6069	33.9981	17.6016	2.89955	29.2005	9.12538	19.9506	12.9521	0.0225938	0.0116748	0.416558	0.0754417	0.032529	0.352246	0.00519266	0.000840717	0.845609	0.778935	0.706523
A0A369JDY6	6.29671	6.48385	4.79149	2.85532	4.80673	4.21142	3.26204	2.24729	2.51264	0.0102788	0.00448599	0.675703	0.0737758	0.0313444	0.456519	0.0122789	0.00314907	0.675621	0.142909	0.0620904
A0A369JDE0	0.112767	0.138819	0.086715	0.198137	0.060679	0.0755225	0.0808012	0.25494	0.288036	0.302692	0.254757	0.98829	0.97929	0.972413	1.84386	0.274489	0.201105	1.8657	0.29043	0.17962
A0A369KGF1;A0A369KAM2;A0A369JMC0;A0A369KAE9;A0A369JDR4	31.6552	23.262	17.7174	8.26706	6.84313	4.04825	5.27307	11.56	10.8502	0.00716142	0.00283262	0.263765	0.0384296	0.0118473	0.381131	0.0470907	0.02047	1.44497	0.303643	0.193085
A0A369JE01	0.185145	0.193714	0.346808	0.841801	0.446149	0.610494	1.28651	1.17684	1.42419	0.000328884	4.69485e-05	2.61614	0.058445	0.0222452	5.3572	0.000463188	2.20566e-05	2.04775	0.0124804	0.00149056
A0A369JDW2;A0A369JP27	0.641377	0.523657	0.65061	0.454502	0.474248	0.242302	0.529462	0.617716	0.235707	0.251332	0.204242	0.644979	0.08207	0.0372312	0.76165	0.339056	0.260635	1.18089	0.638492	0.542038
A0A369JGA0;A0A369JE21;A0A369J6S8	0.266123	0.187086	0.195676	0.350082	0.421442	0.333075	0.414742	0.300017	0.529468	0.0421202	0.0243953	1.7023	0.0147994	0.00272292	1.91748	0.0812004	0.0421469	1.12641	0.567341	0.462223
A0A369K7R0	25.6432	22.6226	26.7966	22.77	19.6149	22.7199	40.6516	39.2735	36.3769	0.000118122	1.12413e-05	0.867343	0.112593	0.0576408	1.54941	0.00148483	0.000124241	1.78638	0.000567746	8.43005e-06
A0A369K7R6	1.08398	0.793967	0.893646	1.69231	2.04962	1.31739	0.986879	1.27375	1.44798	0.033579	0.0187243	1.82542	0.0535438	0.0193269	1.33808	0.133973	0.0800194	0.733026	0.159474	0.0740231
A0A369JDR1	23.3941	24.9961	17.8562	39.8282	27.6183	25.638	15.9445	17.1038	28.2334	0.166144	0.125997	1.40512	0.170766	0.102532	0.925056	0.73523	0.686214	0.658345	0.148872	0.0660265
A0A369K5G8	0.412366	0.497986	0.455176	0	0	0	1.26045	0.765136	0.695233						1.9925	0.123731	0.0717976
A0A369K5D3;A0A369JH53	0.761686	0.871205	0.673823	0	0	0	0.543357	0.27794	0.257786						0.467801	0.0268809	0.00958202
A0A369JYT2	3.29305	2.44093	1.43976	0	0	0	0.717153	0.739484	0.611688						0.288319	0.0856139	0.0449619
A0A369KGG8	0.51525	1.39471	0.550437	0	0	0	0.598593	0.439265	0.966994						0.81485	0.673364	0.614272
A0A369K2J4	0.304373	0.187495	0.13477	0	0	0	0.156047	0.199491	0.242935						0.955056	0.877808	0.851534
A0A369K7C2	0.285293	0.284011	0.356382	0	0	0	2.78626	3.03225	2.40421						8.88284	0.00498734	0.00079051
A0A369K662	0	0	0	0.126909	0.101222	0.0924528	0.147224	0.107791	0.163622									1.30586	0.183132	0.091625
A0A369K1D0	0	0	0	4.3545	1.88166	1.13147	8.42926	8.57146	4.80943									2.96027	0.0400403	0.00912474
A0A369KB35	0	0	0	0.190976	0.196815	0.193895	0.19408	0.303629	0.243396									1.27406	0.235184	0.13194
A0A369K3K8	0	0	0	0.285426	0.0762287	0.180827	0.813349	0.604556	0.652681									3.81687	0.00433715	0.000240797
A0A369K9H3	0	0	0	0.0829283	0.0855367	0.0881451	0.122045	0.136924	0.076055									1.30557	0.289428	0.178814
A0A369K5A5	0	0	0	8.90319	10.4607	8.68441	10.2003	14.7874	12.4939									1.33632	0.126752	0.0520428
A0A369JYX0	0	0	0	0.328376	0.106093	0.128983	0.186093	0.263465	0.358909									1.43485	0.403945	0.288681
A0A369K5A4	0	0	0	1.19815	0.843458	0.907728	1.40936	1.32137	0.857183									1.21651	0.363415	0.250801
A0A369K254	0	0	0	0.0543513	0.0522401	0.0564625	0.0586993	0.0908438	0.112898									1.60953	0.169157	0.0809201
A0A369K115	0	0	0	0.170042	0.0993954	0.0813871	0.253588	0.229389	0.339277									2.34378	0.0231857	0.00378695
A0A369K1D1	0.456975	0.352462	0.390803	0	0	0	0.193063	0.226232	0.159895						0.482562	0.00760507	0.00155206
A0A369KFU3	0.0826511	0.0958943	0.0892727	0	0	0	0.0565226	0.137227	0.164497						1.33765	0.450986	0.376129
A0A369K248	0	0	0	8.57996	8.78874	4.21659	5.8608	5.51774	5.94907									0.802751	0.441664	0.326757
A0A369K2N9	0	0	0	0.492993	0.370706	0.34474	1.14892	0.588275	0.81628									2.11304	0.101099	0.0379202
A0A369K7M4	1.3009	1.19949	0.640899	0.124187	0.0956294	0.109908	0	0	0			0.104965	0.0445434	0.0147331
A0A369K7B3	0	0	0	0.218396	0.143128	0.126717	0.254399	0.225423	0.119722									1.22797	0.501851	0.390725
A0A369K9A5	0	0	0	0.585918	0.323608	0.139855	0.471628	0.756244	0.769148									1.90304	0.128175	0.0532061
A0A369K981	2.54856	4.3223	0.378578	0	0	0	8.98124	7.41328	6.14382						3.10898	0.02617	0.00925742
A0A369K0F5	0	0	0	0.165872	0.0686608	0.0478703	0.259622	0.130874	0.718008									3.92526	0.259875	0.15418
A0A369KGH1	0.213995	0.0938001	0.153898	0	0	0	0.311841	0.246061	0.306321						1.87186	0.0396436	0.0162889
A0A369K8N5	0	0	0	0.127082	0.0981001	0.0728569	0.140745	0.188076	0.328063									2.20402	0.159688	0.0742254
A0A369K622	0.169521	0.839305	0.534009	0	0	0	0.872097	0.118852	0.640468						1.05742	0.925207	0.910731
A0A369K1C3	0	0	0	0.14019	0.122407	0.157974	0.0876826	0.0959956	0.0793696									0.625453	0.0214435	0.00333627
A0A369K1B2	0	0	0	0.109188	0.0970741	0.0849599	0.0488387	0.0729919	0.097145									0.751919	0.221974	0.121949
A0A369K5Y4	0	0	0	0.242071	0.402351	0.322211	0.315707	0.397711	0.27652									1.02411	0.901064	0.86209
A0A369JYD0	0.0783883	0.0798239	0.0718216	0.109096	0.118124	0.100069	0	0	0			1.42279	0.0127304	0.00213664
A0A369K188	0.183164	0.358904	0.059917	0.233829	0.189233	0.144637	0	0	0			0.943044	0.909496	0.884587
A0A369K5K8	0	0	0	0.351308	0.309979	0.285207	0.345588	0.984433	0.394008									1.82149	0.333913	0.221387
A0A369K924	0	0	0	0.144692	0.179476	0.109908	0.402447	0.232281	0.396354									2.37535	0.056836	0.015961
A0A369K1B1	0.173821	0.145329	0.0684097	0	0	0	0.480401	0.474958	0.459538						3.65078	0.00663172	0.0012316
A0A369K906	0	0	0	0.433887	0.131774	0.28283	0.233849	0.194947	0.179729									0.717185	0.457023	0.342841
A0A369K7J5	0	0	0	0.192665	0.106647	0.06313	0.0600165	0.173235	0.121563									0.978958	0.962087	0.944696
A0A369KAS3	0.0528847	1.01421	0.533546	0.0906766	0.135996	0.0730059	0	0	0			0.187224	0.258219	0.181515
A0A369JY97	0	0	0	0.415249	0.20985	0.31255	1.23193	1.51234	1.17926									4.18444	0.00285635	0.00011986
A0A369KJ51	0	0	0	2.30567	3.02714	3.01964	3.4165	3.55451	3.2785									1.22713	0.106507	0.0407737
A0A369K5R4	0	0	0	0.377734	0.358428	0.339123	0.210142	0.583981	0.476824									1.18196	0.617358	0.516125
A0A369K923	0	0	0	0.149194	0.152966	0.104403	0.128512	0.175117	0.239467									1.33582	0.295706	0.185174
A0A369JYR8	0	0	0	9.5955	7.36176	6.95563	35.5046	38.3111	28.0819									4.2612	0.0095648	0.000920048
A0A369K3J5	0	0	0	0.251404	0.193269	0.26851	0.601851	0.294788	0.503774									1.96361	0.11959	0.0481756
A0A369K297	0.400086	0.393217	0.113536	0	0	0	1.07795	1.00931	1.10833						3.52389	0.00973503	0.00226488
A0A369K270	1.40671	1.92838	1.66754	0.164383	0.282915	0.0458499	0	0	0			0.0985777	0.00372602	0.000293057
A0A369KGH3;A0A369KFT3	0.378867	0.196244	0.369774	0	0	0	1.05517	1.20571	0.730838						3.16623	0.0258569	0.00907631
A0A369K8J7	0.258154	0.302598	0.280376	0	0	0	0.242939	0.121891	0.15572						0.618871	0.0841218	0.044121
A0A369JYN3	2.77898	4.05547	2.54986	0.716342	0.205925	1.22676	0	0	0			0.229002	0.0175198	0.00349411
A0A369K5I2	1.08153	1.35773	0.805327	0	0	0	1.89744	1.07287	0.865568						1.18224	0.616218	0.553338
A0A369KGM6	0.540171	0.531248	0.656736	0	0	0	1.36144	0.432432	0.669136						1.42522	0.47294	0.397977
A0A369K290	0.634837	0.599192	0.122092	0	0	0	0.0803423	0.057831	0.0679193						0.151972	0.14601	0.0898902
A0A369K626	0.179202	0.302978	0.24109	0	0	0	0.468636	0.364873	0.571796						1.94299	0.0414581	0.0173447
A0A369K137	0.423735	0.442195	0.432965	0	0	0	0.943408	0.841397	1.08427						2.20886	0.0171689	0.00509228
A0A369K5I8	0	0	0	0.669655	0.973889	0.920134	0.756174	0.762072	0.767969									0.891771	0.427866	0.313235
A0A369K7D4	1.48776	1.18859	0.842495	0	0	0	0.531174	0.281691	0.411463						0.347934	0.0407018	0.0169452
A0A369KH78	0	0	0	0.280842	0.102599	0.0842164	0.836638	0.155124	0.0988119									2.332	0.476801	0.365681
A0A369JYG6	2.54439	1.79622	2.17845	0.336676	0.466357	1.06307	0	0	0			0.286252	0.00757787	0.000872732
A0A369KH81	0	0	0	2.78573	1.45762	1.5986	1.93991	2.27507	0.72563									0.845712	0.659397	0.566596
A0A369K2J1	0	0	0	0.185793	0.184047	0.124735	0.524924	0.633832	0.196072									2.73938	0.158343	0.0730893
A0A369K5J6	0	0	0	0.434717	0.145393	0.100784	0.415137	0.19189	0.444519									1.54436	0.404435	0.289292
A0A369K939	0.0192507	0.0329139	0.0465771	0	0	0	0.0199379	0.107886	0.036781						1.66702	0.505659	0.433422
A0A369KGS9	0	0	0	5.72146	6.07579	3.57629	0.338172	0.527145	0.541467									0.0915069	0.0262991	0.00466898
A0A369KF63	0	0	0	0.0950931	0.0903089	0.092701	0.500393	0.927989	1.22214									9.53073	0.0635768	0.0191674
A0A369KFK6	0	0	0	0.210009	0.257143	0.0887568	0.1044	0.0239556	0.0150197									0.257913	0.092648	0.033315
A0A369K6N7	0	0	0	1.59174	0.299137	1.44904	1.08412	1.48834	0.131115									0.809473	0.730389	0.647401
A0A369KC71	3.96664	3.7317	5.81026	0.394711	1.02793	1.50883	0	0	0			0.217008	0.0182691	0.00378468
A0A369K9Z5	0.993196	0.399484	0.69634	0	0	0	1.64503	1.12229	1.38366						1.98705	0.0403708	0.0167525
A0A369K7Q7	0	0	0	0.382377	0.424537	0.340217	0.170905	0.167918	0.113953									0.394703	0.00214296	7.47062e-05
A0A369KDQ6	0	0	0	0.118541	0.196754	0.166589	0.0519828	0.133046	0.0994461									0.59034	0.114852	0.0454514
A0A369K4N7	0	0	0	2.78342	1.57065	1.19497	0.191671	0.503098	0.731938									0.257109	0.0913675	0.0327366
A0A369K4P1	0	0	0	0.195194	0.128267	0.0613397	0.333278	0.147659	0.189439									1.74214	0.24393	0.138579
A0A369KA89	0	0	0	0.0694277	0.0695036	0.0695796	0.142812	0.0611085	0.0854321									1.38771	0.381696	0.268345
A0A369K712	0.117325	0.127663	0.138001	0.0799923	0.0696497	0.0568993	0	0	0			0.539288	0.00290638	0.000187772
A0A369KDY9	0	0	0	0.109584	0.10719	0.0649453	0.0920343	0.094874	0.0891946									0.980065	0.909379	0.872981
A0A369K1H6	0	0	0	0.25153	0.178902	0.215216	0.473289	0.0864965	0.256012									1.26353	0.664979	0.57268
A0A369KE20	0	0	0	0.850024	0.687326	0.699431	0.866646	0.79248	0.620084									1.01897	0.883295	0.840527
A0A369K3W5	0	0	0	0.0993726	0.0794752	0.0595778	0.152421	0.14651	0.0715831									1.554	0.227321	0.126208
A0A369K2V7	0.986183	0.954418	0.293528	0.105424	0.218325	0.161874	0	0	0			0.217366	0.120153	0.0629455
A0A369K1Y0	0	0	0	1.23781	1.84846	1.18351	0.665644	0.965539	1.81155									0.806301	0.53922	0.432003
A0A369K701	0	0	0	0.0571431	0.0197409	0.038442	0.047145	0.0277283	0.0465521									1.05289	0.880776	0.835856
A0A369K1Z7	0.0262285	0.048478	0.0373533	0	0	0	0.117529	0.0556195	0.0682033						2.15378	0.139302	0.0845285
A0A369K800	2.5848	3.5545	1.5017	0.427221	0.155364	0.699078	0	0	0			0.167735	0.0616941	0.0241317
A0A369K4J4	0	0	0	1.10308	1.38178	0.309925	2.36651	1.8848	1.14076									1.92933	0.146268	0.0643049
A0A369K6X3	0	0	0	2.46511	1.92511	1.2539	0.518091	0.417048	0.467569									0.248526	0.0553421	0.0152557
A0A369K448	0	0	0	0.972396	0.080628	0.098432	0.146476	1.42569	0.121361									1.47077	0.748667	0.669402
A0A369K451	0.223315	0.172937	0.0348085	0	0	0	0.115086	0.0828097	0.098948						0.688636	0.511754	0.440039
A0A369KA70	0.352088	0.171214	0.0989025	0.0343828	0.0195452	0.026964	0	0	0			0.130009	0.138336	0.0762597
A0A369K1M8	0.168542	0.144482	0.244671	0.0877906	0.0763394	0.0992418	0	0	0			0.472251	0.0768735	0.0333622
A0A369K4D5	0	0	0	0.504025	0.5087	0.542242	0.366709	0.299941	0.333325									0.643085	0.0025405	0.000103326
A0A369K4E2	0	0	0	0.175871	0.087209	0.149582	0.476978	0.371958	0.612687									3.54194	0.0258423	0.00455452
A0A369K6V2	0.150194	0.141612	0.145903	0	0	0	0.241709	0.419562	0.429691						2.49244	0.070154	0.0348384
A0A369K074	0	0	0	0.282396	0.0513824	0.0418696	0.057159	0.0636358	0.096357									0.578074	0.57228	0.468095
A0A369KDA7	0	0	0	0.394721	0.15232	0.447514	0.438768	0.414232	0.122091									0.980428	0.964369	0.948182
A0A369K7Y2	0	0	0	0.0502413	0.0928349	0.0511002	0.0402738	0.0633416	0.054342									0.813474	0.497185	0.38645
A0A369K4F9	0	0	0	0.119979	0.0907218	0.10535	0.118261	0.13441	0.101746									1.12139	0.370161	0.257368
A0A369K6S7	0.607372	0.518568	0.351052	0.207552	0.18956	0.225545	0	0	0			0.421571	0.0605606	0.0233907
A0A369K429	0	0	0	0.435846	0.560942	0.531386	0.478968	0.416014	0.353061									0.816689	0.149456	0.066382
A0A369K4J3	0.122346	0.0531228	0.0802085	0.756394	0.844841	0.488257	0	0	0			8.17239	0.0260341	0.00669136
A0A369KDL3	5.15801	4.27569	4.31419	0.426923	0.290806	0.56304	0	0	0			0.0931611	0.00287645	0.000183818
A0A369KFP3	0.229326	0.112884	0.065789	0	0	0	0.224937	0.261331	0.217332						1.72451	0.172729	0.111393
A0A369K0M8	0.0995593	0.148005	0.123782	0	0	0	0.144168	0.254056	0.140028						1.44946	0.272002	0.198913
A0A369KBW2	0	0	0	0.10609	0.159914	0.0872232	0.155312	0.364785	0.338469									2.43063	0.113483	0.0445435
A0A369JZD0	0.34897	0.273715	0.104952	0	0	0	0.265234	0.304728	0.225739						1.09354	0.788357	0.744381
A0A369KBN9	0	0	0	0.192337	0.098967	0.15619	0.322667	0.326515	0.13336									1.74872	0.215246	0.116586
A0A369K761	0	0	0	1.01342	0.0310778	0.0382993	0.172858	0.805653	0.995695									1.82325	0.511617	0.4013
A0A369K762	0	0	0	0.025984	0.0258823	0.0258835	0.191671	0.14454	0.134281									6.05135	0.0177349	0.00257609
A0A369K225	0	0	0	0.758691	0.352589	0.55564	0.763197	1.07099	1.77462									2.16495	0.151464	0.0681541
A0A369K0T9	0	0	0	0.248499	0.2496	0.167244	0.31965	1.10902	0.368719									2.70144	0.276837	0.167818
A0A369JZ69	2.17384	1.99231	2.35537	2.80185	3.39328	1.98001	0	0	0			1.25357	0.309394	0.229873
A0A369K0U3	0	0	0	0.41939	0.190421	0.343448	0.651369	0.607877	0.389642									1.72974	0.0947213	0.0344274
A0A369K6D0	0.0365471	0.0504058	0.0226883	0	0	0	0.0306554	0.0261735	0.104861						1.47472	0.573308	0.508957
A0A369JZ65	0	0	0	0.239446	0.153529	0.245421	0.50142	0.514473	0.527526									2.41765	0.00670978	0.000515471
A0A369K8A3	0.0649099	0.0539023	0.0499437	0.0421639	0.0524738	0.0473188	0	0	0			0.841194	0.182509	0.113171
A0A369K0V1	1.25407	1.08116	1.76433	0	0	0	0.851116	4.28895	1.23146						1.5542	0.560498	0.494535
A0A369JZ58	0.0817607	0.117536	0.0996484	0.261706	0.305337	0.218075	0	0	0			2.6263	0.0132951	0.00229677
A0A369JZ44	0.162959	0.122143	0.0813266	0	0	0	0.155585	0.217795	0.0933758						1.2738	0.486144	0.412065
A0A369K3R0	0.320829	0.191741	0.0626532	0	0	0	0.174379	0.310656	0.446933						1.62018	0.334316	0.256082
A0A369K887	0.0975658	0.127494	0.157423	0.104218	0.148211	0.126214	0	0	0			0.98996	0.955508	0.940746
A0A369K0P2	1.2059	1.53416	0.923109	0.296718	0.105929	0.158559	0	0	0			0.153203	0.0198761	0.00431301
A0A369K9S2	0	0	0	0.0260834	0.0252585	0.0244335	0.0302574	0.0486893	0.0293581									1.42929	0.226805	0.125629
A0A369K9T1	0.0207804	0.022318	0.0215492	0	0	0	0.0346843	0.033595	0.0326144						1.56067	0.000144432	2.9476e-06
A0A369JZS2	0.652994	0.441359	0.715702	0	0	0	0.366646	0.511219	0.247021						0.621465	0.113352	0.0646956
A0A369KBV9	0	0	0	3.30123	3.28251	2.05299	4.68154	0.754589	3.31644									1.01341	0.977148	0.968316
A0A369K4U8	1.0213	0.794541	0.367727	0	0	0	0.217989	0.216595	0.095376						0.242703	0.0966826	0.0526164
A0A369K9U9	0.0804809	0.175127	0.106453	0	0	0	0.102912	0.0980687	0.0932254						0.812589	0.507543	0.435382
A0A369KED5	2.35664	3.15502	1.14473	0.289395	0.0704327	0.508357	0	0	0			0.130429	0.074708	0.0320027
A0A369K6L1	0.195747	0.230829	0.160664	0	0	0	0.0583532	0.137483	0.216614						0.702354	0.334559	0.256495
A0A369KAG6	0.108293	0.123764	0.116029	0	0	0	0.117418	0.101425	0.0854321						0.874136	0.253036	0.181256
A0A369JZL6	45.1302	45.2365	30.4681	8.36493	13.5494	16.0739	0	0	0			0.314381	0.0168592	0.00333869
A0A369K3T7	0	0	0	2.52254	0.403621	1.67571	1.84255	1.46838	1.75273									1.10035	0.827414	0.764917
A0A369K6K3	0.143373	0.168684	0.156028	0	0	0	0.571704	0.803468	0.712003						4.45896	0.0144064	0.00396911
A0A369JZK2	0.648975	0.799114	0.261661	0	0	0	0.405443	0.549172	0.261714						0.711408	0.428942	0.350741
A0A369K213	0	0	0	0.0209468	0.0773539	0.0745697	0.0949277	0.124409	0.15389									2.159	0.0562607	0.0155816
A0A369K215	4.28429	5.74114	3.29158	0	0	0	4.61777	3.74636	3.69056						0.90521	0.627661	0.564895
A0A369K220	0	0	0	0.698784	0.460905	0.377651	0.413514	0.567511	0.282087									0.821622	0.511519	0.400893
A0A369K4X5	0.120342	0.108165	0.323348	0	0	0	0.170461	0.249951	0.477666						1.62738	0.378134	0.297877
A0A369K4Y7	0	0	0	1.06428	0.412332	0.180443	2.26458	2.07678	2.5764									4.17473	0.00919211	0.000866397
A0A369JZW1	0.643606	0.714821	0.299626	0.213676	0.231544	0.208021	0	0	0			0.393981	0.120117	0.062842
A0A369JR34	0	0	0	0.149749	0.141396	0.158103	0.0907492	0.0916331	0.0911912									0.608958	0.0065953	0.00049816
A0A369J6N5	0.15518	0.589597	0.372389	0	0	0	1.29919	1.28714	1.67966						3.81858	0.00430416	0.000623663
A0A369JHW4	0.362996	0.417916	0.390501	0.116398	0.0959758	0.190704	0	0	0			0.344096	0.00385692	0.000311479
A0A369JHU0	0.170185	0.169356	0.178658	0	0	0	0.205806	0.283623	0.229937						1.38821	0.0978862	0.0536044
A0A369JHT1	0.138555	0.102209	0.0768131	0	0	0	2.06377	1.25181	2.06321						16.937	0.0243486	0.00828185
A0A369JPZ6	0	0	0	0.178902	0.0955013	0.137201	0.0936118	0.0885712	0.0835306									0.645556	0.179153	0.0882467
A0A369J7C9	2.24306	1.94317	2.09311	0	0	0	3.10839	2.74087	2.21755						1.28466	0.136937	0.0824418
A0A369J7C0	0	0	0	0.396477	0.482569	0.295597	1.24019	1.2807	0.821331									2.8453	0.0274478	0.00506783
A0A369JPJ4	0	0	0	0.0592761	0.0488328	0.0215715	0.0907328	0.0964175	0.173365									2.78003	0.0856717	0.0295343
A0A369JQ68	0	0	0	0.268739	0.207616	0.238177	0.850063	0.812448	0.899421									3.58547	8.29987e-05	2.67911e-07
A0A369JHR6	0	0	0	0.129862	0.0828445	0.0421651	0.197122	0.0437105	0.109139									1.37313	0.577139	0.47356
A0A369JQC9	0	0	0	0.0839166	0.0577072	0.0650866	0.194092	0.178149	0.218421									2.85744	0.00150828	4.38169e-05
A0A369JQE5	0.480186	0.821876	0.105214	0	0	0	0.128702	0.112552	0.380527						0.441834	0.336507	0.258218
A0A369JQF7	0	0	0	2.20008	3.34235	1.4362	0.21974	0.168663	0.270818									0.0944628	0.0623076	0.0184228
A0A369JQI5	0	0	0	0.571808	0.230048	0.400928	0.341747	0.312925	0.249154									0.751445	0.421143	0.306138
A0A369J780	0.33006	0.28552	0.454989	0	0	0	0.390948	1.32402	1.8166						3.29878	0.187113	0.123215
A0A369J7A9;A0A369JZU2	0	0	0	1.29264	0.296514	0.289101	1.02111	1.60239	0.517502									1.6723	0.409821	0.294997
A0A369JPI0	0	0	0	0.0195129	0.0221368	0.0168889	0.106618	0.201338	0.0734441									6.51534	0.106609	0.0408816
A0A369JHZ9	0	0	0	0.0501235	0.0305808	0.0194434	0.0599544	0.0541758	0.0434743									1.57372	0.154501	0.070418
A0A369J7G7	0	0	0	28.0359	11.2795	11.3147	27.9336	24.5076	11.2617									1.2582	0.594918	0.492373
A0A369J802	0.0684574	0.0518246	0.0850901	0	0	0	0.0575279	0.0256809	0.327614						2.00038	0.549323	0.481686
A0A369JI35;A0A369JQ63	0	0	0	1.72483	0.165529	0.896011	0.191379	0.378236	0.538806									0.397801	0.339649	0.227163
A0A369JNP6	0.166932	0.121721	0.284037	0.17424	0.188094	0.160386	0	0	0			0.912747	0.764897	0.709034
A0A369JI24	0	0	0	0.566316	0.540078	0.473645	0.198656	0.274454	0.236555									0.449144	0.00146466	4.16044e-05
A0A369JI18	0	0	0	0.278187	0.30878	0.293484	0.607945	1.0815	0.134393									2.07148	0.369026	0.256103
A0A369JNX8;A0A369KAJ7	0.270435	0.263137	0.266786	0	0	0	1.16479	0.956836	0.9039						3.78022	0.0112853	0.00280214
A0A369JP15	0.0270029	0.0337476	0.0303752	0	0	0	0.263429	0.498879	0.0279797						8.6725	0.228566	0.15813
A0A369JP16	0	0	0	0.405244	0.344657	0.465831	0.354754	0.340191	0.325628									0.839472	0.199089	0.10475
A0A369J7Q0	0.103665	0.103922	0.103409	0.091651	0.100312	0.0829904	0	0	0			0.884103	0.138068	0.0760152
A0A369JP34;A0A369J1V1	0	0	0	6.13387	1.01067	1.9851	0.266164	1.43201	0.183478									0.206104	0.260716	0.154847
A0A369JP38	1.31373	0.593577	0.571576	0	0	0	0.219549	0.656314	0.31557						0.480633	0.217187	0.148042
A0A369JI03;A0A369JX14	2.13162	1.77686	1.2511	0.370234	0.0941855	0.646282	0	0	0			0.21527	0.0163701	0.00320734
A0A369JC36	0.729796	0.515385	0.76923	0	0	0	1.18887	1.43251	1.53172						2.06169	0.00621779	0.00109129
A0A369J7N5	0.0965978	0.0961184	0.095639	0	0	0	0.2	0.24956	0.163252						2.1252	0.0495064	0.0218906
A0A369JP91	3.60508	4.0252	3.05272	0.447369	0.2554	0.639338	0	0	0			0.12563	0.00352184	0.000262159
A0A369J760	0	0	0	0.106833	0.1038	0.100767	0.106668	0.15016	0.13015									1.2427	0.180738	0.089727
A0A369JQQ4	0	0	0	0.203668	0.269235	0.0968812	0.238755	0.256595	0.0792809									1.00851	0.983964	0.976341
A0A369JHP2	0.121603	0.0758291	0.0987159	0	0	0	0.43163	0.454598	0.171973						3.57322	0.104245	0.0582214
A0A369JR15	0	0	0	0.655342	0.512359	0.288662	0.683722	0.189402	0.13382									0.691411	0.512824	0.40324
A0A369JS16;A0A369JGN9	0	0	0	1.01486	0.528447	0.695796	0.652624	1.10229	0.87164									1.17303	0.540136	0.433434
A0A369JCN1	0.237071	0.179992	0.271743	0	0	0	2.3234	1.92913	0.511452						6.9163	0.131931	0.0783509
A0A369JS70	0	0	0	1.16659	0.59107	6.97924	3.74277	6.61884	5.49874									1.81533	0.369604	0.256742
A0A369JS77	0	0	0	0.0719606	0.0619456	0.0819755	0.056946	0.0775114	0.0672287									0.934243	0.598576	0.495787
A0A369JS84	0.130754	0.170815	0.194467	0.0707075	0.0482856	0.0628423	0	0	0			0.366576	0.0205403	0.00455811
A0A369JJX2	0.154201	0.178688	0.166445	0	0	0	0.239757	0.195313	0.211809						1.29548	0.0427985	0.0181384
A0A369JSE5	0	0	0	0.0709034	0.109516	0.183941	0.0378195	0.109296	0.143496									0.797596	0.617741	0.517243
A0A369J6N4	0.788307	0.607464	0.392025	0.197801	0.111135	0.284466	0	0	0			0.331918	0.0566265	0.0211156
A0A369J6N2	0	0	0	1.04924	1.221	0.877488	1.09412	0.72117	1.46706									1.04277	0.862693	0.808671
A0A369JCV1	0	0	0	0.0730634	0.0644812	0.055899	0.0896514	0.0415722	0.0317624									0.84255	0.632762	0.535948
A0A369J6N0	0	0	0	0.158324	0.0809938	0.119659	0.101334	0.100142	0.0989511									0.836897	0.474194	0.361845
A0A369JSM0	0	0	0	0.0716031	0.0673379	0.0694705	0.0642279	0.080775	0.0887456									1.12157	0.362481	0.249454
A0A369JSN3	0	0	0	0.50331	0.520116	0.511713	1.26306	1.61477	1.4692									2.83168	0.0115034	0.00125505
A0A369JHK1	0.271414	0.211279	0.19113	0.516302	0.290027	0.310252	0	0	0			1.65709	0.16894	0.100961
A0A369JHJ9	0.80858	0.903678	0.228119	0	0	0	0.0866316	0.121541	0.156449						0.187913	0.129386	0.0763992
A0A369J6Q3	0	0	0	0.49558	0.152832	0.172904	0.445956	0.354984	0.645362									1.76096	0.216179	0.117371
A0A369JI57	0	0	0	0.117228	0.0883146	0.0594012	0.11331	0.0635436	0.151252									1.2384	0.532154	0.425311
A0A369J6T7	0	0	0	0.145256	0.0539935	0.0996249	0.226648	0.142595	0.10343									1.58151	0.272615	0.164554
A0A369JRV1	0.135538	0.0387495	0.0785369	0	0	0	0.0721231	0.0997	0.0445462						0.855809	0.730463	0.680772
A0A369KJ61	0	0	0	0.0842477	0.0895392	0.0948307	3.07885	2.08979	1.85151									26.1344	0.0267559	0.00478462
A0A369J744	3.85396	2.86726	2.63955	0.169076	1.08614	0.869734	0	0	0			0.227006	0.00811798	0.000974842
A0A369J743	0	0	0	3.68806	3.51861	1.93418	2.04564	1.31505	1.90505									0.576067	0.133828	0.0569351
A0A369JCA3	0.618583	0.0441709	0.520109	0.646609	0.847014	0.446205	0	0	0			1.63994	0.309076	0.229202
A0A369JRE3	1.24777	1.07221	2.24067	0	0	0	3.04401	3.32742	2.76059						2.00235	0.036111	0.0143707
A0A369JCA4	0.129437	0.121884	0.114332	0	0	0	0.207708	0.117694	0.32253						1.77198	0.252928	0.181007
A0A369JRH9	0.0455546	0.0388867	0.0330779	0.0247285	0.0278898	0.0215672	0	0	0			0.631263	0.0381877	0.0117459
A0A369J6Z3	0.341485	0.145163	0.243324	0	0	0	0.18641	0.585964	0.92095						2.31971	0.26653	0.193461
A0A369JRM1	0.355758	1.35364	1.35245	0	0	0	0.364452	0.354453	0.338536						0.34536	0.182107	0.118803
A0A369JHM8	1.80305	2.71711	1.61159	0	0	0	3.69156	3.31279	2.93402						1.62081	0.0437594	0.0186052
A0A369JRN9	1.37891	2.1812	1.50033	0	0	0	4.06326	2.48625	1.5343						1.59745	0.303935	0.227435
A0A369JRR6	0	0	0	7.75475	5.06149	3.63298	8.92191	13.047	13.4079									2.15066	0.0296699	0.00580373
A0A369JRS3	1.21907	0.920913	1.61516	0	0	0	1.20654	1.0864	0.769125						0.815433	0.398047	0.318438
A0A369JHM0	2.04506	3.35053	4.29866	0.346111	0.214113	0.478108	0	0	0			0.107108	0.0459364	0.0154842
A0A369JRU7	0.798584	0.452374	0.792223	0.0441844	0.0624723	0.0258964	0	0	0			0.0648759	0.0298652	0.00813744
A0A369J6U0	0	0	0	1.4737	0.308001	0.204954	0.239921	0.729822	0.123943									0.550516	0.556395	0.450073
A0A369JCX3	0	0	0	1.28868	1.69233	2.09598	44.0213	40.4368	29.2526									22.3973	0.0145558	0.00190757
A0A369JNG1	0	0	0	0.282376	0.0658192	0.0367399	0.611055	0.506104	0.659719									4.61604	0.0117248	0.00129434
A0A369JN75	0.252627	0.247548	0.176913	0	0	0	0.186029	0.158041	0.172035						0.762244	0.149312	0.0923295
A0A369JJI7	0.722638	1.13167	0.313609	0	0	0	0.215758	0.440584	0.66541						0.609688	0.369739	0.290006
A0A369JJI3	0.270333	0.171244	0.128298	0	0	0	0.562082	0.764618	0.364588						2.96782	0.0697774	0.0345564
A0A369JAI9	0.561344	0.0986863	0.330015	0	0	0	1.11918	0.851993	1.38636						3.39128	0.0187291	0.00572066
A0A369JKH0	0.796569	3.71322	1.43289	0	0	0	0.922528	1.68301	2.4435						0.849624	0.783245	0.738488
A0A369JKH2	0	0	0	0.193775	0.2057	0.0616714	0.329399	0.221761	0.240904									1.7176	0.131416	0.0554849
A0A369JJE5	0	0	0	0.313503	0.158919	0.17604	0.42377	1.23094	0.429916									3.21472	0.213104	0.114738
A0A369JKE1	0	0	0	13.2526	4.35061	3.65676	0.659888	0.497048	0.35828									0.0712709	0.166766	0.0791305
A0A369JBI2	3.31624	3.24942	2.87924	0.113483	0.177222	1.11872	0	0	0			0.149226	0.00692746	0.000758907
A0A369JKK1	0.0975602	0.278747	0.112054	0	0	0	0.130629	0.18848	0.0904877						0.838717	0.712983	0.659145
A0A369JKP6	0	0	0	0.15733	0.181351	0.0452899	0.277764	0.394352	0.245921									2.3909	0.0448311	0.0109111
A0A369JA78	0	0	0	0.375437	0.230253	0.302845	1.03012	2.72875	2.0641									6.40919	0.079181	0.0264277
A0A369JKU5	0	0	0	3.32613	2.02953	1.63246	0.630667	1.39147	2.19207									0.603051	0.247535	0.142225
A0A369JKV0	0	0	0	0.146414	0.280569	0.213491	0.695056	0.975984	0.44288									3.30055	0.0779056	0.0255494
A0A369JJB3	0	0	0	1.95116	1.84252	0.431576	2.96742	2.67835	2.04525									1.82025	0.127373	0.0525444
A0A369JKJ3	0	0	0	0.282743	0.31084	0.250918	0.429019	0.419094	0.240814									1.28943	0.313023	0.20208
A0A369JAJ3	0	0	0	0.393717	0.164474	0.107099	0.133646	0.109986	0.126233									0.555945	0.377524	0.26395
A0A369JKD5	0.0266641	0.0270689	0.0274738	0	0	0	0.0239275	0.0702111	0.0337256						1.57455	0.3845	0.303938
A0A369JAM5	2.67069	3.01061	1.46901	0	0	0	1.63172	1.14778	0.810152						0.502027	0.109581	0.061947
A0A369JB79	1.86023	3.63721	2.04453	0.0945025	0.696385	0.714956	0	0	0			0.199662	0.0569229	0.0212661
A0A369JK46;A0A369K5W7	0.202311	0.163935	0.1158	0	0	0	0.248745	0.249484	0.297409						1.65054	0.0318406	0.0120648
A0A369JB76	30.6928	28.2094	28.7155	0.571953	0.478583	0.884035	0	0	0			0.0220797	0.000529889	1.52566e-05
A0A369JJV3	0	0	0	0.481865	0.0522237	0.366305	0.969219	0.412514	0.752704									2.37056	0.121141	0.048957
A0A369JB12	0.847403	0.85472	0.457255	0	0	0	1.22276	0.853282	1.94961						1.86426	0.183713	0.120101
A0A369JAY8	1.21569	3.05547	2.54588	0.182704	0.532557	0.575403	0	0	0			0.189329	0.0717814	0.030245
A0A369JAW1;A0A369JD36	0	0	0	1.74636	1.30007	0.853787	21.1498	18.9478	12.2517									13.4222	0.025466	0.00443888
A0A369JKA3	0	0	0	0.554406	0.374467	0.307116	0.509477	0.539447	0.479507									1.2366	0.316305	0.205016
A0A369JBC6	0	0	0	0.211273	0.0898395	0.147652	0.127713	0.0678366	0.0645845									0.579667	0.213204	0.114929
A0A369JAR6	0.565746	0.73913	0.613579	0	0	0	0.928613	0.791318	0.678374						1.25012	0.153938	0.096447
A0A369JKB4	0.641726	0.672421	0.221348	0.144363	0.152894	0.135832	0	0	0			0.282051	0.127333	0.0682271
A0A369JAN9	1.69431	2.43139	0.959027	0.228887	0.225252	0.142225	0	0	0			0.117285	0.0714578	0.0300584
A0A369JJP3	0.142573	0.115522	0.129047	0	0	0	0.120667	0.0965801	0.0724934						0.748408	0.130322	0.0771293
A0A369JKC2	0.222651	0.300243	0.261447	0	0	0	0.534153	0.21782	0.201516						1.21566	0.657219	0.596415
A0A369JAM8	0.318556	0.860257	0.230853	0	0	0	0.0529006	0.0453082	0.0500755						0.105191	0.166142	0.106466
A0A369JKV2	0	0	0	0.172329	0.142472	0.179909	0.0557847	0.211088	0.128893									0.799996	0.542588	0.435751
A0A369JA40	0	0	0	15.1414	10.4423	11.5706	6.53879	5.67019	7.28997									0.52481	0.0422137	0.00989255
A0A369JL35	0	0	0	0.533954	0.179128	0.356541	0.729957	1.20847	0.409577									2.19517	0.199833	0.105529
A0A369JL71	0	0	0	0.521629	0.933339	0.189575	0.224949	0.245265	0.235107									0.428886	0.282781	0.172881
A0A369JBT0	0.21995	0.224981	0.267073	0.112036	0.103408	0.114414	0	0	0			0.463281	0.0105648	0.00148382
A0A369JMH7	0.437749	0.498774	0.35575	0	0	0	0.398086	0.474048	0.631926						1.16389	0.439361	0.363145
A0A369JMR2	0	0	0	0.110192	0.080547	0.0890066	0.122056	0.128916	0.147728									1.42522	0.0282853	0.00529551
A0A369JMR3	0.554568	1.29282	0.923693	0.379739	0.229023	0.530456	0	0	0			0.41111	0.110622	0.0560881
A0A369J8M1	0	0	0	0.323376	0.619927	0.471652	0.703634	0.780595	0.626673									1.49185	0.0952954	0.0348822
A0A369JMW0	0	0	0	0.38503	0.098966	0.2079	0.191924	0.0888722	0.176979									0.661625	0.455999	0.341484
A0A369JIH4	0	0	0	0.418222	0.116443	0.24393	0.328537	0.436436	0.385287									1.47735	0.290636	0.180311
A0A369JBX6	2.75781	0.156822	0.0992871	0.0340459	0.0539515	0.0328336	0	0	0			0.040091	0.386061	0.299848
A0A369JBZ8	0.273395	0.42426	0.137117	0	0	0	0.103278	0.300813	0.19733						0.72046	0.487897	0.413883
A0A369JN39	0	0	0	0.0146767	0.0157762	0.0135772	0.0134166	0.0591067	0.0547528									2.89067	0.196711	0.10261
A0A369JN44	0.921774	0.438799	0.150527	0	0	0	0.375228	0.292186	0.492819						0.767807	0.659489	0.599821
A0A369J860	0	0	0	0.589982	0.294034	0.163574	0.210091	0.122779	0.369976									0.670918	0.484016	0.373089
A0A369JID4	0	0	0	4.84837	2.54601	1.6254	0.243255	0.390588	0.0959215									0.0809071	0.101057	0.0377741
A0A369JC19	0	0	0	0.341818	0.379079	0.304558	0.383997	0.383414	0.38458									1.1234	0.188933	0.0959913
A0A369JN65	0.209673	0.207337	0.137644	0.0929325	0.111135	0.0747299	0	0	0			0.502651	0.0432967	0.0140167
A0A369JMB9;A0A369J6E2	0	0	0	1.44725	0.699623	0.732859	1.16312	1.01616	0.740637									1.01395	0.96405	0.947246
A0A369JNB0;A0A369JIV2	1.59312	2.36454	0.760192	0	0	0	0.373187	0.329988	0.474759						0.249676	0.124515	0.0724219
A0A369J8W3	0.125227	0.214996	0.207049	0.174684	0.132255	0.1832	0	0	0			0.895603	0.600228	0.523092
A0A369J8X4	2.31285	1.92575	0.981182	0.185455	0.4044	0.163625	0	0	0			0.144351	0.0590565	0.0226438
A0A369JBK4	0.174283	0.125847	0.150065	0	0	0	0.18376	0.190779	0.126839						1.11369	0.530667	0.461356
A0A369JL94	0.371427	0.270668	0.169908	0	0	0	0.34498	0.340535	0.342757						1.26634	0.340945	0.262783
A0A369JLA1	3.5578	3.21312	0.537773	0	0	0	3.14326	1.50286	2.57831						0.98847	0.980707	0.978039
A0A369JBM2	0.0946358	0.103726	0.112817	0	0	0	0.519531	0.765931	0.27313						5.00867	0.0996317	0.0549669
A0A369JJ62	0	0	0	0.963662	1.11412	2.14353	1.16544	0.525314	0.77916									0.585106	0.255585	0.149655
A0A369JJ34	0	0	0	1.30238	3.04281	1.04291	0.712056	0.389717	2.09239									0.592818	0.4227	0.308361
A0A369JJ04	0.152974	0.0990366	0.442641	0.157103	0.145731	0.168476	0	0	0			0.678485	0.557711	0.474681
A0A369JBN2	0	0	0	5.01882	0.608102	0.292711	0.412411	6.52222	0.527189									1.26052	0.849577	0.793633
A0A369JIX2	0.1868	0.167118	0.147437	0.628241	0.207288	0.22178	0	0	0			2.1089	0.311048	0.23132
A0A369J974	0	0	0	0.147968	0.0428759	0.0954221	0.0889364	0.0997872	0.0662424									0.89066	0.769846	0.694799
A0A369JLH0	0.606843	0.469511	0.538177	0	0	0	0.924062	1.07538	0.445182						1.51414	0.280545	0.205923
A0A369JIU2	0	0	0	2.68555	0.247776	0.26341	0.958469	1.33476	0.147851									0.763615	0.795626	0.726285
A0A369J904	0	0	0	0.00370206	0.00361053	0.00365629	0.0253651	0.0386332	0.0340489									8.93867	0.0174926	0.00252959
A0A369JLT0	1.34424	1.10014	0.762966	1.23453	0.589861	0.471457	0	0	0			0.715812	0.361089	0.277916
A0A369J8X6	0	0	0	0.378043	0.266841	0.155639	1.1043	0.639971	0.352174									2.61884	0.180182	0.0891025
A0A369JM91	0	0	0	0.293649	0.244589	0.269119	0.209365	0.234669	0.184062									0.777965	0.0425759	0.0100874
A0A369JST1	0	0	0	2.64945	1.93013	1.31335	2.73694	3.2985	3.10587									1.55123	0.0908478	0.0324331
A0A369JBB4	0	0	0	0.176045	0.172662	0.162221	0.509178	0.81169	0.708838									3.97259	0.0291894	0.00559667
A0A369JUW8	0	0	0	2.19718	2.11223	1.65124	0.555261	0.588856	0.459695									0.269066	0.0103726	0.00107141
A0A369IZE8	6.17795	4.61201	6.30982	0.76739	0.532454	1.00233	0	0	0			0.134632	0.00878809	0.00108
A0A369JFR5	0	0	0	1.71856	0.861945	0.726898	1.59597	1.76153	2.13067									1.65936	0.1291	0.0541738
A0A369J3J1	0	0	0	0.162726	0.0969339	0.228517	0.108916	0.314226	0.130599									1.1343	0.789586	0.719752
A0A369JXA1	0	0	0	0.217769	0.241013	0.145921	0.395892	0.634148	1.32765									3.89894	0.170421	0.0816347
A0A369J3P3	0.051491	0.0431033	0.0598786	0.041744	0.0402965	0.038849	0	0	0			0.782594	0.14327	0.0805895
A0A369JEK4	0.383854	0.295358	0.483957	0.462455	0.365367	0.231765	0	0	0			0.910949	0.710188	0.647847
A0A369J686	0	0	0	0.0630895	0.0759315	0.0495425	0.0371324	0.0245897	0.0479843									0.581801	0.0621314	0.0182904
A0A369JFV3	0.0772419	0.0751421	0.0793418	0	0	0	0.135243	0.0964938	0.0577442						1.24924	0.480284	0.40481
A0A369JVK2	0.0227446	0.02681	0.0247773	0	0	0	0.233925	0.0590991	0.109031						5.4089	0.170346	0.10974
A0A369JXC8	0	0	0	0.150362	0.495973	0.126734	0.509698	0.607044	1.00863									2.74926	0.0844389	0.0289458
A0A369JFV7	7.94971	10.6501	6.04417	1.46521	0.73675	2.19368	0	0	0			0.178366	0.0280662	0.00750927
A0A369IYW8	0	0	0	0.792144	0.185922	0.611502	0.26231	0.220927	0.342128									0.519239	0.290466	0.17983
A0A369J3T9	0	0	0	0.0406689	0.0582196	0.0702042	0.0933114	0.0738852	0.0545799									1.31157	0.284884	0.174903
A0A369JVE6	0.0532821	0.147587	0.100434	0.0936637	0.183124	0.0902042	0	0	0			1.21802	0.620423	0.546355
A0A369JVE2	7.36899	5.33739	6.80182	0.135692	0.123883	0.144654	0	0	0			0.020721	0.0089076	0.00110719
A0A369JG01	0	0	0	0.889528	0.84174	0.793952	0.533722	1.20353	0.868625									1.03194	0.902684	0.864222
A0A369JXE6;A0A369JYE6	0.072168	0.095941	0.0569612	0	0	0	0.0904366	0.0811173	0.0997559						1.20544	0.311026	0.234433
A0A369JVD8;A0A369J1E7	1.34919	2.56841	0.881888	0.406264	0.229945	0.31767	0	0	0			0.198746	0.124072	0.0658697
A0A369JVC8	0	0	0	0.0374057	0.111832	0.186258	2.24379	2.63465	2.0787									20.7369	0.00355309	0.000172034
A0A369JVC4	2.91135	2.13906	1.71776	0.65018	0.28106	1.0193	0	0	0			0.288193	0.0246422	0.00612594
A0A369JV75;A0A369JW14	0	0	0	0.656944	0.316742	0.230852	0.350862	0.240908	0.372457									0.800495	0.60764	0.50604
A0A369J427	0.188466	0.198151	0.118124	0	0	0	0.364757	0.137227	0.327895						1.64417	0.260457	0.187636
A0A369J465	0.0881262	0.091015	0.0895706	0	0	0	0.115862	0.124987	0.106738						1.29353	0.0351127	0.0137823
A0A369JV29	1.76095	2.3985	3.19886	0.342515	1.59217	3.13242	0	0	0			0.688623	0.462057	0.375421
A0A369JWP5;A0A369JZE3	0.325219	0.410906	0.496594	0.65568	1.55651	1.14147	0	0	0			2.72053	0.108264	0.0543601
A0A369J471	0	0	0	3.68623	4.06651	4.4468	4.44067	3.54744	5.49941									1.10558	0.536627	0.429579
A0A369JXH6;A0A369J8D9	0.124529	0.146623	0.276496	0	0	0	0.0725621	0.124522	0.253812						0.823332	0.676801	0.618329
A0A369JVQ6	0.135763	0.126002	0.0694632	0	0	0	0.0350203	0.0405972	0.0378087						0.342441	0.0714838	0.0356446
A0A369JEZ9	5.045	5.5544	3.56436	0.265032	0.403273	1.05066	0	0	0			0.121364	0.0110548	0.00159922
A0A369JFQ9	0	0	0	3.41174	1.75562	1.00276	1.69853	1.51347	2.16659									0.871717	0.750808	0.672286
A0A369J2Z6	0	0	0	0.344523	0.112457	0.103334	0.753043	0.962078	1.30027									5.3816	0.0204083	0.00314886
A0A369JFB3	0	0	0	0.142477	0.141324	0.124356	0.329399	0.275237	0.106459									1.74221	0.270951	0.163201
A0A369JWM2	0	0	0	0.387067	0.198752	0.292909	0.706656	0.724871	0.904675									2.65862	0.004622	0.000277499
A0A369JEC2	0.214637	0.123248	0.226938	0.272898	0.159709	0.108503	0	0	0			0.958018	0.90001	0.870936
A0A369JE33	0.796051	0.729447	0.525205	0	0	0	0.623073	0.125613	0.364869						0.543012	0.150055	0.0931975
A0A369JWK3	0.135414	0.036194	0.0858042	0.334427	0.284627	0.309527	0	0	0			3.60736	0.00638806	0.000641498
A0A369JF95	1.90413	0.439091	4.04676	5.15124	5.29308	5.22216	0	0	0			2.45173	0.0979355	0.0477298
A0A369JE22	0.300028	0.52284	0.400775	0	0	0	0.968319	0.696377	1.48132						2.57103	0.0991038	0.0545408
A0A369JWX5	3.54295	2.26362	2.77746	0.440898	0.234506	0.64729	0	0	0			0.154088	0.0156426	0.0029989
A0A369IZM8	2.78179	2.94648	1.94618	1.19332	0.847834	1.53881	0	0	0			0.466479	0.0273408	0.00718079
A0A369JWA4	0.347169	0.1058	0.1318	0	0	0	0.26515	0.196652	0.362579						1.40975	0.435372	0.35896
A0A369JFL7	0	0	0	0.599807	1.67804	0.165142	0.306795	2.07488	0.145618									1.03451	0.972589	0.960031
A0A369JFM4	2.32208	1.07736	1	0	0	0	0.126288	0.124062	0.125175						0.0853575	0.0886473	0.047158
A0A369J2A4	2.26242	2.1412	2.68982	1.87125	3.10051	1.55346	0	0	0			0.919893	0.734856	0.67551
A0A369JW65	0.186743	0.19965	0.193197	0	0	0	1.45094	2.23857	1.69941						9.29783	0.0203659	0.00642842
A0A369JEH1	1.47267	2.29379	2.39314	0.182729	0.182335	0.183122	0	0	0			0.088997	0.0234641	0.00565182
A0A369JF33	0.0786022	0.0981997	0.0884009	0	0	0	0.102794	0.0503123	0.0765532						0.865977	0.525344	0.456013
A0A369J2C9	0	0	0	0.148576	0.0711736	0.0959249	0.0711815	0.0623852	0.0535888									0.592874	0.196877	0.102823
A0A369JE07	0.731136	0.566495	0.195868	0.135981	0.223705	0.230421	0	0	0			0.395117	0.193887	0.122677
A0A369JW23	0	0	0	0.367387	0.174004	0.270696	0.778195	0.27026	0.652658									2.09474	0.182997	0.0914392
A0A369J2L5	12.1884	12.5924	11.3406	0	0	0	14.9303	0.399088	10.2407						0.707892	0.498044	0.425201
A0A369JX12	0.743124	0.750973	0.230056	0	0	0	2.00735	3.0421	2.21889						4.21561	0.0132145	0.00349689
A0A369JFP5;A0A369JIE7	0.322259	0.276771	0.0657587	0	0	0	0.150089	0.12031	0.135199						0.610116	0.388355	0.308307
A0A369JX66	0	0	0	0.0234196	0.0149082	0.0191639	0.0598352	0.0421431	0.0509891									2.66069	0.0124591	0.00147996
A0A369JDW7	0.140468	0.098803	0.0290218	0	0	0	0.113078	0.0501241	0.136627						1.11754	0.813206	0.773928
A0A369J2W3	0.151342	0.648414	0.348429	0	0	0	0.999937	0.171745	0.536853						1.48803	0.548392	0.480496
A0A369JVT2	0	0	0	0.770688	0.172006	0.04285	0.711815	0.529975	1.04438									2.3197	0.193766	0.100198
A0A369JVR9	0	0	0	11.0945	7.51322	19.2987	141.988	136.267	126.109									10.6674	5.35724e-05	1.38341e-07
A0A369J3B5	0	0	0	0.406727	0.489609	0.448168	0.331478	0.265878	0.389058									0.733664	0.057695	0.0162768
A0A369JDG1	1.29223	0.964568	1.1284	0	0	0	0.513502	0.544221	1.98576						0.899054	0.837998	0.800943
A0A369J0Q4	1.5921	1.1738	1.11846	0.375471	0.372756	0.378186	0	0	0			0.289986	0.0254345	0.00648365
A0A369JUQ7	0.237769	0.0963663	0.108583	0	0	0	0.281567	0.309212	1.04862						3.70303	0.251095	0.178841
A0A369JTQ7	0	0	0	0.068254	0.169201	0.270147	0.0747617	0.0900367	0.0529546									0.428984	0.23672	0.133413
A0A369JTP6	0	0	0	0.0833819	0.0608194	0.0721007	0.407581	0.459119	0.410374									5.90413	0.000679348	1.18414e-05
A0A369JDA6	0	0	0	0.198572	0.253054	0.225813	0.295081	0.319139	0.263028									1.29495	0.0422397	0.00992592
A0A369JDA5	0	0	0	1.47785	1.46776	0.910657	0.638349	0.247059	0.352398									0.320986	0.0235366	0.00387465
A0A369JTL3	0	0	0	0.135392	0.381384	0.353235	0.743826	0.496719	0.943815									2.51073	0.0559388	0.0154563
A0A369JD79	2.12622	0.351129	0.124735	0	0	0	0.169916	0.214094	2.39041						1.06623	0.955596	0.946495
A0A369JTI4	0	0	0	0.0556751	0.0627675	0.0592213	0.111516	0.0872581	0.174802									2.10271	0.128539	0.0536064
A0A369JXY3	0.0715343	0.0765067	0.081479	0	0	0	0.157594	0.234226	0.27359						2.89914	0.0498706	0.0221534
A0A369JT87	0.12059	0.197538	0.213903	0	0	0	0.240479	0.419625	0.192267						1.60211	0.259697	0.186735
A0A369JD66	0	0	0	0.0651424	0.0295837	0.0473631	0.097069	0.114735	0.0653646									1.95067	0.0705604	0.0220473
A0A369JH11	0.0916566	0.10578	0.0775328	0	0	0	0.390035	0.295117	0.342576						3.7376	0.00754697	0.00152993
A0A369JY30	0	0	0	0.485194	0.400475	0.398501	0.318053	0.273178	0.329983									0.71736	0.0310277	0.00622957
A0A369J5W9	1.52153	1.93227	0.605846	0	0	0	0.396552	0.280895	0.134965						0.200119	0.105028	0.0588728
A0A369JT47	0	0	0	0.851337	0.590947	0.721142	0.878651	0.351157	0.991026									1.02654	0.93436	0.907216
A0A369JD59	0	0	0	0.232774	0.288121	0.177427	0.246678	0.195834	0.144989									0.841304	0.442872	0.327937
A0A369JEU4	45.8596	30.723	34.1506	5.34311	5.13629	5.54993	0	0	0			0.144756	0.0203685	0.00449137
A0A369JY48	0.108442	0.0713468	0.0898943	0.05712	0.0621044	0.0670888	0	0	0			0.69086	0.113424	0.058305
A0A369JT35	0.410847	0.372742	0.391794	0	0	0	1.03379	0.911343	1.0746						2.56915	0.00458544	0.000692495
A0A369JH99	0.236069	1.28737	0.305121	0	0	0	0.887944	0.549551	0.206938						0.899306	0.885024	0.862748
A0A369JD20	0.182624	0.362526	0.542429	0	0	0	0.230076	0.421822	0.0383289						0.634645	0.432357	0.355003
A0A369JSX5	0	0	0	1.33655	0.350488	0.0403627	0.809001	0.440629	0.217377									0.849257	0.853064	0.798542
A0A369JD10	4.85184	3.8404	1.85196	0	0	0	3.32771	2.35363	3.23057						0.845196	0.608746	0.544559
A0A369JY52	3.85362	2.34488	7.36855	1.80836	1.04689	2.56983	0	0	0			0.399872	0.203527	0.132207
A0A369JSW7	0	0	0	0.157301	0.0391355	0.0982185	0.135167	0.0470335	0.140219									1.09423	0.849197	0.79273
A0A369JSV9;A0A369JG02	0	0	0	0.310366	0.229587	0.269976	10.1023	15.3722	11.4649									45.6082	0.0167486	0.00235713
A0A369JHJ3;A0A369JJK0;A0A369JHF2;A0A369JQ32	9.25556	8.51547	17.0485	1.97911	1.08522	2.87301	0	0	0			0.170517	0.0671229	0.0274337
A0A369J639	0	0	0	0.163749	0.119334	0.0749203	0.238793	0.19088	0.278888									1.9792	0.0318251	0.0064924
A0A369JTR9	0	0	0	0.71192	0.707657	0.412027	0.576471	0.475576	0.529569									0.863514	0.494162	0.383143
A0A369J5N1	0.710424	0.651109	0.680767	0	0	0	1.44498	0.864826	0.759001						1.50262	0.249256	0.176853
A0A369JGK6	0.0485814	0.0874027	0.048669	0	0	0	0.156377	0.17566	0.514449						4.5842	0.196922	0.131281
A0A369JTV3	0	0	0	0.0768044	0.0949602	0.472456	0.610763	0.56076	0.510756									2.61134	0.109007	0.042153
A0A369J4J4	0	0	0	0.141627	0.0607548	0.331016	1.0655	1.13437	1.21002									6.39277	0.00175509	5.55194e-05
A0A369JEX6	0	0	0	0.0581903	0.280097	0.389713	1.62931	1.56829	1.34741									6.24314	0.000658214	1.10481e-05
A0A369IYM3	0	0	0	0.54764	0.572553	0.455716	0.170981	0.196538	0.167652									0.339595	0.00727598	0.000582454
A0A369JUF3	0	0	0	0.588129	0.679527	0.314379	1.06355	0.809089	0.983303									1.80523	0.0393587	0.00891859
A0A369JGB5	10.3365	10.0905	7.65054	1.21785	0.761795	1.6739	0	0	0			0.130123	0.00675611	0.000721158
A0A369JXY1	0	0	0	0.75956	0.657895	0.35476	0.242556	0.18704	0.298071									0.410597	0.0948707	0.034543
A0A369JUE0	0	0	0	0.0755053	0.105253	0.39322	0.251217	0.754236	0.179909									2.06517	0.394819	0.279865
A0A369JXV8	0	0	0	0.55345	0.850232	0.660765	1.31187	0.82403	0.535944									1.29422	0.474113	0.36117
A0A369JUH5	0.662584	0.684508	0.626655	0.511302	0.648682	0.520651	0	0	0			0.851495	0.14663	0.0833029
A0A369J565;A0A369K2C7	0.168868	0.192137	0.129228	0	0	0	0.465365	0.490657	0.586871						3.14726	0.00375586	0.000511001
A0A369JDC9	0	0	0	0.0841241	0.0269932	0.0555586	0.356567	0.362423	0.305378									6.14587	0.000323755	3.55315e-06
A0A369JU46	0	0	0	0.286468	0.24711	0.145455	1.10716	3.01192	1.51106									8.2914	0.103572	0.0393826
A0A369JUL3	0.425638	0.222012	0.214013	0	0	0	0.144511	0.215617	0.286723						0.7507	0.434631	0.357758
A0A369JGJ3	0	0	0	3.2382	0.721338	0.233256	1.12065	0.206541	0.269751									0.380878	0.455409	0.340454
A0A369JUM6	10.9107	5.09858	10.7686	2.24891	3.98703	4.39106	0	0	0			0.396857	0.0939948	0.0451492
A0A369JDE1;A0A369JFQ0	0	0	0	0.0388573	0.031262	0.0236668	0.0512272	0.029326	0.0402766									1.28836	0.313705	0.202723
A0A369JU20	1.94724	2.98569	1.35223	0	0	0	3.69637	3.8474	2.63892						1.62011	0.103753	0.0578053
A0A369J5G2	0	0	0	5.2106	4.72147	3.69717	14.271	19.7447	21.9308									4.10489	0.021757	0.00342719
A0A369JDC4	0	0	0	0.0836097	0.155025	0.0862066	0.137982	0.0702288	0.0942277									0.931033	0.819866	0.756881
A0A369J4H3	0	0	0	0.604141	0.849125	0.56795	0.274265	0.452425	0.419286									0.566974	0.0595804	0.0170779
A0A369JXN6	0	0	0	0.0790532	0.0267431	0.0528981	0.0978106	0.0860646	0.0743185									1.62699	0.146217	0.064188
A0A369JTX3	0.502609	0.476139	0.317359	0	0	0	0.231516	0.253917	0.242717						0.561798	0.0802584	0.0413849
A0A369JUH3	0	0	0	0.0706833	0.066972	0.0688277	0.0985712	0.159367	0.0824014									1.64827	0.196935	0.102981
A0A369JBI8	7.43428	6.5615	19.58	0	0	0	0	0	0
A0A369JEP3	0	0	0	0.573371	0.110397	0.119428	0	0	0
A0A369JEP8	0	0	0	0.0565135	0.0800951	0.0329319	0	0	0
A0A369JEF6	0	0	0	0	0	0	0.0424037	0.0140965	0.0651019
A0A369JVX9;A0A369JBB8	0	0	0	0	0	0	0.288527	0.203945	0.119363
A0A369JBD7	0	0	0	0	0	0	0.0485852	0.0334182	0.0824979
A0A369JEK0	0	0	0	0	0	0	0.201686	0.211884	0.206785
A0A369JEP2;A0A369JVH7	0.0615792	0.064023	0.0591355	0	0	0	0	0	0
A0A369K7A8	0.108554	0.101158	0.11595	0	0	0	0	0	0
A0A369JBF7	0	0	0	0	0	0	0.125053	0.173564	0.125469
A0A369JEP6	1.21997	0.938069	1.18515	0	0	0	0	0	0
A0A369K907	0.670903	1.029	0.755137	0	0	0	0	0	0
A0A369JBI6	0.22846	0.992507	0.610483	0	0	0	0	0	0
A0A369K815	0	0	0	0	0	0	0.026065	0.0288915	0.0232384
A0A369JDU1	0	0	0	0	0	0	0.34929	0.235527	0.083085
A0A369JE91	0	0	0	0	0	0	0.143129	0.132869	0.132866
A0A369JDL5	0	0	0	0.11054	0.154349	0.344964	0	0	0
A0A369K7Q8	0.349105	0.281868	0.214631	0	0	0	0	0	0
A0A369JDE7	0	0	0	0	0	0	0.623022	0.908703	0.29394
A0A369JC41	0	0	0	0	0	0	0.384825	0.235932	0.460817
A0A369K7S0	0	0	0	0	0	0	0.584039	0.550195	0.810152
A0A369JDD4	0.130371	0.124124	0.047187	0	0	0	0	0	0
A0A369JC61	0.571858	0.530498	0.769765	0	0	0	0	0	0
A0A369K7T6	0	0	0	0	0	0	0.489059	0.905128	0.24114
A0A369JC99	0.806947	0.381238	5.38418	0	0	0	0	0	0
A0A369JDA9	0	0	0	0	0	0	0.156111	0.179525	0.67339
A0A369JCB0	0	0	0	0.18173	0.489332	0.295356	0	0	0
A0A369K7Y1	0	0	0	0	0	0	0.323998	0.304278	0.284557
A0A369K861	0	0	0	0	0	0	0.104168	0.0868161	0.0694639
A0A369K857	2.35979	1.25827	2.05538	0	0	0	0	0	0
A0A369JCR2	0	0	0	0	0	0	0.142596	0.15285	0.100349
A0A369K7Y8	0	0	0	0	0	0	0.0978588	0.0809594	0.0894091
A0A369JCZ9	0.431468	0.445407	0.461568	0	0	0	0	0	0
A0A369JDQ2	0	0	0	0	0	0	0.161384	0.197258	0.179321
A0A369JEB1	0	0	0	0	0	0	0.122903	0.105888	0.158088
A0A369K7Q5	0.151196	0.0885169	0.108689	0	0	0	0	0	0
A0A369JDT3	0.431502	0.33767	0.429097	0	0	0	0	0	0
A0A369K7H5	0	0	0	0.242289	0.281296	0.203283	0	0	0
A0A369K8U0	1.21907	1.37515	1.1216	0	0	0	0	0	0
A0A369JE16	0	0	0	0.102065	0.111258	0.0817774	0	0	0
A0A369K7L3	0.306252	0.233992	0.216018	0	0	0	0	0	0
A0A369K8Q1	0	0	0	0.0776421	0.0566435	0.0356449	0	0	0
A0A369JBN8	0	0	0	0.160139	0.134049	0.110821	0	0	0
A0A369K8N4	0.64185	0.659746	0.677641	0	0	0	0	0	0
A0A369JBS9	0	0	0	0	0	0	0.848884	0.483938	1.49097
A0A369JDY8;A0A369J0I3	0	0	0	0	0	0	0.341937	0.0494597	0.0155596
A0A369JDX5	0	0	0	0	0	0	0.135459	0.117845	0.284051
A0A369JBT2	0	0	0	0	0	0	0.177535	0.162007	0.0895279
A0A369JBX1	0.216775	0.254165	0.205854	0	0	0	0	0	0
A0A369JC05	0.34153	0.39673	0.272828	0	0	0	0	0	0
A0A369K7N3	0	0	0	0	0	0	0.486156	0.938737	0.305535
A0A369K7P3	0.563888	0.394813	0.479351	0	0	0	0	0	0
A0A369K8C7	0	0	0	1.6732	1.71025	1.74731	0	0	0
A0A369JC21	0.289683	0.328513	0.309098	0	0	0	0	0	0
A0A369JDR0	0	0	0	0.34791	0.224863	0.470957	0	0	0
A0A369JY87	0.63513	0.617633	0.558596	0	0	0	0	0	0
A0A369KAJ9	0	0	0	0	0	0	0.173301	0.223352	0.170301
A0A369K929	3.48734	3.17351	5.05192	0	0	0	0	0	0
A0A369KE95	0	0	0	0	0	0	0.0947959	0.307961	0.583312
A0A369J3Q8	0	0	0	0.149098	0.0669454	0.052066	0	0	0
A0A369J3T0	0.126552	0.208009	0.045095	0	0	0	0	0	0
A0A369J3T1	1.08427	1.14879	0.806796	0	0	0	0	0	0
A0A369J3U4	0	0	0	0	0	0	0.873314	0.950206	0.653792
A0A369J3Y8	0	0	0	0.0991217	0.0625646	0.0260076	0	0	0
A0A369J419	0	0	0	0	0	0	0.137246	0.167741	0.152494
A0A369KDW1	0	0	0	0.0918792	0.0852261	0.128767	0	0	0
A0A369J4G9	0	0	0	0.130209	0.124039	0.117869	0	0	0
A0A369KDT0	22.094	20.1479	21.121	0	0	0	0	0	0
A0A369KDS7	0	0	0	0	0	0	0.205781	0.183352	0.194567
A0A369KDR0	0.022981	0.19928	0.11113	0	0	0	0	0	0
A0A369J4I5	0	0	0	0	0	0	0.0456034	0.0676005	0.0512238
A0A369J4R9	0	0	0	0	0	0	0.410434	0.324894	0.239355
A0A369J3Q0	0	0	0	0.0350314	0.0440841	0.0531369	0	0	0
A0A369J4T9	0	0	0	0	0	0	0.0647148	0.0785974	0.09248
A0A369J5C4	0	0	0	0	0	0	0.102297	0.0529103	0.0568675
A0A369J5G0	0	0	0	0	0	0	0.167203	0.150248	0.127849
A0A369J5G3	0.0829955	0.187262	0.041631	0	0	0	0	0	0
A0A369J5I2	0.582754	0.416086	0.49942	0	0	0	0	0	0
A0A369KCV2	0.518007	0.736843	0.43999	0	0	0	0	0	0
A0A369J5Q4	0.132386	0.283466	0.207926	0	0	0	0	0	0
A0A369KCP8	0	0	0	0	0	0	0.130895	0.0707075	0.167214
A0A369J5T9	0	0	0	0	0	0	0.155401	0.161136	0.142419
A0A369KCM9	0.764961	1.15045	1.37144	0	0	0	0	0	0
A0A369J5U7	0	0	0	0	0	0	0.241468	0.408106	0.144978
A0A369J5V7	0	0	0	0	0	0	0.358431	0.566728	0.286498
A0A369J5X9	0	0	0	0	0	0	3.39313	4.06553	3.42285
A0A369J624	0	0	0	0	0	0	0.0520183	0.0487105	0.0454027
A0A369KCG4	0	0	0	0	0	0	0.378436	0.40846	0.466407
A0A369J516	0.104002	0.0959128	0.0999575	0	0	0	0	0	0
A0A369KEF6	0	0	0	0.0563864	0.0616464	0.0426277	0	0	0
A0A369KEJ7	0	0	0	0	0	0	0.0301648	0.12634	0.0960944
A0A369J3H4	0	0	0	0	0	0	0.10258	0.12333	0.14408
A0A369IXP2	2.67947	2.12466	1.81707	0	0	0	0	0	0
A0A369IXX1	0.131171	0.0720222	0.0918988	0	0	0	0	0	0
A0A369IYB3	0	0	0	0	0	0	1.89224	2.09535	2.52914
A0A369IYN4;A0A369J5M7	0.124642	0.142302	0.393426	0	0	0	0	0	0
A0A369IYP6	1.12446	1.43714	1.54154	0	0	0	0	0	0
A0A369KHF3	0	0	0	0	0	0	0.982632	0.346673	0.207567
A0A369IYU5	0	0	0	0.314245	0.296647	0.331843	0	0	0
A0A369IZ25	0	0	0	0	0	0	0.093395	0.166756	0.186352
A0A369IZB3	0	0	0	0	0	0	0.0589972	0.177214	0.142419
A0A369KGW4	0	0	0	0	0	0	0.0841037	0.130154	0.374634
A0A369IZK8	0	0	0	0.0808912	0.0966665	0.0651159	0	0	0
A0A369IZK9	0.246886	0.416865	0.357851	0	0	0	0	0	0
A0A369KGQ9	0	0	0	0	0	0	0.661853	1.41388	2.16591
A0A369IZN7	0	0	0	0	0	0	1.42888	2.03851	1.48255
A0A369IZU7	0	0	0	0	0	0	0.075049	0.0574597	0.0926383
A0A369J002	0	0	0	0	0	0	0.138724	0.12174	0.155709
A0A369J0S5	0	0	0	0	0	0	0.158785	0.115552	0.0723183
A0A369J3D0	0	0	0	0	0	0	0.27467	0.185836	0.0970025
A0A369KF60	0	0	0	0	0	0	0.312868	0.105089	0.20696
A0A369J2R2	0	0	0	0.119718	0.120296	0.120007	0	0	0
A0A369J2P6	0	0	0	0.439282	0.224381	0.447575	0	0	0
A0A369J2L6	0	0	0	0	0	0	0.0906339	0.181079	0.135856
A0A369J2H8	0	0	0	0	0	0	0.0707061	0.230816	0.150761
A0A369KCG1	0	0	0	0	0	0	0.0302646	0.0313216	0.0292077
A0A369KFL9	0.304935	0.433632	0.0724493	0	0	0	0	0	0
A0A369J1Y1	0	0	0	0	0	0	0.185294	0.0596914	0.122493
A0A369J1T9	0.388019	0.814909	0.397094	0	0	0	0	0	0
A0A369KFU7	0	0	0	0	0	0	2.31909	0.75291	0.796783
A0A369J1L1	0	0	0	0.822758	0.298922	0.56084	0	0	0
A0A369J141	0	0	0	0	0	0	0.0800989	0.0413057	0.170379
A0A369J0W7	0	0	0	0	0	0	0.148542	0.166087	0.157314
A0A369J274	0	0	0	0	0	0	0.646831	0.518317	0.582574
A0A369KCF5	0	0	0	0	0	0	0.187601	0.301697	0.169919
A0A369J626	0	0	0	0	0	0	0.0488112	0.042882	0.0547405
A0A369KCE5	0.792674	0.677744	0.735209	0	0	0	0	0	0
A0A369J8A9	0.248192	0.289607	0.164826	0	0	0	0	0	0
A0A369J8C7	0.207748	0.199961	0.203854	0	0	0	0	0	0
A0A369J8D4	0.134469	0.145738	0.0966705	0	0	0	0	0	0
A0A369J8P1	0	0	0	0	0	0	0.0204285	0.0259888	0.0315492
A0A369J8U7	0	0	0	0	0	0	0.0765669	0.0402625	0.146235
A0A369KA31	0	0	0	0	0	0	0.0482187	0.0489874	0.04745
A0A369KA27	0	0	0	0	0	0	0.359926	0.067219	0.200596
A0A369J948	0.0980296	0.0949066	0.0449563	0	0	0	0	0	0
A0A369KA04	0	0	0	0	0	0	0.260959	0.266737	0.255182
A0A369J9D9;A0A369JQ31	0	0	0	0	0	0	0.248846	0.249825	0.185173
A0A369J9L8	0	0	0	0.19336	0.412363	0.208788	0	0	0
A0A369J9T0;A0A369JTL9	0	0	0	0	0	0	0.735915	0.77428	0.746912
A0A369J9Z7	0.150824	0.137047	0.143936	0	0	0	0	0	0
A0A369JA13	0	0	0	0	0	0	0.0680933	0.103807	0.0859503
A0A369K9T0	0.270232	0.641631	0.455931	0	0	0	0	0	0
A0A369JA30	0	0	0	0	0	0	0.0266772	0.0275653	0.0284534
A0A369JA35	0	0	0	0	0	0	1.09489	0.996369	0.875951
A0A369K935	0	0	0	0	0	0	0.569557	0.53048	0.608635
A0A369K966	0	0	0	0	0	0	0.141595	0.142872	0.560189
A0A369JAT2	0	0	0	0	0	0	0.168484	0.124362	0.146423
A0A369K9E4	0.634488	0.511746	0.157766	0	0	0	0	0	0
A0A369JAL0	1.98247	1.64568	1.75526	0	0	0	0	0	0
A0A369K9J7	0	0	0	0	0	0	0.414516	1.93292	0.574175
A0A369KAD2	0	0	0	0	0	0	0.199328	0.504689	0.19147
A0A369K9J9	0	0	0	0	0	0	0.271476	0.118546	0.129768
A0A369JAA7	0	0	0	0	0	0	0.200254	0.130924	0.0990195
A0A369K9L3	0	0	0	0	0	0	0.470601	0.49605	0.380494
A0A369JA49	0	0	0	0	0	0	4.41912	5.10246	4.23742
A0A369K9M7	0	0	0	0.14765	0.1668	0.157225	0	0	0
A0A369JA47	0.0483765	0.080978	0.0595242	0	0	0	0	0	0
A0A369JA37	0.0643077	0.0533778	0.0353827	0	0	0	0	0	0
A0A369JAF9	0	0	0	0	0	0	0.25805	0.476347	0.623833
A0A369JBB0	0	0	0	0.024625	0.0377275	0.0311763	0	0	0
A0A369J8A1	0	0	0	0	0	0	0.0351445	0.0514073	0.0357315
A0A369KAH3	0	0	0	0	0	0	0.571767	0.78595	0.357584
A0A369J6C1	0	0	0	0	0	0	0.405996	0.12436	0.0835037
A0A369J6D0	0	0	0	0	0	0	0.249693	0.352735	0.14665
A0A369J6D3	0	0	0	0	0	0	0.850418	0.925981	0.8882
A0A369J6E1	2.18498	2.1596	1.02655	0	0	0	0	0	0
A0A369KC28	0	0	0	0	0	0	0.135763	0.120102	0.127932
A0A369KC05	0	0	0	0	0	0	0.602383	0.521967	0.0295186
A0A369J6P3	0	0	0	0	0	0	0.301889	0.468137	0.473816
A0A369J6Q2	0	0	0	0	0	0	0.412779	0.603065	0.790003
A0A369KBX5	0.843182	0.545222	1.74139	0	0	0	0	0	0
A0A369J6W3	0	0	0	0	0	0	0.0729868	0.0625976	0.0677922
A0A369KBT9	0	0	0	0	0	0	0.31965	0.416227	0.539996
A0A369J720	0	0	0	0	0	0	0.255451	0.292111	1.83557
A0A369J724	0.413785	0.453523	0.433654	0	0	0	0	0	0
A0A369J739	0.419334	0.333797	0.244987	0	0	0	0	0	0
A0A369J751	0	0	0	0	0	0	0.0725684	0.106966	0.0381706
A0A369KBD3	0	0	0	1.0914	1.3576	1.02257	0	0	0
A0A369J784	0	0	0	0	0	0	0.558988	0.160289	0.359639
A0A369KAI5	0	0	0	0	0	0	0.15435	0.167426	0.141274
A0A369KAI8	0	0	0	0.130074	0.147914	0.138994	0	0	0
A0A369JEQ5	0	0	0	0	0	0	0.127967	0.126021	0.166091
A0A369J801;A0A369IYE2	0.924048	0.584011	0.53243	0	0	0	0	0	0
A0A369J7X7	0.441971	1.46584	1.47176	0	0	0	0	0	0
A0A369J7T3	0.472453	0.256218	0.411433	0	0	0	0	0	0
A0A369J817	0.124259	0.233243	0.0745866	0	0	0	0	0	0
A0A369J7N7	0.351796	0.22283	0.0363648	0	0	0	0	0	0
A0A369J7D9	2.15458	1.88887	1.74304	0	0	0	0	0	0
A0A369KAT8	0	0	0	0	0	0	0.218218	0.190968	0.157347
A0A369J7D7	0	0	0	0	0	0	0.269068	0.271157	0.266979
A0A369J7D0	0	0	0	0	0	0	0.0512741	0.0490278	0.0501509
A0A369KAW4	0.0753018	0.0452209	0.0602614	0	0	0	0	0	0
A0A369KB48	0.485882	0.246322	0.516496	0	0	0	0	0	0
A0A369KAR5	0	0	0	0.662504	0.490199	0.317894	0	0	0
A0A369JET8	0	0	0	0	0	0	1.19211	4.03799	0.230835
A0A369K5S6	0.0375569	0.0352443	0.0626284	0	0	0	0	0	0
A0A369JEU1	0	0	0	0	0	0	0.171995	0.190236	0.0924161
A0A369JSU8	0	0	0	0.129261	0.14734	0.111183	0	0	0
A0A369JSU7	0	0	0	0	0	0	0.0796793	0.031069	0.0720051
A0A369JSS8	0	0	0	0.23968	0.279636	0.199724	0	0	0
A0A369JSQ8	0	0	0	0	0	0	0.0679716	0.0616921	0.0648318
A0A369JSN9	0.891708	0.715512	0.622603	0	0	0	0	0	0
A0A369K1F3	0	0	0	0	0	0	0.201395	0.25542	0.177226
A0A369JSV2	1.59537	0.699562	1.14746	0	0	0	0	0	0
A0A369K1H0	0	0	0	0	0	0	0.679982	0.594241	0.5085
A0A369JSK0	1.57736	1.58418	1.17489	0	0	0	0	0	0
A0A369JSH7	0.17265	0.160607	0.195896	0	0	0	0	0	0
A0A369K1J8	0	0	0	0	0	0	0.541387	0.769708	0.313067
A0A369JSA2	0	0	0	0	0	0	0.177358	0.189213	0.183285
A0A369K1N5	0	0	0	0.640488	0.451826	0.546157	0	0	0
A0A369JS37	0.209391	0.112972	0.386558	0	0	0	0	0	0
A0A369JSL1	0	0	0	0	0	0	0.47642	0.396625	0.362568
A0A369JS17	0.207793	0.477063	0.113095	0	0	0	0	0	0
A0A369JSW9	0	0	0	0	0	0	0.354146	0.393177	0.373661
A0A369JT04	0	0	0	1.11119	0.433462	0.117791	0	0	0
A0A369K0R7	0.181093	0.245592	0.213342	0	0	0	0	0	0
A0A369JTZ3	0.230103	0.227764	0.197159	0	0	0	0	0	0
A0A369JTV2	0	0	0	0	0	0	0.0337046	0.0269465	0.0404627
A0A369K0V8	0	0	0	0.123405	0.0940113	0.190842	0	0	0
A0A369JTN5	0	0	0	0	0	0	0.0335472	0.0306193	0.0556497
A0A369JTM4	0	0	0	0	0	0	2.10814	2.13579	2.16344
A0A369K1B5	0	0	0	0	0	0	0.718281	0.784836	0.851391
A0A369K108	1.45185	1.22518	1.11585	0	0	0	0	0	0
A0A369JT71	0	0	0	0	0	0	0.398048	0.430841	0.463635
A0A369JT56	0	0	0	0	0	0	0.0535637	0.0211543	0.0859731
A0A369JT52	0	0	0	0.0430528	0.0460311	0.0208822	0	0	0
A0A369JT46	0	0	0	0	0	0	0.265251	0.267597	0.269942
A0A369JT41	0	0	0	0.984654	0.0880175	0.536336	0	0	0
A0A369JT26	0	0	0	0.0743123	0.0581612	0.0428707	0	0	0
A0A369JTH7	0	0	0	0.064137	0.0736207	0.0546532	0	0	0
A0A369K1T1	0	0	0	0	0	0	0.039555	0.0433152	0.0414351
A0A369K1T3	0.487807	0.426674	0.344459	0	0	0	0	0	0
A0A369JS01	0	0	0	0.6975	0.747336	0.478349	0	0	0
A0A369JPP6	0	0	0	0.0392076	0.054719	0.0994572	0	0	0
A0A369JPL9	0	0	0	0	0	0	0.0316912	0.0762118	0.120733
A0A369JPB8	0.145568	0.148151	0.116638	0	0	0	0	0	0
A0A369JPA7	0	0	0	0	0	0	0.111346	0.0638708	0.040209
A0A369K2I0	0	0	0	0	0	0	0.631326	0.840955	0.423181
A0A369JP84	0	0	0	0.774578	0.0898057	0.432192	0	0	0
A0A369JPR0	0	0	0	1.69028	1.63367	1.66198	0	0	0
A0A369JP54	0	0	0	0	0	0	0.26307	0.269649	0.276228
A0A369JNX3	0	0	0	0	0	0	1.18976	1.06072	0.625248
A0A369JNW1	0	0	0	0	0	0	4.34926	0.0517673	0.06414
A0A369JNJ4	0	0	0	0	0	0	0.135991	0.164399	0.192806
A0A369JNI9	0.39547	0.31919	0.210126	0	0	0	0	0	0
A0A369JNG6	0.0385914	0.0407318	0.0330476	0	0	0	0	0	0
[truncated: 243 more rows]
