# Supplementary material for: Comparative Proteomic Analyses within Three Developmental Stages of the Mushroom White Hypsizygus marmoreus
Source: J Fungi (Basel). 2023 Feb 8;9(2):225. doi: 10.3390/jof9020225 (PMC9958986; doi:10.3390/jof9020225)
Supplement: Supplementary file 1 [file jof-09-00225-s001.zip › Table S10_cytoscape_full_nodes.txt]

nodeName	Module
A0A369J9N1	turquoise
A0A369K7X5	turquoise
A0A369JYV9	blue
A0A369JSZ5	turquoise
A0A369JNW5	turquoise
A0A369K703	blue
A0A369J6X4	blue
A0A369K7B0	pink
A0A369K381	brown
A0A369JMB5	yellow
A0A369KBH4	turquoise
A0A369JNB4	turquoise
A0A369JUK2	turquoise
A0A369JNN0	brown
A0A369K552	blue
A0A369K4T3	turquoise
A0A369KA69	turquoise
A0A369JUF6	brown
A0A369K6Z3	blue
A0A369JGQ2	turquoise
A0A369J696;A0A369J8P9	brown
A0A369K706	blue
A0A369JRP0	turquoise
A0A369K866	brown
A0A369JZK5	brown
A0A369JP11	brown
A0A369JWQ5	turquoise
A0A369JRN8	red
A0A369K377	turquoise
A0A369J6L6	blue
A0A369JPD1	blue
A0A369K162	brown
A0A369K5S8	blue
A0A369K6L6	brown
A0A369KDX4;A0A369J671	turquoise
A0A369JCW3	blue
A0A369JV15	brown
A0A369J8K4	pink
A0A369JK75	green
A0A369J343	turquoise
A0A369J3A6	green
A0A369JGG2	turquoise
A0A369JR16	red
A0A369J9R1	turquoise
A0A369JIS9	blue
A0A369JGF8;A0A369K1H8	turquoise
A0A369JXN7	blue
A0A369JE69;A0A369J7Z9;A0A369J937	brown
A0A369JS64	blue
A0A369JGA3	brown
A0A369IZD5	brown
A0A369KC08	brown
A0A369K8V5	blue
A0A369JH95	yellow
A0A369JE42	brown
A0A369JZL6	turquoise
A0A369JG77	red
A0A369JU01	brown
A0A369JKV9	red
A0A369J7B8	brown
A0A369J245	brown
A0A369JWX6	yellow
A0A369JXR0	blue
A0A369K5K7	brown
A0A369J4J2	blue
A0A369K6D1	blue
A0A369JF09	red
A0A369J7G7	brown
A0A369KC13;A0A369JB50	turquoise
A0A369JVR9	blue
A0A369JH43	turquoise
A0A369JDW4	turquoise
A0A369JXV9	red
A0A369KEH5	yellow
A0A369JYY6	turquoise
A0A369JXI5	brown
A0A369J9Y1	blue
A0A369J755	red
A0A369JBW1	brown
A0A369J940;A0A369J438	blue
A0A369JAL1;A0A369J140	green
A0A369J8R8	green
A0A369K708	brown
A0A369J3V8	brown
A0A369JUQ2	blue
A0A369K8F2	turquoise
A0A369JV54	brown
A0A369JUZ4	brown
A0A369JA69	turquoise
A0A369JB29	blue
A0A369JBP9	turquoise
A0A369J825	blue
A0A369J7S7	brown
A0A369JBX3	brown
A0A369JZI9	red
A0A369JNB1	brown
A0A369JWR3	turquoise
A0A369JWU9	red
A0A369K1S0	turquoise
A0A369JUC6	brown
A0A369K1T5	turquoise
A0A369JE50	red
A0A369KC73	brown
A0A369K4W2	brown
A0A369JSC8	brown
A0A369JGV5	brown
A0A369K5Q5	brown
A0A369KC14	brown
A0A369JWN9	brown
A0A369JQJ2	red
A0A369K658	red
A0A369K1U6	brown
A0A369J4G8	brown
A0A369K652	green
A0A369JY05	turquoise
A0A369K676	blue
A0A369J8J9	brown
A0A369JN96	blue
A0A369JYR8	blue
A0A369JHR9;CON__Q3ZBD7	green
A0A369K2K3	brown
A0A369JUQ1	turquoise
A0A369JXX7	brown
A0A369JUZ7	brown
A0A369KD31;A0A369K6E3	blue
A0A369JGX8	brown
A0A369JI38	yellow
A0A369K6X7	blue
A0A369JQY3	blue
A0A369J7M5	turquoise
A0A369K2K8	turquoise
A0A369JM05	turquoise
A0A369JBU0	red
A0A369JYB1	turquoise
A0A369JF29	blue
A0A369K2A6	yellow
A0A369J8L8	brown
A0A151VES4;A0A369J1D5	turquoise
A0A369JSL5	yellow
A0A369JA19	brown
A0A369JI11;A0A369JHT2	turquoise
A0A369JRQ0	turquoise
A0A369JTL1	brown
A0A369JW47;A0A369JFW4	pink
A0A369KD97	turquoise
A0A369JTW0	brown
A0A369KGF1;A0A369KAM2;A0A369JMC0;A0A369KAE9;A0A369JDR4	turquoise
A0A369J209	brown
A0A369JYI8	blue
A0A369K5X4	green
A0A369K670	turquoise
A0A369J5D4	brown
A0A369K7A9	turquoise
A0A369JXQ1	black
A0A369JEU4	turquoise
A0A369J3Y5	blue
A0A369K257	brown
A0A369J1T6	red
A0A369J588	blue
A0A369JGZ0	blue
A0A369K9K0	blue
A0A369K203	brown
A0A369K6W1	green
A0A369JQM2	red
A0A369K994	brown
A0A369JRR6	brown
A0A369K7B5	yellow
A0A369JA40	red
A0A369J580	green
A0A369KF41	brown
A0A369J6V3	brown
A0A369JU76	yellow
A0A369J5G2	blue
A0A369J2L5	yellow
A0A369K6M8	turquoise
A0A369K2E9	turquoise
A0A369J7E4	blue
A0A369K1C4	turquoise
A0A369J8Y1;A0A369JZW3;A0A369K006;A0A369JWU5	blue
A0A369K2V9	turquoise
A0A369JTH4	brown
A0A369JVD2	brown
A0A369KEW7	red
A0A369J7L9	red
A0A369JUR4	brown
A0A369KBZ4	red
A0A369K666	red
A0A369JN97	brown
A0A369JUM6	turquoise
A0A369JFE9	brown
A0A369K3X0	brown
A0A369K2X1	red
A0A369JPI3	blue
A0A369JDX4	red
A0A369K5U9	blue
A0A369JVD1	blue
A0A369K7B8	red
A0A369JPH0	red
A0A369KAE3;A0A369JL95	blue
A0A369JPQ5	brown
A0A369K2H4	turquoise
A0A369K9L8	brown
A0A369JKI2	red
A0A369JD40	brown
A0A369K2V1	turquoise
A0A369JSR9	turquoise
A0A369JGG0	green
A0A369K3F8	turquoise
A0A369J5A0;A0A369J779	turquoise
A0A369K5L4	red
A0A369J837	green
A0A369J591	red
A0A369JC75	yellow
A0A369K435	grey
A0A369JVZ2	blue
A0A369K5A5	brown
A0A369JQN2	brown
A0A369K2W4	blue
A0A369K1D2	turquoise
A0A369K982	blue
A0A369K4Q2	red
A0A369J741	black
A0A369JPZ9	red
A0A369IZW7	blue
A0A369JZT9	brown
A0A369K201	red
A0A369JYF7	turquoise
A0A369K2Q9	brown
A0A369JZ61	green
A0A369JDR1	red
A0A369KA18	blue
A0A369J4T7	brown
A0A369JP07	blue
A0A369J1E2	turquoise
A0A369JS43	brown
A0A369KDP6	turquoise
A0A369JCZ7	blue
A0A369JY94;A0A369JSR4	turquoise
A0A369K0W1	blue
A0A369JYT6	turquoise
A0A369JWT4	red
A0A369J8H2	blue
A0A369J559	brown
A0A369JQP3	green
A0A369K248	brown
A0A369JKM5	brown
A0A369K7R0	blue
A0A369JS90;A0A369J854	turquoise
A0A369KAT5	turquoise
A0A369JG46	red
A0A369K0F9	blue
A0A369K542	brown
A0A369JLX6	turquoise
A0A369JFW8	pink
A0A369K9P8	brown
A0A369K2G4	brown
A0A369J3E7	brown
A0A369K020	blue
A0A369JX34	blue
A0A369JPG5	green
A0A369JZX8	turquoise
A0A369JX88	turquoise
A0A369JNU7	turquoise
A0A369K3S8	blue
A0A369JTI9	blue
A0A369JQV2	brown
A0A369K9N8	red
A0A369J1U4	brown
A0A369K865	turquoise
A0A369KFH7	blue
A0A369JDW9	yellow
A0A369JNE5	yellow
A0A369K981	blue
A0A369JTM3	blue
A0A369J7D3	brown
A0A369JEX3	blue
A0A369JFN2	blue
A0A369JVJ7	turquoise
A0A369K9G1	blue
A0A369JAS5	turquoise
A0A369KBU1	red
A0A369IYS2	brown
A0A369J1C0	turquoise
A0A369JCR5	red
A0A369JSJ9	turquoise
A0A369JSM1	blue
A0A369JTK1	brown
A0A369JL11	pink
A0A369K506	green
A0A369JBZ0	turquoise
A0A369J9X3	red
A0A369JAK1	brown
A0A369JS32	green
A0A369IYD4	turquoise
A0A369K2T8	turquoise
A0A369K9H4	blue
A0A369JGL2	yellow
A0A369JWM3	yellow
A0A369K3F1	brown
A0A369JVF6	turquoise
A0A369JJF8	yellow
A0A369JFC8	brown
A0A369JLC1	brown
A0A369JYN7	brown
A0A369JBV2	brown
A0A369KHL5	turquoise
A0A369JFL8	turquoise
A0A369JM38	brown
A0A369JXQ9	brown
A0A369JB65;A0A369K4D2;A0A369JI36	blue
A0A369JI07	brown
A0A369K791	blue
A0A369JI09	brown
A0A369K7Q9	brown
A0A369KDX0	turquoise
A0A369KGI7	yellow
A0A369JJ31	turquoise
A0A369JLR5	brown
A0A369KBC4	blue
A0A369K427	brown
A0A369JHJ3;A0A369JJK0;A0A369JHF2;A0A369JQ32	turquoise
A0A369JK29	turquoise
A0A369K4B6	black
A0A369J956;A0A369JXP3	turquoise
A0A369JT83	red
A0A369JF95	green
A0A369K9K1	brown
A0A369JJP1	turquoise
A0A369JUI6	turquoise
A0A369K1D0	blue
A0A369JYX9	black
A0A369K8W7	brown
A0A369K4Y3	blue
A0A369JKI1	brown
A0A369K147	turquoise
A0A369JPJ9	red
A0A369K6V5	turquoise
A0A369JS89;A0A369JBS6	turquoise
A0A369JBI9	red
A0A369JP99	brown
A0A369JY52	turquoise
A0A369JKX9	turquoise
A0A369JAL5	turquoise
A0A369JYS8	turquoise
A0A369K8F1	red
A0A369K9R8	brown
A0A369JM63	red
A0A369JZC7	turquoise
A0A369JU20	yellow
A0A369JP37	blue
A0A369JT28	turquoise
A0A369JZK0	turquoise
A0A369K0Z4	turquoise
A0A369JC65	brown
A0A369K536	turquoise
A0A369K1C5	turquoise
A0A369JIH3	black
A0A369JIY3	green
A0A369JQD1	brown
A0A369JLE8	blue
A0A369KE53	red
A0A369JP58	red
A0A369JCX3	blue
A0A369K8R3	turquoise
A0A369KA55	blue
A0A369K6L4	brown
A0A369JGY6;A0A369JGX5;A0A369J153;A0A369JCQ1;A0A369J1V7;A0A369JJN8;A0A369JLK1;A0A369JIX7	blue
A0A369JND0	grey
A0A369JX46	red
A0A369K024	turquoise
A0A369K0J9	brown
A0A369KER8	blue
A0A369K319	turquoise
A0A369J743	green
A0A369JEW6	turquoise
A0A369JK92	blue
A0A369KDN6	blue
A0A369K6J3	brown
A0A369JZG8	yellow
A0A369JZM2	brown
A0A369JPA1	blue
A0A369JQE3	green
A0A369JDR2	pink
A0A369JQG1	blue
A0A369JI40	brown
A0A369JQR8	brown
A0A369JV29	turquoise
A0A369KA22	yellow
A0A369JG99	blue
A0A369JIW7	brown
A0A369JH94	blue
A0A369K3A4	blue
A0A369JY18	black
A0A369JHM8	yellow
A0A369JG85	turquoise
A0A369JLA1	yellow
A0A369K1I6	brown
A0A369JD10	yellow
A0A369JCT1	turquoise
A0A369JFN7	brown
A0A369J9Z8	blue
A0A369JVF7	yellow
A0A369J391	black
A0A369JFV7	turquoise
A0A369JYM1	black
A0A369JWP4	turquoise
A0A369JVL8	turquoise
A0A369K197	brown
A0A369JNS6	yellow
A0A369J6G9	yellow
A0A369JAD7	red
A0A369JDW0	brown
A0A369JGV4;A0A369JHR7;A0A369K5F8;A0A369K055	turquoise
A0A369KB67	brown
A0A369JSR8	blue
A0A369JQJ6	brown
A0A369JG94	brown
A0A369K5V7	brown
A0A369JAG4	turquoise
A0A369JDY6	turquoise
A0A369K9K8	pink
A0A369JMQ4	turquoise
A0A369JFE5	turquoise
A0A369JVF3	brown
A0A369JUH9	black
A0A369K488;REV__A0A369JU78	red
A0A369JAW1;A0A369JD36	blue
A0A369KBV9	brown
A0A369JF77	blue
A0A369JMI2	brown
A0A369KBK0	blue
A0A369JBU6	turquoise
A0A369JZ73	turquoise
A0A369K664	turquoise
A0A369JG10	green
A0A369JP22;A0A369JPI9	yellow
A0A369JQM8	turquoise
A0A369J4J8	red
A0A369JSV3	blue
A0A369JRE3	blue
A0A369JNA1;A0A369JH12	blue
A0A369JX17	pink
A0A369K2E8	turquoise
A0A369K8W6	green
A0A369K845	blue
A0A369JGB5	turquoise
A0A369JKF8	yellow
A0A369JX44	turquoise
A0A369JSH6	blue
A0A369K888	turquoise
A0A369JHN0	brown
A0A369IZM8	turquoise
A0A369JI53	black
A0A369K263	blue
A0A369K3Q2	blue
A0A369K5P4	brown
A0A369JST1	brown
A0A369KAM4	turquoise
A0A369JL47	black
A0A369JS70	blue
A0A369J247;A0A369J1I0	red
A0A369K4W4	blue
A0A369J604	brown
A0A369J1K1	blue
A0A369JAM5	yellow
A0A369JTG8	grey
A0A369JKC0	brown
A0A369J7H3	red
A0A369IXZ6	turquoise
A0A369JJB3	brown
A0A369JXT6	brown
A0A369J648	yellow
A0A369JN55	black
A0A369J5B3	blue
A0A369JPK0;A0A369JI43	brown
A0A369JR33	blue
A0A369JNM7	blue
A0A369IYK3	black
A0A369JQ39	black
A0A369KBQ2	turquoise
A0A369K0G7	brown
A0A369K4I0	brown
A0A369JU88	turquoise
A0A369JPR7	turquoise
A0A369JFP3;A0A369IXN2	blue
A0A369KAA9	yellow
A0A369K508	blue
A0A369JD92;A0A369JWB4	brown
A0A369K3T7	brown
A0A369JTI5	blue
A0A369JPN9	turquoise
A0A369JK37	brown
A0A369JBA9	grey
A0A369K7Y9	turquoise
A0A369JYB4	green
A0A369K1R4	blue
A0A369KC71	turquoise
A0A369K4L9	blue
A0A369JU64	turquoise
A0A369JV41	turquoise
A0A369JVN4	turquoise
A0A369JMN6	brown
A0A369K7L6	brown
A0A369JNV0	blue
A0A369KAU8	turquoise
A0A369JBY3	brown
A0A369K1R0	pink
A0A369JRN9	yellow
A0A369JQN1	turquoise
A0A369KDK0	blue
A0A369J9Q8	blue
A0A369K379	turquoise
A0A369J828	brown
A0A369K0C0	blue
A0A369KAR7	brown
A0A369JM86	green
A0A151VET2;A0A151W1V5;A0A369JT59	turquoise
A0A369K5C3	brown
A0A369J1P5	turquoise
A0A369JRN3	turquoise
A0A369J312	blue
A0A369JI04	blue
A0A369KBA1	red
A0A369J6W0	pink
A0A369JEG0	yellow
A0A369JGT2	brown
A0A369K215	yellow
A0A369JKP4	red
A0A369K289;A0A369K4S2	turquoise
A0A369JKH0	yellow
A0A369JWD4;A0A369JQB0	turquoise
A0A369JTV5	yellow
A0A369J2Q1	turquoise
A0A369JNP1	pink
A0A369K651	yellow
A0A369JII4	pink
A0A369K034	turquoise
A0A369JUP8	turquoise
A0A369K582	brown
A0A369JMJ8	pink
A0A369K4H1	yellow
A0A369J678	blue
A0A369JB43	green
A0A369KBI6	green
A0A369KAX2	yellow
A0A369J8L4	yellow
A0A369JVP7	yellow
A0A369J744	turquoise
A0A369KC42	red
A0A369JNU1	brown
A0A369JFR5	brown
A0A369JT19	brown
A0A369JSS7	blue
A0A369K3K2	turquoise
A0A369JX03	yellow
A0A369JFP4	brown
A0A369K1Y0	brown
A0A369JGM4	blue
A0A369JC55	black
A0A369JU17	yellow
A0A369JW51	turquoise
A0A369K869	brown
A0A369JM31	yellow
A0A369K1X6;A0A369JKT9;A0A369JC10;A0A369K8Z1;A0A369JIP1	brown
A0A369JQA8	brown
A0A369JZ07;A0A369JY08;A0A369JW13	turquoise
A0A369JKW8	blue
A0A369JC73	green
A0A369JPY7	turquoise
A0A369K357	turquoise
A0A369K8B6	brown
A0A369J2L3	blue
A0A369JNH4	green
A0A369JWX1	yellow
A0A369J2A4	pink
A0A369KH81	brown
A0A369JJK1	brown
A0A369JVT3	turquoise
A0A369JZ69	pink
A0A369JVI5	brown
A0A369JKU5	red
A0A369J7E1	brown
A0A369K5V6	brown
A0A369K700	blue
A0A369K912	black
A0A369JRU0	grey
A0A369JR54	green
A0A369K4J4	brown
A0A369JJB9	blue
A0A369K1E8	blue
A0A369KHD3	blue
A0A369K1D6	turquoise
A0A369JDU0	yellow
A0A369JMV8	red
A0A369JT17	red
A0A369JUU1;A0A369JR00	blue
A0A369JRI0	brown
A0A369K093	turquoise
A0A369JS72	blue
A0A369K1Q3;REV__A0A369K1Q3;A0A369K7D5	turquoise
A0A369KAM3	turquoise
A0A369K7J9	black
A0A369J8W6	yellow
A0A369IZE8	turquoise
A0A369K4E6	yellow
A0A369JB42	turquoise
A0A369K0K8	pink
A0A369J471	brown
A0A369JG58	turquoise
A0A369KA09	brown
A0A369JG86	black
A0A369K0R9	brown
A0A369J097	turquoise
A0A369JIB4	turquoise
A0A369JX12	blue
A0A369J8N6	turquoise
A0A369JWF8	turquoise
A0A369IYY2;A0A369J5S2	pink
A0A369K8I8	turquoise
A0A369JRX7	turquoise
A0A369JA05	red
A0A369JLF5	blue
A0A369JPD6	yellow
A0A369KC56	turquoise
A0A369JL66;CON__ENSEMBL:ENSBTAP00000025008;A0A369K174	black
A0A369JTH1	brown
A0A369JNB3;REV__A0A369JWC0	yellow
A0A369JWV0	blue
A0A369JMY5	brown
A0A369JRG3	brown
A0A369JYT2	turquoise
A0A369JYN3	turquoise
A0A369J966	turquoise
A0A369JKD9	brown
A0A369JJ34	brown
A0A369K6Q6	pink
A0A369J2U4;A0A369J1L0	pink
A0A369JQH6	turquoise
A0A369JUA6	turquoise
A0A369KE82	brown
A0A369JC36	yellow
A0A369K9R4;A0A369JMQ1	turquoise
A0A369K434	red
A0A369JV27	brown
A0A369JWG3	blue
A0A369JB79	turquoise
A0A369JQX5	turquoise
A0A369JA46	black
A0A369JNZ8	black
A0A369K047	blue
A0A369JI95	turquoise
A0A369KDT1	red
A0A369JYE1	blue
A0A369JRY9;A0A369JRR4	yellow
A0A369K9Z5	yellow
A0A369JUB4	turquoise
A0A369K0V1	blue
A0A369K2W9	red
A0A369JGT9	red
A0A369JBD4	turquoise
A0A369K7I8;A0A369J7Y6	blue
A0A369JNN2	yellow
A0A369J6E3	blue
A0A369J3X7	turquoise
A0A369J738	yellow
A0A369JQ18	grey
A0A369JI72	turquoise
A0A369KE66	blue
A0A369J1J9	turquoise
A0A369KBL7	blue
A0A369K5Q8	brown
A0A369JC32	yellow
A0A369JFQ9	red
A0A369K2W0	turquoise
A0A369JLE7	red
A0A369JVC4	turquoise
A0A369J7C9	yellow
A0A369J9E5	blue
A0A369JIJ3	brown
A0A369JLU7	green
A0A369JN26	turquoise
A0A369JF66	turquoise
A0A369K725	green
A0A369J5E3	turquoise
A0A369K7W0	turquoise
A0A369JP43	turquoise
A0A369JFT6	turquoise
A0A369JXH4	blue
A0A369JJS6;A0A369K8H5;A0A369JEE1	blue
A0A369J962	yellow
A0A369K3V7	turquoise
A0A369JF39	turquoise
A0A369K5W8	turquoise
A0A369K2A7	brown
A0A369JH98	brown
A0A369JMC7	green
A0A369KAB3	blue
A0A369JJ14	blue
A0A369JKX4	pink
A0A369JJ95	brown
A0A369K7G7	brown
A0A369JPU8	turquoise
A0A369K340	turquoise
A0A369KAZ1	turquoise
A0A369J2T2	black
A0A369JA04	green
A0A369JMA3	blue
A0A369JLT0	turquoise
A0A369JKZ7	brown
A0A369JM94	turquoise
A0A369JGP9	blue
A0A369K2G0	brown
A0A369JYY2	brown
A0A369JK33	brown
A0A369JIR0	blue
A0A369KCI8	blue
A0A369JB76	turquoise
A0A369JP71	blue
A0A369JVP1	pink
A0A369K5Q9	blue
A0A369JJV8	turquoise
A0A369K7Q0	grey
A0A369JIQ7	yellow
A0A369JP20	brown
A0A369JGG1	brown
A0A369JDS4	brown
A0A369JUW8	green
A0A369KCG7	blue
A0A369JSV0	red
A0A369JUC3	green
A0A369JZV6	turquoise
A0A369JVG3	pink
A0A369JDG1	yellow
A0A369JP82	blue
A0A369KGT0	yellow
A0A369K9I9	black
A0A369K389	blue
A0A369KJ51	brown
A0A369KH52	brown
A0A369JXN1	blue
A0A369JAY8	turquoise
A0A369K4K2	brown
A0A369J1M2	blue
A0A369JEP7	black
A0A369KGS9	green
A0A369JHE0	turquoise
A0A369K836	red
A0A369K529	brown
A0A369JFY8	turquoise
A0A369JTI6	turquoise
A0A369K2R0	turquoise
A0A369K225	brown
A0A369JGW2	brown
A0A369JDV9	yellow
A0A369JSN3	blue
A0A369JME0	turquoise
A0A369JF26	blue
G1UJX5	turquoise
A0A369JR69	green
A0A369K415	brown
A0A369KIS7	blue
A0A369JZ31	pink
A0A369JZR5	blue
A0A369K4N7	red
A0A369JL99	yellow
A0A369JRS6	turquoise
A0A369J9E8	blue
A0A369J7P8	blue
A0A369K952	turquoise
A0A369J3R4	turquoise
A0A369JKE1	red
A0A369KCL0	blue
A0A369J3U0	black
A0A369JKN3	black
A0A369K5I2	yellow
A0A369J9G0	yellow
A0A369JG08	brown
A0A369JZN7	black
A0A369JIZ1	turquoise
A0A369K7F3	grey
A0A369JT49	blue
A0A369J3A9	turquoise
A0A369JC85	turquoise
A0A369JTR1	green
A0A369JXP5	brown
A0A369IYB6	brown
A0A369K1T7	turquoise
A0A369JWH8	red
A0A369JJ75	blue
A0A369J3H6	red
A0A369K8H0	turquoise
A0A369J5N3	yellow
A0A369K6X3	red
A0A369JFL3	brown
A0A369JYG6	turquoise
A0A369K5A4	brown
A0A369K8F9	grey
A0A369JCP5	brown
A0A369JK93	blue
A0A369JKU7	turquoise
A0A369JAL9;A0A369J050	brown
A0A369JZ96	red
A0A369J7U8	green
A0A369JLH0	yellow
A0A369JJJ6	blue
A0A369J7S8	turquoise
A0A369KGG8	yellow
A0A369JUA5	blue
A0A369JP91	turquoise
A0A369JBD9	brown
A0A369JG42	yellow
A0A369JCT5	turquoise
A0A369JXC3	turquoise
A0A369J763	yellow
A0A369JWX5	turquoise
A0A369JT05	red
A0A369JFX9	turquoise
A0A369JB36	red
A0A369K0G5	blue
A0A369J196	green
A0A369K4S9	brown
A0A369JSV4	turquoise
A0A369JLQ7	blue
A0A369JV52	brown
A0A369JC22	turquoise
A0A369JSB5	turquoise
A0A369K137	yellow
A0A369K3J7	yellow
A0A369J9N4	turquoise
A0A369K8N2	red
A0A369JMB9;A0A369J6E2	brown
A0A369JI27	turquoise
A0A369K7U1	blue
A0A369K800	turquoise
A0A369KDL3	turquoise
A0A369JP32	turquoise
A0A369IZH7;A0A369JCD5	turquoise
A0A369JPQ3	brown
A0A369J8T9	turquoise
A0A369JKG5	turquoise
A0A369K8Z0	blue
A0A369J907	blue
A0A369K032	brown
A0A369IZT7	turquoise
A0A369J8C2	yellow
A0A369JE01	blue
A0A369JDF8	turquoise
A0A369JZG0	brown
A0A369JBN2	brown
A0A369K4Y7	blue
A0A369K7D4	turquoise
A0A369JWP5;A0A369JZE3	green
A0A369K3F3	brown
A0A369JN72	yellow
A0A369K927	black
A0A369K4T8	black
A0A369JWV1	brown
A0A369JS41	turquoise
A0A369K242;A0A369JVP4	yellow
A0A369JEZ9	turquoise
A0A369JE72;A0A369K1P6;A0A369KCB2;A0A369JHE1;A0A369JYK5	blue
A0A369JMB7	turquoise
A0A369J5I8	blue
A0A369JE99	pink
A0A369JFB2	blue
A0A369JCA3	green
A0A369JE22	black
A0A369KDP3	brown
A0A369JRV0	yellow
A0A369J7C0	blue
A0A369JFT0	yellow
A0A369JAG2	turquoise
A0A369JUF3	brown
A0A369JIS2	blue
A0A369K297	blue
A0A369JLD7	grey
A0A369JT35	blue
A0A369JB12	yellow
A0A369K7Z1	blue
A0A369KFX8	brown
A0A369JJ62	green
A0A369JGA9	brown
A0A369K202	yellow
A0A369KAV3	blue
A0A369JMR3	turquoise
A0A369IYC7	red
A0A369J9Q0	turquoise
A0A369JWY1	yellow
A0A369J0Q4	turquoise
A0A369JQG9	blue
A0A369JCF3	turquoise
A0A369JNB0;A0A369JIV2	turquoise
A0A369JH58	turquoise
A0A369J6N5	blue
A0A369K2N9	blue
A0A369JI03;A0A369JX14	turquoise
A0A369KGH3;A0A369KFT3	blue
A0A369JQC7	black
A0A369KCD9	blue
A0A369KGB5	blue
A0A369JDK1	blue
A0A369JZQ9	turquoise
A0A369K6Z2	black
A0A369JJV3	blue
A0A369JGA5	brown
A0A369J9C6	yellow
A0A369J0W4	brown
A0A369JE33	yellow
A0A369KH91	grey
A0A369JL46	blue
A0A369JER8	yellow
A0A369JS16;A0A369JGN9	brown
A0A369JG67	turquoise
A0A369JCP1	blue
A0A369JSP5	turquoise
A0A369KCW4	green
A0A369K1J0	turquoise
A0A369JL35	brown
A0A369K8U3	brown
A0A369J0B7	blue
A0A369JRM1	turquoise
A0A369JTU6	turquoise
A0A369JTL3	blue
A0A369JQ90	brown
A0A369JDA5	green
A0A369J1Y0	red
A0A369KE15	blue
A0A369K9V8	brown
A0A369J7T2	turquoise
A0A369JHM0	turquoise
A0A369JND5	brown
A0A369J6N2	brown
A0A369J7L7	black
A0A369K4N4	yellow
A0A369K5Q4	brown
A0A369J7B4	yellow
A0A369JYF5	yellow
A0A369K033	yellow
A0A369K3C3	turquoise
A0A369JX42	brown
A0A369JK05	green
A0A369J463	yellow
A0A369JNT7	turquoise
A0A369JHX2	blue
A0A369JN28	brown
A0A369J531	turquoise
A0A369K0I0	yellow
A0A369J780	black
A0A369JAI9	blue
A0A369JFC9	blue
A0A369K4M7	red
A0A369KAQ4	red
A0A369K136	blue
A0A369K2C9	blue
A0A369K9A5	brown
A0A369JXM8	turquoise
A0A369JE20	green
A0A369JVD8;A0A369J1E7	turquoise
A0A369J775	turquoise
A0A369JP38	turquoise
A0A369JXD5	blue
A0A369JKN5	turquoise
A0A369JJI7	yellow
A0A369JY97	blue
A0A369JN52	black
A0A369JM39	brown
A0A369JUH1	turquoise
A0A369K5G8	yellow
A0A369K846	turquoise
A0A369JVM4	brown
A0A369JLI4	brown
A0A369JH36	turquoise
A0A369KA60	red
A0A369JA78	blue
A0A369JC01	yellow
A0A369K1G0	green
A0A369K7V2	blue
A0A369JC24	brown
A0A369J9S5	turquoise
A0A369K6N7	brown
A0A369J0H4	turquoise
A0A369JRS3	yellow
A0A369J5F3	turquoise
A0A369K4L8	blue
A0A369JBE4	turquoise
A0A369JXV8	brown
A0A369JP65	blue
A0A369J7A9;A0A369JZU2	brown
A0A369J3H1	brown
A0A369JWM2	blue
A0A369JFQ1	turquoise
A0A369JQX6	yellow
A0A369K5R6	blue
A0A369JST0	brown
A0A369J712	black
A0A369KED5	turquoise
A0A369JML8	blue
A0A369JT47	brown
A0A369K7R6	green
A0A369JZS2	turquoise
A0A369K7C2	blue
A0A369JUU2	blue
A0A369J5W9	turquoise
A0A369JVY3	yellow
A0A369JEX6	blue
A0A369JCX5	blue
A0A369JI18	blue
A0A369K5D3;A0A369JH53	yellow
A0A369JXF6	black
A0A369J7Z8	blue
A0A369K4Z3	brown
A0A369JTF8	blue
A0A369JLR0	brown
A0A369JW23	blue
A0A369JSV9;A0A369JG02	blue
A0A369JI63	turquoise
A0A369JLF0	brown
A0A369JLF2	blue
A0A369JSU9	red
A0A369JMM1	black
A0A369K2U9	green
A0A369J8X6	blue
A0A369JNX8;A0A369KAJ7	blue
A0A369JP34;A0A369J1V1	red
A0A369KAP4	brown
A0A369K0U3	brown
A0A369JRW7	blue
A0A369JZK2	yellow
A0A369JNC5	brown
A0A369JQ94	turquoise
A0A369JG01	brown
A0A369KIY2	green
A0A369J9I3	brown
A0A369K928	brown
A0A369K2G8	green
A0A369JUN7	turquoise
A0A369JVF9	turquoise
A0A369K4G6	green
A0A369J7J1	blue
A0A369JN22	turquoise
A0A369JVV9;A0A369JEL7	turquoise
A0A369JFW7	turquoise
A0A369JKL3	red
A0A369K3J5	blue
A0A369J7D4	green
A0A369JIU2	red
A0A369JDC7	turquoise
A0A369K4T7	turquoise
A0A369JVG8	yellow
A0A369JU46	blue
A0A369J3W7	turquoise
A0A369KE32	turquoise
A0A369JHE6	black
A0A369J9U8	yellow
A0A369JID4	red
A0A369JXY1	green
A0A369K252	blue
A0A369K7Q6	turquoise
A0A369K7T9	yellow
A0A369JE37	black
A0A369JP02	green
A0A369JHY6	blue
A0A369JZ65	blue
A0A369JFZ2	black
A0A369JQ68	blue
A0A369JCN1	blue
A0A369JAC1	turquoise
A0A369JI24	green
A0A369JH99	yellow
A0A369JW11	turquoise
A0A369JTX3	yellow
A0A369JGJ3	red
A0A369JTR9	brown
A0A369J8M1	brown
A0A369J1T5	green
A0A369J8G0	turquoise
A0A369K4U6	black
A0A369JMR4	blue
A0A369K140	turquoise
A0A369JJ82	yellow
A0A369JY55	brown
A0A369K626	yellow
A0A369J9A4	brown
A0A369JDL7;A0A369K364	turquoise
A0A369JWZ1	black
A0A369JZP7	green
A0A369JAN9	turquoise
A0A369JL71	green
A0A369K222	green
A0A369K7P4	brown
A0A369K7F7	yellow
A0A369JH34	turquoise
A0A369KG27	blue
A0A369JSC7	brown
A0A369JBA6	pink
A0A369JL65	turquoise
A0A369JKD4	grey
A0A369IYW8	red
A0A369JQB4	turquoise
A0A369K6H6	turquoise
A0A369JQF7	green
A0A369KF18	blue
A0A369KBL2	brown
A0A369JXA1	black
A0A369JSX5	red
A0A369K0T0	turquoise
A0A369K4U8	turquoise
A0A369JTF2	turquoise
A0A369JWH6	blue
A0A369KFC5	turquoise
A0A369JWP8	turquoise
A0A369JZW1	turquoise
A0A369JAB8	turquoise
A0A369JKV0	blue
A0A369K633	brown
A0A369JMV1	green
A0A369JJU6	brown
A0A369JME9	brown
A0A369J4Q8	turquoise
A0A369KG24;A0A369KCL4	blue
A0A369JT34	brown
A0A369JNW4	blue
A0A369K7L7	blue
A0A369JLD6	brown
A0A369J924	blue
A0A369JSH5	blue
A0A369JYR2	turquoise
A0A369K6S7	turquoise
A0A369K1A3;A0A369K704	yellow
A0A369J0G3	turquoise
A0A369JQ08;A0A369KA14	red
A0A369IYM9	brown
A0A369JHI9	blue
A0A369J6U0	red
A0A369KAG9	blue
A0A369K729	brown
A0A369J768	red
A0A369JXJ2	green
A0A369K1I4	blue
A0A369J9S9	grey
A0A369K7C8	blue
A0A369J5A2	green
A0A369JN44	yellow
A0A369JME4	yellow
A0A369K562	brown
A0A369K4U4	yellow
A0A369J6N4	turquoise
A0A369JS34	pink
A0A369JGF2	turquoise
A0A369JCC3	brown
A0A369JE07	turquoise
A0A369JLI6;A0A369JJP4	blue
A0A369JDB3	brown
A0A369JZ88	turquoise
A0A369JW65	blue
A0A369K1D1	turquoise
A0A369JCI5	turquoise
A0A369K6V9	black
A0A369JQB6	blue
A0A369KF75	brown
A0A369JI35;A0A369JQ63	red
A0A369K1V7	black
A0A369KFB3	black
A0A369K220	brown
A0A369K0W7	turquoise
A0A369IYI3	blue
A0A369K243	brown
A0A369K236	blue
A0A369JR15	brown
A0A369JD49	pink
A0A369JPX9	turquoise
A0A369J8K5	brown
A0A369J6Z3	black
A0A369J689	brown
A0A369KE72	brown
A0A369JU09	brown
A0A369J8X4	turquoise
A0A369J4H3	green
A0A369J5N1	yellow
A0A369K2J1	blue
A0A369KCU1	blue
A0A369JEH1	turquoise
A0A369JD20	turquoise
A0A369K6M0	green
A0A369K3K8	blue
A0A369K6C1	brown
A0A369K699	brown
A0A369JKN9	yellow
A0A369J5S5	blue
A0A369K743;A0A369KBS3	brown
A0A369K2P8	brown
A0A369JRY3;A0A369JNI4	turquoise
A0A369JSV5	brown
A0A369JAR6	yellow
A0A369JN93	turquoise
A0A369JP03	blue
A0A369JBI2	turquoise
A0A369K026	red
A0A369JAD6	turquoise
A0A369JJE5	blue
A0A369K4D5	brown
A0A369JLM9	red
A0A369JCG2	blue
A0A369JIH4	brown
A0A369J6Q3	brown
A0A369JBB4	blue
A0A369JVT2	brown
A0A369JUZ0	turquoise
A0A369J4Z3	pink
A0A369J2W3	yellow
A0A369JJI3	blue
A0A369IYM3	green
A0A369JD79	yellow
A0A369K622	yellow
A0A369J565;A0A369K2C7	blue
A0A369JN86	brown
A0A369JKJ3	brown
A0A369K7Q7	green
A0A369JEK4	pink
A0A369JT12	green
A0A369JG92	green
A0A369JFL7	brown
A0A369KDS1	brown
A0A369JKA3	brown
A0A369K270	turquoise
A0A369JCL4	green
A0A369K5I8	brown
A0A369JRX6	turquoise
A0A369J860	red
A0A369J479	yellow
A0A369KA45	blue
A0A369KE20	brown
A0A369JAN6	turquoise
A0A369JUE7	red
A0A369K2V7	turquoise
A0A369K3L7	brown
A0A369JIZ7	turquoise
A0A369JDA3	green
A0A369JAZ4	yellow
A0A369JCZ6	turquoise
A0A369K0P2	turquoise
A0A369J7P3	red
A0A369K6K3	blue
A0A369KCN9	blue
A0A369K9Z4	blue
A0A369K080	brown
A0A369JV69	turquoise
A0A369JRL2	brown
A0A369JTV7	pink
A0A369J761	grey
A0A369K4S1	black
A0A369K052	black
A0A369JLK5	green
A0A369J914	turquoise
A0A369JGK3	yellow
A0A369KGH1	yellow
A0A369KC62	turquoise
A0A369KDA7	brown
A0A369K7M9	green
A0A369JQI5	brown
A0A369JXC8	blue
A0A369J715	red
A0A369K4E2	blue
A0A369JGN0;A0A369JMU2	blue
A0A369K3M9	green
A0A369JUV3	turquoise
A0A369K2S9	brown
A0A369JKQ9	grey
A0A369J703	blue
A0A369K3R0	yellow
A0A369K6V2	blue
A0A369J285	yellow
A0A369K5J6	brown
A0A369K1B1	blue
A0A369K5H9	turquoise
A0A369K924	blue
A0A369JKB4	turquoise
A0A369K4L7	black
A0A369JQK2	brown
A0A369JLG1	black
A0A369JHY4	green
A0A369J856	turquoise
A0A369JUH5	pink
A0A369J4J4	blue
A0A369JVS3	black
A0A369JVH5	turquoise
A0A369J9X4	red
A0A369IY85	green
A0A369JAR4	yellow
A0A369JMT8	blue
A0A369JVG4	grey
A0A369J3H8	green
A0A369KBX4	black
A0A369KGM6	yellow
A0A369K5R4	brown
A0A369J427	yellow
A0A369J2C4;A0A369J094	turquoise
A0A369JBZ8	yellow
A0A369JUP1	yellow
A0A369K3Y8	turquoise
A0A369JIP0	yellow
A0A369JFZ1	turquoise
A0A369JVE2	turquoise
A0A369JNA8	blue
A0A369KIQ6	red
A0A369JM22	black
A0A369JPZ0	pink
A0A369K8A1	turquoise
A0A369K0S8	brown
A0A369KBN9	brown
A0A369JAY3	blue
A0A369J8L5	blue
A0A369JDN0	blue
A0A369JKH2	brown
A0A369JWA4	yellow
A0A369JV75;A0A369JW14	red
A0A369JHX8	brown
A0A369JZX3	blue
A0A369JU12	brown
A0A369JN78	brown
A0A369J4P5	green
A0A369JLZ8	blue
A0A369JV96	yellow
A0A369JLQ0	blue
A0A369JYX0	brown
A0A369JBP0	blue
A0A369IZM0	brown
A0A369JSN0	yellow
A0A369JY37	brown
A0A369K5R2	green
A0A369JUI2;A0A369JG98	blue
A0A369JS76	turquoise
A0A369JTW2	green
A0A369JTX8	brown
A0A369JSI9	red
A0A369JFM4	turquoise
A0A369JEK7	turquoise
A0A369K8J7	yellow
A0A369JXH6;A0A369J8D9	yellow
A0A369JFB3	brown
A0A369JKE6	yellow
A0A369JG56	red
A0A369JK68	turquoise
A0A369JHJ9	turquoise
A0A369K5Y4	brown
A0A369JZD0	yellow
A0A369J3R0	turquoise
A0A369JKP6	brown
A0A369K4X5	yellow
A0A369JFY1	red
A0A369JFP5;A0A369JIE7	yellow
A0A369K0T9	blue
A0A369JHT0	turquoise
A0A369JEX8	turquoise
A0A369K621	turquoise
A0A369J639	brown
A0A369JJQ3	green
A0A369JFR4	blue
A0A369JZS9	blue
A0A369J3B5	brown
A0A369JHW4	turquoise
A0A369K429	brown
A0A369J599	blue
A0A369JUI9	blue
A0A369J411;A0A369JDG3	brown
A0A369JUL7	brown
A0A369KFP3	yellow
A0A369JQE5	turquoise
A0A369J2Z6	blue
A0A369JCQ7	turquoise
A0A369K3D9	turquoise
A0A369JBT0	turquoise
A0A369JVC8	blue
A0A369JNC1	green
A0A369JM88	brown
A0A369K151	yellow
A0A369JFS3	blue
A0A369JAE3	turquoise
A0A369KCE8	blue
A0A369K7M4	turquoise
A0A369JMS4	blue
A0A369K1Z9	pink
A0A369J3J1	brown
A0A369JBD0	brown
A0A369JUQ7	black
A0A369K1V8	blue
A0A369IYQ5	green
A0A369JAK9	brown
A0A369J7Y4	blue
A0A369K1G1	blue
A0A369JQR2	blue
A0A369JF59	blue
A0A369K882	red
A0A369KBW2	brown
A0A369K789	turquoise
A0A369JJN1	black
A0A369JUE0	blue
A0A369JF38	blue
A0A369JZG3	brown
A0A369JYC4	green
A0A369K2N2	turquoise
A0A369JBM2	blue
A0A369JEC2	pink
A0A369K906	brown
A0A369JHT1	blue
A0A369K1U2	brown
A0A369K1E7	blue
A0A369JEE2	turquoise
A0A369JL94	yellow
A0A369K0K2	black
A0A369JMH7	yellow
A0A369JMP9	brown
A0A369JY92	turquoise
A0A369JZ58	green
A0A369K115	brown
A0A369JRZ2	turquoise
A0A369JHK1	pink
A0A369JMW0	red
A0A369KH78	blue
A0A369JHP2	blue
A0A369K7B3	brown
A0A369K448	brown
A0A369JQQ4	brown
A0A369JBH7	pink
A0A369JMU4	green
A0A369J7N5	yellow
A0A369JC14	turquoise
A0A369JCI2	turquoise
A0A369JTV3	blue
A0A369JG06	brown
A0A369JDW2;A0A369JP27	turquoise
A0A369JC72	blue
A0A369JWE2	blue
A0A369JST2	yellow
A0A369JEN5	turquoise
A0A369J8A0	turquoise
A0A369JMY3	turquoise
A0A369JN65	turquoise
A0A369KF63	blue
A0A369J892	blue
A0A369K1H6	brown
A0A369KAK2	black
A0A369JH11	blue
A0A369JKK1	yellow
A0A369JDX0	brown
A0A369JKU2	blue
A0A369K5F2	red
A0A369JTG5	black
A0A369JCA4	yellow
A0A369K8N5	brown
A0A369KJ61	blue
A0A369K188	turquoise
A0A369JSS6	red
A0A369KCZ1	red
A0A369K772;A0A369JZK4	blue
A0A369JIA5	brown
A0A369JM85	yellow
A0A369KAN0	red
A0A369K2J4	yellow
A0A369K5A8	blue
A0A369JQS8	turquoise
A0A369JEF9	turquoise
A0A369JWK3	green
A0A369JF32	pink
A0A369JK46;A0A369K5W7	yellow
A0A369K5Y6	brown
A0A369J3G6	turquoise
A0A369K5K8	brown
A0A369JG72	turquoise
A0A369IY25	turquoise
A0A369K451	yellow
A0A369JKC2	yellow
A0A369JY30	brown
A0A369JHU2	black
A0A369JGA0;A0A369JE21;A0A369J6S8	brown
A0A369K1M8	turquoise
A0A369JS39	turquoise
A0A369JLH4	blue
A0A369JTG6	black
A0A369JWU1	yellow
A0A369K4J3	green
A0A369J9U0	grey
A0A369JKT8	yellow
A0A369K6L1	yellow
A0A369JBQ9	blue
A0A369KFH9	black
A0A369JU75	grey
A0A369JEV2	red
A0A369JXM0	yellow
A0A369JFG2	grey
A0A369IY26	red
A0A369JXY3	blue
A0A369JXU0	blue
A0A369JN75	yellow
A0A369J8V8	brown
A0A369J8W3	pink
A0A369KD25	pink
A0A369J8I9	red
A0A369JGM1	black
A0A369JKV2	brown
A0A369KAS3	turquoise
A0A369J0G4	black
A0A369JUL3	yellow
A0A369JTP6	blue
A0A369K3V3	blue
A0A369JT87	yellow
A0A369K3W5	brown
A0A369JV85	turquoise
A0A369J3F6	red
A0A369JSE5	brown
A0A369JNL6	grey
A0A369JDB4	red
A0A369J7Y5	red
A0A369JP67	turquoise
A0A369K8X8	blue
A0A369JEM6	blue
A0A369K0L6;A0A369JWP1	blue
A0A369JZ44	yellow
A0A369JDA6	brown
A0A369JD59	brown
A0A369JUX0	red
A0A369K0F5	black
A0A369K4X6	brown
A0A369JTQ7	green
A0A369JM95	yellow
A0A369K290	turquoise
A0A369JBC6	red
A0A369JIC5	black
A0A369K1P7	green
A0A369KDQ6	green
A0A369K3T4	turquoise
A0A369K4P1	brown
A0A369JY10	green
A0A369K7P7	pink
A0A369K7V4	blue
A0A369JNG1	blue
A0A369J1Z2	brown
A0A369JQC9	blue
A0A369JP16	brown
A0A369JUQ3	brown
A0A369K1K5	turquoise
A0A369JAJ0	black
A0A369JSI2	brown
A0A369K7J5	brown
A0A369JIK0	brown
A0A369K6S2	brown
A0A369JS84	turquoise
A0A369K758	brown
A0A369K5A1	turquoise
A0A369JSF4	grey
A0A369K8Y7	blue
A0A369JJ70	blue
A0A369K291	turquoise
A0A369JWW3	black
A0A369JN04	brown
A0A369JFX5	red
A0A369JM91	brown
A0A369JHU0	yellow
A0A369JE64	black
A0A369J3L8	pink
A0A369JR34	brown
A0A369JH00	green
A0A369K0Q0	turquoise
A0A369K712	turquoise
A0A369JID5	brown
A0A369JVE6	pink
A0A369KFQ0	red
A0A369JBK4	yellow
A0A369K5Q6	blue
A0A369JDC9	blue
A0A369JCI7	brown
A0A369K0X6	blue
A0A369JIX2	red
A0A369KFU3	yellow
A0A369JAJ3	red
A0A369JDC4	brown
A0A369JI83	blue
A0A369JZ24	green
A0A369JI57	brown
A0A369K213	blue
A0A369K382	yellow
A0A369JBM6	blue
A0A369J5L2	black
A0A369JPY8	black
A0A369K6M6	turquoise
A0A369JGR9	turquoise
A0A369K1C3	brown
A0A369JTI4	brown
A0A369JUL4	turquoise
A0A369JKX1	turquoise
A0A369K567	green
A0A369JDW7	yellow
A0A369JAM8	turquoise
A0A369JYE8	red
A0A369JS31	turquoise
A0A369KB35	brown
A0A369JJD0	blue
A0A369JGK6	black
A0A369JPZ6	red
A0A369JPJ4	black
A0A369JD66	brown
A0A369JSW7	brown
A0A369J7D5	blue
A0A369JJ04	pink
A0A369K923	brown
A0A369K662	brown
A0A369J9B6	blue
A0A369J6T7	brown
A0A369JDL2	blue
A0A369JJX2	yellow
A0A369J5T0	yellow
A0A369K229	brown
A0A369K074	red
A0A369J8A6	pink
A0A369JRV1	yellow
A0A369JRV6	yellow
A0A369JRU7	turquoise
A0A369JY89	pink
A0A369JJ29	yellow
A0A369K887	pink
A0A369JMQ8	turquoise
A0A369JJF5	green
A0A369JHR6	brown
A0A369JUK6	grey
A0A369KA85	blue
A0A369JYJ1	brown
A0A369JN54;A0A369JG57;A0A369JG66	turquoise
A0A369JC19	brown
A0A369JF18	brown
A0A369JXF1	turquoise
A0A369K3K5	turquoise
A0A369JF68	blue
A0A369JXB9	blue
A0A369J4U6	turquoise
A0A369JMR2	brown
A0A369K393	black
A0A369JR45	blue
A0A369K9H3	brown
A0A369JNP6	pink
A0A369JQU7	blue
A0A369K7T4	blue
A0A369K761	brown
A0A369JPR2	blue
A0A369JVQ6	turquoise
A0A369KI41	blue
A0A369JDE0	blue
A0A369JNY4	blue
A0A369K254	brown
A0A369J1A6	yellow
A0A369J918	brown
A0A369JK61	brown
A0A369JLH3	brown
A0A369K189	blue
A0A369J757	blue
A0A369K6S3;A0A369KC67	black
A0A369JV42;A0A369JSP6	blue
A0A369JFB5	black
A0A369JBX6	turquoise
A0A369J974	brown
A0A369J2C9	red
A0A369JMK4	turquoise
A0A369J802	black
A0A369JXN6	brown
A0A369JJP3	yellow
A0A369JQD2	black
A0A369JI33	blue
A0A369K1U4	turquoise
A0A369JCV1	brown
A0A369K4X2	black
A0A369K1Z7	blue
A0A369JYD0	pink
A0A369K9L6	green
A0A369K2U7	turquoise
A0A369JUH3	brown
A0A369JCS7	turquoise
A0A369JX93	yellow
A0A369JP15	blue
A0A369KBX8	brown
A0A369JY48	pink
A0A369JM51	green
A0A369KG63	brown
A0A369KA70	turquoise
A0A369JKM7	turquoise
A0A369J760	brown
A0A369J465	yellow
A0A369JF33	yellow
A0A369J686	green
A0A369K762	blue
A0A369JVK2	blue
A0A369JCF7	blue
A0A369KCI6	green
A0A369JC11	blue
A0A369K6D0	yellow
A0A369K0M8	yellow
A0A369K1B2	brown
A0A369KFK6	green
A0A369JXE6;A0A369JYE6	yellow
A0A369JHZ9	brown
A0A369JUH6	turquoise
A0A369JFV3	yellow
A0A369JN62	turquoise
A0A369JGM9	blue
A0A369J0I9	blue
A0A369J6N0	brown
A0A369KDY9	brown
A0A369K939	blue
A0A369K6M7	yellow
A0A369K6M4	black
A0A369JPI0	blue
A0A369K701	brown
A0A369J3T9	brown
A0A369JX66	blue
A0A369KEP8	turquoise
A0A369J655	blue
A0A369K4F9	brown
A0A369JH57	blue
A0A369JJ87	blue
A0A369K7Y6	yellow
A0A369JDI3	black
A0A369JIK8	yellow
A0A369KA89	brown
A0A369KAG6	yellow
A0A369JJQ9	red
A0A369JS77	brown
A0A369JWH0	pink
A0A369K8J5	blue
A0A369JRH9	turquoise
A0A369JLG4	blue
A0A369JN39	brown
A0A369JSM0	brown
A0A369K9U9	yellow
A0A369K7Y2	brown
A0A369J790	yellow
A0A369K0L9	yellow
A0A369K9T1	yellow
A0A369J7Q0	pink
A0A369J3P3	pink
A0A369JDE1;A0A369JFQ0	brown
A0A369JHV4	brown
A0A369K1E9	grey
A0A369KCB7	green
A0A369JDK2	blue
A0A369JUN5	green
A0A369JP62	turquoise
A0A369KEX2	brown
A0A369JW97	blue
A0A369JGB0	green
A0A369JKD5	blue
A0A369K8A3	pink
A0A369JUV9	blue
A0A369K9S2	brown
A0A369JR98	black
A0A369J904	blue
A0A369JBI8	turquoise
A0A369JEP3	red
A0A369JEP8	green
A0A369JEF6	black
A0A369JVX9;A0A369JBB8	blue
A0A369JBD7	black
A0A369JEK0	blue
A0A369JEP2;A0A369JVH7	turquoise
A0A369K7A8	turquoise
A0A369JBF7	blue
A0A369JEP6	turquoise
A0A369K907	turquoise
A0A369JBI6	turquoise
A0A369K815	blue
A0A369JDU1	blue
A0A369JE91	blue
A0A369JDL5	green
A0A369K7Q8	turquoise
A0A369JDE7	blue
A0A369JC41	blue
A0A369K7S0	blue
A0A369JDD4	turquoise
A0A369JC61	turquoise
A0A369K7T6	blue
A0A369JC99	turquoise
A0A369JDA9	black
A0A369JCB0	green
A0A369K7Y1	blue
A0A369K861	blue
A0A369K857	turquoise
A0A369JCR2	blue
A0A369K7Y8	blue
A0A369JCZ9	turquoise
A0A369JDQ2	blue
A0A369JEB1	blue
A0A369K7Q5	turquoise
A0A369JDT3	turquoise
A0A369K7H5	green
A0A369K8U0	turquoise
A0A369JE16	green
A0A369K7L3	turquoise
A0A369K8Q1	red
A0A369JBN8	green
A0A369K8N4	turquoise
A0A369JBS9	black
A0A369JDY8;A0A369J0I3	blue
A0A369JDX5	black
A0A369JBT2	blue
A0A369JBX1	turquoise
A0A369JC05	turquoise
A0A369K7N3	blue
A0A369K7P3	turquoise
A0A369K8C7	green
A0A369JC21	turquoise
A0A369JDR0	green
A0A369JY87	turquoise
A0A369KAJ9	blue
A0A369K929	turquoise
A0A369KE95	blue
A0A369J3Q8	red
A0A369J3T0	turquoise
A0A369J3T1	turquoise
A0A369J3U4	blue
A0A369J3Y8	red
A0A369J419	blue
A0A369KDW1	green
A0A369J4G9	green
A0A369KDT0	turquoise
A0A369KDS7	blue
A0A369KDR0	turquoise
A0A369J4I5	blue
A0A369J4R9	blue
A0A369J3Q0	green
A0A369J4T9	blue
A0A369J5C4	blue
A0A369J5G0	blue
A0A369J5G3	turquoise
A0A369J5I2	turquoise
A0A369KCV2	turquoise
A0A369J5Q4	turquoise
A0A369KCP8	black
A0A369J5T9	blue
A0A369KCM9	turquoise
A0A369J5U7	blue
A0A369J5V7	blue
A0A369J5X9	blue
A0A369J624	blue
A0A369KCG4	blue
A0A369J516	turquoise
A0A369KEF6	green
A0A369KEJ7	blue
A0A369J3H4	blue
A0A369IXP2	turquoise
A0A369IXX1	turquoise
A0A369IYB3	blue
A0A369IYN4;A0A369J5M7	turquoise
A0A369IYP6	turquoise
A0A369KHF3	blue
A0A369IYU5	green
A0A369IZ25	blue
A0A369IZB3	blue
A0A369KGW4	black
A0A369IZK8	green
A0A369IZK9	turquoise
A0A369KGQ9	blue
A0A369IZN7	blue
A0A369IZU7	blue
A0A369J002	blue
A0A369J0S5	blue
A0A369J3D0	blue
A0A369KF60	blue
A0A369J2R2	green
A0A369J2P6	green
A0A369J2L6	blue
A0A369J2H8	blue
A0A369KCG1	blue
A0A369KFL9	turquoise
A0A369J1Y1	blue
A0A369J1T9	turquoise
A0A369KFU7	blue
A0A369J1L1	red
A0A369J141	black
A0A369J0W7	blue
A0A369J274	blue
A0A369KCF5	blue
A0A369J626	blue
A0A369KCE5	turquoise
A0A369J8A9	turquoise
A0A369J8C7	turquoise
A0A369J8D4	turquoise
A0A369J8P1	blue
A0A369J8U7	black
A0A369KA31	blue
A0A369KA27	blue
A0A369J948	turquoise
A0A369KA04	blue
A0A369J9D9;A0A369JQ31	blue
A0A369J9L8	green
A0A369J9T0;A0A369JTL9	blue
A0A369J9Z7	turquoise
A0A369JA13	blue
A0A369K9T0	turquoise
A0A369JA30	blue
A0A369JA35	blue
A0A369K935	blue
A0A369K966	black
A0A369JAT2	blue
A0A369K9E4	turquoise
A0A369JAL0	turquoise
A0A369K9J7	blue
A0A369KAD2	blue
A0A369K9J9	blue
A0A369JAA7	blue
A0A369K9L3	blue
A0A369JA49	blue
A0A369K9M7	green
A0A369JA47	turquoise
A0A369JA37	turquoise
A0A369JAF9	blue
A0A369JBB0	green
A0A369J8A1	blue
A0A369KAH3	blue
A0A369J6C1	blue
A0A369J6D0	blue
A0A369J6D3	blue
A0A369J6E1	turquoise
A0A369KC28	blue
A0A369KC05	blue
A0A369J6P3	blue
A0A369J6Q2	blue
A0A369KBX5	turquoise
A0A369J6W3	blue
A0A369KBT9	blue
A0A369J720	black
A0A369J724	turquoise
A0A369J739	turquoise
A0A369J751	blue
A0A369KBD3	green
A0A369J784	blue
A0A369KAI5	blue
A0A369KAI8	green
A0A369JEQ5	blue
A0A369J801;A0A369IYE2	turquoise
A0A369J7X7	turquoise
A0A369J7T3	turquoise
A0A369J817	turquoise
A0A369J7N7	turquoise
A0A369J7D9	turquoise
A0A369KAT8	blue
A0A369J7D7	blue
A0A369J7D0	blue
A0A369KAW4	turquoise
A0A369KB48	turquoise
A0A369KAR5	red
A0A369JET8	blue
A0A369K5S6	turquoise
A0A369JEU1	blue
A0A369JSU8	green
A0A369JSU7	blue
A0A369JSS8	green
A0A369JSQ8	blue
A0A369JSN9	turquoise
A0A369K1F3	blue
A0A369JSV2	turquoise
A0A369K1H0	blue
A0A369JSK0	turquoise
A0A369JSH7	turquoise
A0A369K1J8	blue
A0A369JSA2	blue
A0A369K1N5	green
A0A369JS37	turquoise
A0A369JSL1	blue
A0A369JS17	turquoise
A0A369JSW9	blue
A0A369JT04	red
A0A369K0R7	turquoise
A0A369JTZ3	turquoise
A0A369JTV2	blue
A0A369K0V8	green
A0A369JTN5	black
A0A369JTM4	blue
A0A369K1B5	blue
A0A369K108	turquoise
A0A369JT71	blue
A0A369JT56	black
A0A369JT52	green
A0A369JT46	blue
A0A369JT41	red
A0A369JT26	green
A0A369JTH7	green
A0A369K1T1	blue
A0A369K1T3	turquoise
A0A369JS01	green
A0A369JPP6	green
A0A369JPL9	blue
A0A369JPB8	turquoise
A0A369JPA7	blue
A0A369K2I0	blue
A0A369JP84	red
A0A369JPR0	green
A0A369JP54	blue
A0A369JNX3	blue
A0A369JNW1	blue
A0A369JNJ4	blue
A0A369JNI9	turquoise
A0A369JNG6	turquoise
[truncated: 1 more rows]
