# Supplementary material for: Comparative Proteomic Analyses within Three Developmental Stages of the Mushroom White Hypsizygus marmoreus
Source: J Fungi (Basel). 2023 Feb 8;9(2):225. doi: 10.3390/jof9020225 (PMC9958986; doi:10.3390/jof9020225)
Supplement: Supplementary file 1 [file jof-09-00225-s001.zip › Table S3_Rec._lowerThan_.Knot.id.xls]

id	Rec_1	Rec_2	Rec_3	Knot_1	Knot_2	Knot_3	Pri_1	Pri_2	Pri_3
A0A369K248	0	0	0	8.579963324	8.788735858	4.216593435	5.860801217	5.517742231	5.949073684	(2E,6E)-farnesyl diphosphate synthase (EC 2.5.1.1) (EC 2.5.1.10) (Dimethylallyltranstransferase) (Farnesyl diphosphate synthase)
A0A369JZR8	0	0	0	1.699546376	1.880738646	0.991126045	0	0	0	2,3-dimethylmalate lyase
A0A369K5K7	9.48912915	9.064032698	9.990797209	36.77058199	37.64654042	25.53976049	41.52129817	35.51351112	13.74236021	2-iminobutanoate/2-iminopropanoate deaminase
A0A369JQF7	0	0	0	2.200077213	3.342351205	1.436202292	0.219740417	0.168663286	0.270817549	3-hydroxy-3-methylglutaryl coenzyme A synthase (HMG-CoA synthase) (EC 2.3.3.10)
A0A369JR16	8.589631747	5.923219151	11.99549475	66.50612875	44.73786686	50.57896097	19.793357	24.66293235	29.63873408	40S ribosomal protein S0
A0A369JKV9	3.2188747	3.483845854	4.380665897	36.17218415	23.3860059	30.24554148	12.91075051	17.47762881	19.50622688	40S ribosomal protein S1
A0A369K5V7	0.227649049	0.268976255	1.004491511	5.643374192	3.868257091	2.220642716	3.614350913	4.173134366	4.198474568	40S ribosomal protein S10-B
A0A369K6L6	4.83484075	6.186161931	5.083786605	54.0324293	31.5707493	45.78788662	43.57505071	32.37238792	51.07223635	40S ribosomal protein S11-B
A0A369JG77	6.835099647	7.029972752	6.963903082	44.28723096	20.45007378	35.64400793	22.74721095	22.31245777	22.59413287	40S ribosomal protein S12
A0A369JV15	10.81535595	12.62650837	10.45423328	81.23636715	58.57620102	73.77961575	53.16303245	56.51874633	60.16084948	40S ribosomal protein S14
A0A369K4Q2	13.75980009	17.21584274	10.64680512	62.72464048	36.36969175	36.98716292	11.21285497	6.466899483	11.60630602	40S ribosomal protein S16-B
A0A369K8F1	2.004648885	0.756967692	0.529435196	10.66402857	5.031562551	6.514000172	3.857124746	4.724567575	5.93201219	40S ribosomal protein S17-A
A0A369J7L9	3.168446113	2.899669132	5.451348827	23.47842872	13.80656665	17.17842681	9.711333671	8.00070729	10.66848506	40S ribosomal protein S19-A
A0A369JXI5	10.26987173	10.70747373	11.10818087	45.51201621	24.45175439	35.05298527	37.53422921	44.25232553	39.33909159	40S ribosomal protein S20
A0A369JPZ9	0.436049686	2.134001557	1.838223175	32.40227777	16.53242335	11.56026536	5.276242394	7.406963013	3.602669226	40S ribosomal protein S21
A0A369K994	6.925826078	7.152004671	8.484011867	35.17903677	25.48778488	30.5548376	33.21374239	31.57289818	36.0996526	40S ribosomal protein S24
A0A369JG46	1.822633205	1.646457766	1.765974397	12.14651095	4.902750451	4.771947962	4.566303245	6.318116084	7.68384602	40S ribosomal protein S25
A0A369KEW7	2.306432459	1.118236668	1.712334563	21.20451694	5.565359075	15.69483932	6.607505071	7.61813945	6.819097649	40S ribosomal protein S26
A0A369K162	8.02534937	10.40677306	11.06422724	117.9229804	60.3521069	80.20677178	64.15187627	83.33764864	70.30009148	40S ribosomal protein S27
A0A369K658	1.891072001	1.521798365	4.394126696	36.26869993	18.77766847	29.33143793	11.99036511	10.83226503	19.1683644	40S ribosomal protein S28-B
A0A369K6L4	1.904241967	1.903172441	1.962117466	6.243316282	5.555316445	5.950460929	3.384001014	8.242069832	3.584260771	40S ribosomal protein S29
A0A369K4W2	11.69537982	13.13448813	10.52826768	55.60274105	40.40416462	41.35607823	39.32048682	39.62084231	47.59258947	40S ribosomal protein S3
A0A369JUC6	7.72514169	5.635363955	12.12611944	58.40266384	41.28955566	47.00525545	33.01217039	38.67989466	43.81099905	40S ribosomal protein S4
A0A369JXV9	2.872403294	2.480829116	3.117823197	36.28028183	13.9008444	24.57827173	15.07986815	11.81122948	18.80356271	40S ribosomal protein S5
A0A369J8J9	8.823539344	7.79758661	8.41176309	60.10906283	35.01803574	41.71706729	39.18864097	46.60153709	42.57404071	40S ribosomal protein S6
A0A369JF09	4.817168232	5.650253017	4.663480029	47.58324486	26.17744712	29.79408977	17.17545639	16.60741012	28.37820394	40S ribosomal protein S7
A0A369JWU9	3.584031698	2.963993772	6.411598264	43.25644243	14.31997049	22.74317222	12.4385142	17.74412539	22.68393021	40S ribosomal protein S8
A0A369JE50	21.07982463	19.54359673	22.43420691	81.22092462	34.72597967	48.58878263	42.86764706	45.27915833	50.86458	40S ribosomal protein S9-B
A0A369JBV2	1.010260191	0.959546516	1.654854129	9.98262716	11.07661092	7.848539674	12.98427992	12.08644088	11.2897704	4-O-methyltransferase 1
A0A369JK75	8.924058826	7.728980148	8.434289325	73.96293794	55.11764224	42.75264926	36.75836714	38.54980392	40.38747552	5-methyltetrahydropteroyltriglutamate--homocysteine S-methyltransferase (EC 2.1.1.14)
A0A369KBZ4	12.20867079	11.43441028	20.32717983	59.15162629	37.34833579	41.51029551	36.23478702	39.45159803	39.48276733	60S ribosomal protein L10
A0A369J1T6	5.114111562	5.212242118	12.3975331	46.73583631	29.45462371	32.81209615	25.28904665	29.26536618	27.52849662	60S ribosomal protein L11
A0A369JT05	0.862621499	0.542691709	0.772855887	15.38461538	3.641170684	5.267941759	0.708138945	1.443375792	1.003148519	60S ribosomal protein L12
A0A369K2X1	1.608649403	1.310334761	8.510658755	27.30624457	14.20417282	15.60954596	10.12639452	12.19253431	10.2520499	60S ribosomal protein L13
A0A369JZI9	5.692689543	4.983359284	13.89621449	52.23144484	17.21388752	36.73300594	26.70892495	18.16976211	18.6789689	60S ribosomal protein L14-A
A0A369KE53	3.489590662	2.994161152	4.678863799	12.94083583	7.746556813	9.361592143	6.044624746	8.026725439	9.316137143	60S ribosomal protein L16
A0A369J755	5.147993269	6.010412612	18.78330861	63.40218126	35.46995409	42.83105023	29.09609533	32.47595531	36.48016882	60S ribosomal protein L17
A0A369JP11	12.86716908	11.24464772	23.08527004	83.49966219	59.55586981	58.06926854	46.59102434	49.62141066	71.38888421	60S ribosomal protein L18-B
A0A369K1U6	11.05635507	8.731704944	16.46475468	53.88572532	32.88141499	36.69682088	35.5413286	39.01080511	43.10384501	60S ribosomal protein L20-B
A0A369JBI9	0.937375125	0.406325418	0.558389649	18.10346492	2.602680767	5.74610149	0.785154665	4.178060132	2.709522447	60S ribosomal protein L21-A (Fragment)
A0A369K9N8	2.534374173	2.298657065	2.388330312	28.01080977	7.000122971	8.591884208	5.263564909	5.177106554	3.805723458	60S ribosomal protein L22
A0A369JWN9	2.278966889	4.457279097	13.87835833	47.44715761	19.20499262	25.63022314	22.42520284	21.67842325	33.57634738	60S ribosomal protein L23-B
A0A369JXX7	5.970834717	4.666309848	8.80652162	30.5877811	25.71118216	34.06565004	26.95486815	27.74469375	35.63607384	60S ribosomal protein L24
A0A369JNB1	1.448133411	1.337680031	10.64460744	34.1810636	19.11583866	28.33117946	14.47388438	25.32980531	22.17208537	60S ribosomal protein L26-2
A0A369JBU0	4.136720003	4.766056831	11.94494808	69.18637197	16.01389572	26.37804773	14.90491886	14.05106378	20.97216844	60S ribosomal protein L27
A0A369K5L4	3.83820078	3.88594784	7.140541728	36.48972107	11.26209215	22.62944775	10.24670385	10.80915182	14.35298211	60S ribosomal protein L28
A0A369JM63	2.147042104	1.532308291	4.991209274	17.78206737	7.474688474	15.23821832	5.223630832	6.747162948	7.944482795	60S ribosomal protein L3
A0A369JV54	1.540435735	1.10179058	3.821355969	30.03378052	19.63744056	17.35418282	19.71475659	13.87550442	26.85389412	60S ribosomal protein L30-1
A0A369J7S7	4.514934403	2.845173219	19.05664524	42.9504874	28.19724545	36.7760834	28.36080122	31.63731205	21.37850139	60S ribosomal protein L31
A0A369K5Q5	4.164973519	4.080284157	9.557853964	33.54405945	15.99954911	29.81045921	25.67951318	30.44502403	28.95739678	60S ribosomal protein L32
A0A369JUZ4	8.961430011	8.710393149	12.31498269	38.56674066	36.60436137	18.62496769	15.28651116	18.43499567	31.29100511	60S ribosomal protein L33-A
A0A369J591	0.424793305	0.380362009	1.177723751	9.144291092	5.1601697	7.497027656	1.122895538	4.83583937	4.870383154	60S ribosomal protein L34-A
A0A369KC73	4.415765687	3.637115609	16.59936267	44.71769134	21.40002459	29.66399586	21.5846856	26.69260062	30.92171356	60S ribosomal protein L4-B
A0A369JRN8	17.46877761	20.36687427	26.55348607	109.0724834	62.02861125	72.46058413	51.22971602	50.34764542	53.15441214	60S ribosomal protein L7-B
A0A369JDX4	1.415377342	1.18684313	5.807922642	29.69404498	11.85645188	17.06039459	6.905679513	7.941092889	10.0276688	60S ribosomal protein L8
A0A369K666	1.887132268	2.4462826	7.649442338	27.49638066	9.704357272	13.35917981	10.90251014	14.99958952	19.13244546	60S ribosomal protein L8
A0A369K866	10.67194966	8.984624367	10.56329323	112.3540199	108.737088	86.16352201	86.25	82.56594527	88.95212118	6-phosphogluconate dehydrogenase, decarboxylating (EC 1.1.1.44)
A0A369K8U3	0.252818316	0.237485403	0.220523598	2.133481324	1.365900148	1.641164814	1.13094574	1.50059046	1.721414982	ABC transporter E family member 2
A0A369JUQ2	6.920423015	6.365414558	7.411955387	24.44262137	14.25336121	16.4934953	71.39579108	67.5398324	50.81968133	Acetyl-CoA acetyltransferase, mitochondrial
A0A369K4M7	0.045123454	0.044527053	0.036528213	1.760833896	1.039514675	0.742612217	0.336663286	0.374143517	0.394951145	Acetylglucosamine phosphomutase (EC 5.4.2.3) (N-acetylglucosamine-phosphate mutase)
A0A369IZD5	0.212025192	0.560694823	0.637547388	57.63439822	56.02250369	41.95140863	38.10851927	43.6473404	46.01327878	Acid phosphatase
A0A369JFE9	3.628606967	1	0.549598923	11.08097674	11.36559272	7.28112346	14.35091278	10.17991677	3.295786821	Actin-related protein 2/3 complex subunit 3
A0A369JFQ9	0	0	0	3.411736319	1.755615675	1.002756957	1.698529412	1.513473234	2.166585288	Actin-related protein 2/3 complex subunit 5
A0A369JYY2	0.751127045	0.498705722	0.347796824	3.801853103	1.595753402	2.34996123	2.629310345	2.05063435	2.348986132	Actin-related protein 3
A0A369K1D0	0	0	0	4.354502461	1.881660928	1.131472387	8.429259635	8.571464658	4.80943321	Acyl carrier protein
A0A369JB36	0.788419435	0.600116777	0.901804846	4.487211659	2.642748811	2.228568967	2.262043611	1.930395135	2.665521751	Acyl-CoA dehydrogenase family member 11
A0A369J245	25.39777236	23.43908135	31.35129938	91.24119294	73.06320708	77.56784699	57.84989858	70.5319196	75.82711767	Adenosylhomocysteinase (EC 3.3.1.1)
A0A369JT17	1.764325152	1.526177501	2.056892478	13.1473796	5.730447614	5.023261825	4.43331643	4.952794741	4.995987181	Alanine--tRNA ligase (EC 6.1.1.7) (Alanyl-tRNA synthetase) (AlaRS)
A0A369KFX8	0.644247708	0.6944239	0.816081534	4.121609883	4.331037875	3.710433359	4.319599391	3.932529634	4.075452214	Aldehyde oxidase GLOX
A0A369JQE3	0.686222753	2.024231218	3.743338278	6.831290416	7.413920315	5.294046696	3.177231237	4.913388611	2.82345282	Alkali-sensitive linkage protein 1
A0A369K676	0.948001148	0.759935773	1.460634031	8.452369462	7.10546811	9.513224778	20.08874239	19.90009536	22.86801475	Alpha-amylase (EC 3.2.1.1)
A0A369JYV9	94.05944495	99.3285325	194.7420471	406.8236657	306.2899656	301.7575601	545.5375254	1380.603848	1118.055439	Alpha-galactosyl-binding lectin
A0A369JPG5	2.968420223	2.589918256	2.265534861	20.82424476	17.84308903	13.73998449	5.253422921	7.706298034	5.340584468	Aminopeptidase 1
A0A369K0J9	0.740928764	0.550729856	0.627602879	7.404980214	9.048819479	7.23037822	6.111561866	4.483331334	6.66453398	Apoptosis-inducing factor 1
A0A369JFR5	0	0	0	1.718559985	0.861944581	0.726897562	1.59596856	1.761529766	2.130666352	Asparagine synthase (glutamine-hydrolyzing) (EC 6.3.5.4)
A0A369JCR5	1.178430523	1.549338264	3.389786275	18.43837467	9.98114445	9.267683295	3.549822515	5.410133185	3.95546052	ATP-citrate (pro-S-)-lyase (EC 2.3.3.8) (Citrate cleavage enzyme)
A0A369JUW8	0	0	0	2.197181739	2.112231513	1.651244938	0.555261156	0.588856401	0.459695026	Beta-glucuronidase
A0A369K6W1	7.12889119	7.67059167	12.25454645	37.31975678	59.72085588	80.15594038	9.074416836	7.956501696	17.66987131	Calmodulin
A0A369K1Y0	0	0	0	1.237814883	1.848458764	1.183509951	0.665644016	0.965538582	1.81154906	Calmodulin
A0A369K2U9	0.13131694	0.147148696	0.398741827	2.290415983	1.77826283	1.996295339	0.224137931	0.263263257	0.856071703	Carbamoyl-phosphate synthase (glutamine-hydrolyzing) (EC 6.3.5.5)
A0A369K0R9	0.743754116	0.832687816	0.454933795	3.415017855	4.12495901	4.164469717	3.641100406	2.933862116	4.307802827	Carbamoyl-phosphate synthase arginine-specific large chain
A0A369JF95	1.904129403	0.439091086	4.046755673	5.151240228	5.293080833	5.22216053	0	0	0	Carboxylic ester hydrolase (EC 3.1.1.-)
A0A369JG94	0.322833006	0.450048657	0.330668645	7.673873178	7.427549598	2.91711898	7.49163286	6.275299809	6.791709461	CCT-beta
A0A369JHN0	1.01212875	0.747761775	0.431226306	6.216484895	4.591531399	3.865770656	5.419497972	5.785880733	5.479994837	CCT-theta
A0A369K6N7	0	0	0	1.591738249	0.299137154	1.449039373	1.084115112	1.488339196	0.131115339	Ceramide very long chain fatty acid hydroxylase (EC 1.-.-.-)
A0A369K6X3	0	0	0	2.465109545	1.925110674	1.25389851	0.518090771	0.417048203	0.467569487	Chitin deacetylase
A0A369KC08	6.736381186	11.44706111	15.22443822	30.85609497	25.45499262	16.28327733	39.45740365	41.85385631	44.6393795	Citrate synthase
A0A369JA04	0.057618037	0.062307318	0.277237514	1.561335778	2.273528447	1.305591453	0.66265213	0.801952624	0.59587269	Cystathionine gamma-lyase
A0A369JGX8	0.808286948	0.76880109	0.636956761	12.85300647	2.497130677	8.963556475	14.92900609	18.95914772	11.06258313	Cytochrome b5
A0A369JJ62	0	0	0	0.963661809	1.114117068	2.143534074	1.165441176	0.525314018	0.779160283	Diaminohydroxyphosphoribosylamino-pyrimidine deaminase
A0A369J8I9	0.047042667	0.079801479	0.121534531	2.855515877	1.490305788	1.62669079	0.069238083	0.467518361	0.053131963	Dihydroxyacetone kinase 1
A0A369J6V3	8.111573248	5.726060724	8.257925389	23.32400347	20.89481882	20.10597054	31.39452333	25.69102816	25.11070328	Diphosphomevalonate decarboxylase (EC 4.1.1.33)
A0A369J7E1	0.18543762	0.153182172	0.169309896	2.728308078	0.953660436	0.869992246	1.89984787	3.623974588	1.821875754	DUF2235 domain-containing protein
A0A369KB67	0.847492923	0.325807707	0.278363826	3.930991217	1.743318577	2.125786164	3.288286004	1.5482062	3.67069071	DUF89 domain-containing protein
A0A369JSC8	3.670705831	3.011288439	2.327482006	15.73496767	10.89522873	7.335745671	22.03220081	19.01219443	25.23529709	E3 ubiquitin ligase complex SCF subunit
A0A369JFC8	3.157189732	3.305469054	3.907614966	13.13483255	11.01205116	9.818213147	13.18711968	14.42365378	11.15170699	Elongation factor 2
A0A369JMI2	1.095054509	1.584371351	1.526564474	6.676382589	4.801709297	3.513655553	5.7086714	5.323616523	5.198929167	Eukaryotic translation initiation factor 3 subunit D (eIF3d)
A0A369J743	0	0	0	3.688060998	3.518609608	1.934177651	2.045638945	1.315053268	1.905050539	F-actin-capping protein subunit alpha
A0A369JX46	0.083820641	0.194106628	0.304392616	7.706109449	1.23555091	2.690100801	4.32505071	3.751286699	3.519269948	F-actin-capping protein subunit beta
A0A369JRR6	0	0	0	7.754753402	5.061485489	3.632980098	8.921906694	13.04696529	13.40786512	FAD-binding PCMH-type domain-containing protein
A0A369J209	0.17337078	0.096237836	0.43509972	24.09033877	5.668962125	3.40087878	23.49011156	25.28181066	15.17575023	Fructose-bisphosphate aldolase (FBP aldolase) (EC 4.1.2.13)
A0A369K427	0.982603263	0.57940833	0.073011098	5.037351607	3.446159206	1.793658999	4.773580122	6.039747144	5.428024627	Fumarate hydratase (EC 4.2.1.2)
A0A369J9X3	0.287251586	0.271895679	0.266510082	12.43702345	2.539145762	5.450245541	2.864984787	6.868286275	2.176687488	GDP-L-fucose synthase (EC 1.1.1.271)
A0A369JAD7	0.669585821	0.51528805	1.145390363	11.55004343	4.570011477	6.872232274	1.248795639	2.414509539	2.097778077	GDP-mannose 4,6-dehydratase (EC 4.2.1.47)
A0A369K5V6	0.138149564	0.1805761	0.401557607	1.766335296	2.120122151	1.32256397	0.765136917	1.536207539	2.53497887	Geranylgeranyl diphosphate synthase
A0A369K5U9	0.128390281	0.176819774	0.077517719	4.038413281	3.359464666	4.787455846	9.427865112	12.54352672	10.12274174	Gigasin-6
A0A369K5P4	2.289097632	1.864538731	1.735618922	7.504487984	6.896519921	5.509347807	5.904158215	5.718056722	6.386386723	Glucose-6-phosphate 1-epimerase (EC 5.1.3.15)
A0A369K6D1	5.175909093	7.799435578	10.68924784	19.33693659	26.03500574	11.87300767	54.71348884	45.00382063	43.59436297	Glutathione S-transferase-like protein ustS
A0A369JU01	79.09633774	86.47820163	106.5930443	184.9531898	181.0132809	210.7779788	194.2190669	175.6477698	182.7151348	Glyceraldehyde-3-phosphate dehydrogenase (EC 1.2.1.12)
A0A369K5A5	0	0	0	8.903194672	10.46073127	8.684414577	10.20030426	14.78740267	12.49385346	Glycine cleavage system H protein
A0A369JE42	4.150340224	3.956208641	16.84934894	37.16919216	30.41789638	24.25088309	45.64528398	47.66752341	43.97600166	Golgi apyrase
A0A369K3T7	0	0	0	2.522536435	0.403621495	1.675712932	1.842545639	1.468383528	1.752731803	Guanine nucleotide-binding protein alpha-2 subunit
A0A369K2K3	8.101217378	6.983943169	10.76108456	33.4629862	26.23073455	18.42336521	29.14426978	29.400509	27.09185707	Heat shock protein
A0A369KH52	0.508518266	0.532814325	0.417161145	2.602837564	2.122888998	1.651331093	2.249492901	2.656629892	3.055803434	Heat shock protein 70 C57A7.12
A0A369KBV9	0	0	0	3.30122575	3.282505329	2.052985268	4.681541582	0.754589488	3.316440209	High osmolarity signaling protein SHO1
A0A369JLE7	1.487868435	0.683777735	1.268666557	4.678216388	2.576754386	3.441285431	1.814021298	2.464903916	1.701996307	Histidine biosynthesis trifunctional protein [Includes: Phosphoribosyl-AMP cyclohydrolase (EC 3.5.4.19); Phosphoribosyl-ATP pyrophosphohydrolase (EC 3.6.1.31); Histidinol dehydrogenase (HDH) (EC 1.1.1.23)]
A0A369JT19	0.268509711	0.297615804	0.350722488	2.467811987	1.399922118	1.611699836	2.618027383	2.090545686	2.269515487	Histidine--tRNA ligase (EC 6.1.1.21)
A0A369JMY5	0.72243453	0.245903075	0.360694467	3.171218994	1.531296114	1.886533988	2.243661258	2.589816294	2.604684054	Importin subunit beta-1
A0A369K5X4	11.9520253	14.61560919	22.40536234	37.62957244	39.84669618	32.72594124	27.25025355	27.8672064	28.12228153	Inorganic diphosphatase (EC 3.6.1.1)
A0A369K434	1.332642942	1.15881666	3.975605736	31.26146125	16.39203148	16.75712932	1.748732252	1.638890818	1.85779469	Ketol-acid reductoisomerase, mitochondrial (EC 1.1.1.86) (Acetohydroxy-acid reductoisomerase) (Alpha-keto-beta-hydroxylacyl reductoisomerase)
A0A369JI09	0.201399168	0.154992215	0.607191913	4.341376315	2.179558124	1.485999828	5.786891481	5.303155648	5.609078511	Linoleate 10R-lipoxygenase
A0A369JGA3	5.384039577	4.435480732	6.625185429	41.88591835	37.1669536	24.72818127	56.46298174	46.53333418	51.29672969	Malate dehydrogenase (EC 1.1.1.37)
A0A369K0G7	0.191943808	0.249659401	0.176652382	3.576295724	2.066834727	1.561729991	3.153524341	2.886877885	2.983628823	Methionyl-tRNA synthetase (EC 6.1.1.10)
A0A369K7Q9	0.816931848	1.55089529	1.47382012	9.406331435	9.980529595	8.507452399	7.967418864	6.359290437	12.79387582	Mitochondrial acidic protein mam33
A0A369KBA1	0.351367932	0.327121448	0.33924469	4.335392337	2.791953599	2.498750754	1.183886917	1.916880853	1.273775248	NAD(P)-bd_dom domain-containing protein
A0A369K4N7	0	0	0	2.783418589	1.570646827	1.194968553	0.191670892	0.503097549	0.731938107	NADH-cytochrome b5 reductase (EC 1.6.2.2)
A0A369K8V5	0.120645891	0.54217147	0.96369705	12.74104816	14.32406952	19.89402946	78.23402637	67.94147179	57.23682364	Peptidyl-Lys metalloendopeptidase
A0A369J4G8	4.389425756	3.85509926	2.7887204	18.1633047	14.99118708	7.45601792	29.52839757	19.28753213	22.55147913	Peptidylprolyl isomerase (EC 5.2.1.8)
A0A369JID4	0	0	0	4.848373709	2.546011641	1.625398466	0.243254757	0.390587998	0.095921517	Peroxiredoxin
A0A369JA40	0	0	0	15.14139562	10.44228562	11.57060395	6.538793103	5.670188379	7.289972443	Phospho-2-dehydro-3-deoxyheptonate aldolase (EC 2.5.1.54)
A0A369JZP7	0.361599982	0.119024912	0.285506291	2.240034746	1.788612887	1.813302318	0.356592292	0.293904049	0.130789824	Phosphoenolpyruvate carboxykinase (ATP) (EC 4.1.1.49)
A0A369K3F1	2.785166341	3.262553523	3.329487391	10.81941898	9.089809805	6	8.311485801	6.88874715	7.617844976	Phosphoenolpyruvate carboxykinase (ATP) (EC 4.1.1.49)
A0A369JTH4	5.662409879	4.170105099	8.375501346	37.90174694	34.51795376	36.15404497	32.36561866	31.76108771	30.59956561	Phosphoglucomutase
A0A369JTR1	0.427258452	0.109371351	0.811617494	5.206640286	4.298553041	4.562677694	0.908329108	0.952504247	0.785547118	Phosphoglycerate mutase (2,3-diphosphoglycerate-independent) (EC 5.4.2.12)
A0A369JXT6	0.632642379	0.455887505	0.534503599	3.339156452	3.142523364	2.120616869	2.112068966	3.234333853	1.283652956	Phosphomannomutase (EC 5.4.2.8)
A0A369J4T7	5.443023014	3.709030751	5.707653426	18.92191873	16.38280866	12.27535108	15.48681542	16.41416852	16.97618687	Phosphomevalonate kinase (EC 2.7.4.2)
A0A369JKU5	0	0	0	3.326126822	2.02953353	1.632463169	0.630666836	1.391465794	2.192065283	PKS_ER domain-containing protein
A0A369JYN7	0.942564316	0.866913196	0.771468601	5.685841135	3.532136416	2.384250883	6.539680527	5.293177814	5.297145006	Probable electron transfer flavoprotein subunit alpha
A0A369J604	0.157420488	0.136950175	0.326781496	3.160698774	3.710956714	2.455156371	5.050076065	2.785710226	3.938848012	Probable electron transfer flavoprotein subunit beta
A0A369K203	3.215610349	2.432074737	2.371985056	26.14998552	17.71499426	12.55018523	22.73960446	21.65821498	20.9463517	Proliferation-associated protein 2G4
A0A369K8W7	0.351998289	0.458359284	0.50688149	6.984557475	2.22864404	0.95416559	9.771298174	8.941907535	8.034729121	Prolyl-tRNA synthetase (EC 6.1.1.15)
A0A369JAK1	3.228442623	3.574542624	2.760150541	13.25354695	12.87916052	11.27423107	15.14072008	13.67847377	19.14703753	Protein arginine N-methyltransferase 1
A0A369JUE7	0.610287207	0.441076294	0.441679029	4.897017662	3.251147729	2.440337727	0.279462475	0.375608616	0.332093008	Protein bli-3
A0A369J8R8	7.780072829	8.961268976	9.265974397	84.14438761	85.83681751	80.05427759	16.94092292	19.17512362	19.02581112	Protoplast secreted protein 2
A0A369JBX3	0.399173782	0.316017906	0.809721993	20.35807355	8.766191179	8.892909451	32.66861055	28.24990054	23.37312478	Psi-producing oxygenase A
A0A369J7G7	0	0	0	28.03590387	11.27951303	11.31472387	27.93356998	24.50758126	11.26170873	Psi-producing oxygenase A
A0A369JK92	0.329598091	0.628522772	0.096112851	2.502268121	1.375327923	1.913500474	6.292723124	4.67063675	6.350467788	Putative ABC transporter ATP-binding protein C16H5.08c
A0A369K1G0	0.046672332	0.054471818	0.062271304	1.016890262	1.360161502	1.016455587	0.354665314	0.345801416	0.35951487	Putative aspartic-type endopeptidase CTSD
A0A369JH98	0.783354064	0.755868042	0.968298445	3.616832352	2.931730612	2.554406823	2.75862069	2.926157713	3.373686012	Putative glucan 1,3-beta-glucosidase D
A0A369JDA5	0	0	0	1.477849628	1.467761108	0.910657362	0.638349391	0.247058749	0.352398431	Putative glycosidase C21B10.07
A0A369JZ96	0.332963749	0.534381082	0.0708766	4.4428144	2.171769962	3.292237443	1.084977181	0.789537167	0.779946009	Putative indole-3-pyruvate monooxygenase YUCCA3
A0A369K197	2.034253167	2.024523161	2.715235427	7.79529003	7.632706181	7.026621866	6.081643002	6.444796686	6.198598039	Putative indole-3-pyruvate monooxygenase YUCCA8
A0A369JKC0	0.213432239	0.414246789	0.470070326	3.270147669	1.518999016	5.449470147	2.125887424	2.609014152	2.878341443	Putative isoprenylcysteine alpha-carbonyl methylesterase ICME
A0A369JJ34	0	0	0	1.30238394	3.042814396	1.042905143	0.712056288	0.389716516	2.092390237	Putative Nudix hydrolase P35G2.12
A0A369JP99	0.705279805	0.587641105	0.77076809	4.578322556	2.509735202	2.513741708	4.350659229	4.560122765	3.250551412	Putative oxidoreductase YxbG
A0A369JA19	2.493626074	1.770435967	3.535382671	16.75513947	19.31054271	17.4661842	23.34432049	19.70180169	29.75434816	Putative pyruvate decarboxylase C13A11.06
A0A369K3S8	1.415940161	0.878240561	1.556645239	4.40874433	3.483562879	4.096062721	7.668610548	11.48233987	8.823598741	Pyridox_oxase_2 domain-containing protein
A0A369JKE1	0	0	0	13.2525818	4.350610756	3.656758852	0.659888438	0.497047698	0.358280156	Pyruvate dehydrogenase E1 component subunit beta (EC 1.2.4.1)
A0A369KF41	9.65696179	8.707668353	5.122658096	21.28559019	17.52336449	13.05246834	18.62576065	13.77067401	20.79032883	Rab GDP dissociation inhibitor
A0A369KJ51	0	0	0	2.305665476	3.027135596	3.019643319	3.416504744	3.554508655	3.278500833	Reverse transcriptase domain-containing protein
A0A369JI07	1.142522668	0.868985987	5.146695237	10.65823762	7.063350549	10.22917205	6.502535497	6.090520426	8.567339585	Ribosomal protein L19
A0A369K3X0	2.328607529	0.628240561	0.895417834	7.816523502	7.587719298	5.316274662	11.56414807	15.02990193	8.443643752	Ribulose-phosphate 3-epimerase (EC 5.1.3.1)
A0A369JGG0	1.728192169	1.397722849	2.761936157	13.63864492	11.18216101	10.02153873	6.477560852	6.076500938	7.111163493	Saccharopine dehydrogenase [NADP(+), L-glutamate-forming]
A0A369JPH0	1.143985997	2.362787077	3.60172518	30.0617701	19.53906378	17.91074352	3.962981744	7.8898144	6.242486488	S-adenosylmethionine synthase (EC 2.5.1.6)
A0A369JVR9	0	0	0	11.09448895	7.51321938	19.29869906	141.9878296	136.2669007	126.1091374	Serine protease inhibitor
A0A369J559	1.334443963	1.432269366	2.408933575	8.950873468	9.451242007	6.895838718	11.00557809	12.06939015	12.64683268	Short chain isoprenyl diphosphate synthase
A0A369JGT2	0.827861794	0.489353834	0.248434152	5.390599363	2.383997377	1.759369346	1.651115619	6.260901415	2.035032187	Single-stranded DNA-binding protein rim1, mitochondrial
A0A369K5W0	0	0	0	1.199707982	1.2279677	1.171448264	0	0	0	Sorbitol dehydrogenase
A0A369JNH4	0.663316017	0.178921759	0.467968793	5.948846636	4.125983768	5.364607564	1.290567951	1.696231789	0.891294709	Sugar phosphatase YfbT
A0A369JFN7	0.765647777	0.524503698	0.234011867	5.973168613	4.488543204	3.591022659	5.370689655	5.072655051	6.215659533	T-complex protein 1 subunit delta
A0A369JVF3	0.245400361	0.177637213	0.119934344	3.834475437	2.996802755	1.8112346	4.640720081	3.508282234	4.319027495	T-complex protein 1 subunit epsilon
A0A369K582	1.231448077	1.268100428	0.774476677	6.614709005	6.161563371	3.593434996	6.745943205	6.410190021	5.844347538	T-complex protein 1 subunit eta (TCP-1-eta) (CCT-eta)
A0A369K9L8	1.573304367	1.285130401	1.12359211	9.993243895	5.339707329	4.96278108	10.69586714	8.992428213	8.012504279	T-complex protein 1 subunit gamma
A0A369J837	0.140964317	0.132376411	0.149552222	8.70128366	7.800356616	4.13819247	6.056921907	4.317244602	2.459998092	Thioredoxin domain-containing protein
A0A369JJB3	0	0	0	1.951163015	1.842515166	0.431575773	2.967418864	2.678353784	2.045246634	Thioredoxin Y, chloroplastic
A0A369JWT4	0.045590594	0.236531724	0.779393989	24.77463565	5.443925234	9.288360472	2.101926978	4.582351864	3.918531365	Trehalose phosphorylase
A0A369JM86	1.141397029	0.960480732	1.158452832	3.70379307	3.504877849	3.068579306	2.579741379	2.094461039	2.122809085	Tyrosine--tRNA ligase (EC 6.1.1.1) (Tyrosyl-tRNA synthetase)
A0A369KBD3	0	0	0	1.091400444	1.357599606	1.022572586	0	0	0	U2 small nuclear ribonucleoprotein A
A0A369JKI1	1.375642317	0.812816271	1.477116642	4.803879934	6.284944253	1.669165159	5.113336714	4.433694767	4.913934863	Ubiquitin carboxyl-terminal hydrolase (EC 3.4.19.12)
A0A369JPI3	3.077044299	2.164168937	1.211787814	7.855033298	6.112784883	3.544240544	14.91125761	11.64564796	13.29449598	Ubiquitin-activating enzyme E1 1
A0A369J580	0.226681	0.303999611	0.523803637	17.18463469	16.43917036	10.12320152	5.380578093	5.84738966	4.904955129	UDP-glucose 6-dehydrogenase (EC 1.1.1.22)
A0A369K8C7	0	0	0	1.673197568	1.710252613	1.747307659	0	0	0	Uncharacterized protein
A0A369JPR0	0	0	0	1.690280861	1.633669454	1.661975157	0	0	0	Uncharacterized protein
A0A369J6X4	1.394102782	2.986473336	2.700126367	63.31242158	66.65027054	79.4468855	234.0517241	219.8786241	263.4990655	Uncharacterized protein
A0A369JYR8	0	0	0	9.595502365	7.361760125	6.955630223	35.50456389	38.31109371	28.08187272	Uncharacterized protein
A0A369K5S8	4.341361009	4.284059946	3.837151805	23.10973844	22.6635514	25.71982424	198.0223124	177.8075288	222.1698404	Uncharacterized protein
A0A369J3V8	0.25663423	0.18298949	0.209521455	10.58488563	10.09960649	7.413112777	16.35775862	23.21804093	21.40095073	Uncharacterized protein
A0A369J471	0	0	0	3.686227198	4.066513272	4.446799345	4.440669371	3.54743576	5.499413511	Uncharacterized protein
A0A369K381	4.366575302	8.831159984	9.921020823	110.1920664	118.5952615	118.9713104	172.7941176	185.5245625	168.2465386	Uncharacterized protein
A0A369KGS9	0	0	0	5.721455458	6.075791113	3.57629017	0.338171907	0.527145392	0.541466727	Uncharacterized protein
A0A369J5G2	0	0	0	5.210597433	4.721470733	3.697165504	14.27104462	19.74474427	21.93075503	Uncharacterized protein
A0A369K9K1	0.355690382	0.807089463	1.258488545	10.13994788	8.754508936	8.592745757	5.77877789	6.860960777	8.434327278	Uncharacterized protein
A0A369KCW4	0.065203712	0.143723239	0.088419592	1.267445227	1.302672569	1.396829499	0.455185091	0.179032655	0.44589991	Uncharacterized protein
A0A369JXR0	3.454583317	1.392175944	2.061837262	14.21677444	11.44962289	17.39812182	132.4416836	132.8820153	141.239989	Uncharacterized protein
A0A369JST1	0	0	0	2.649454686	1.930131989	1.313345395	2.736942191	3.298495115	3.10586545	Uncharacterized protein
A0A369J4J2	1.337370622	1.1515181	2.233531125	26.25518772	35.53656337	41.82906867	41.20943205	113.8609797	29.77679749	Uncharacterized protein
A0A369JQN2	0.467218605	0.619501752	1.29532718	6.74336454	7.796462535	4.051434479	9.698149087	10.33034209	11.02363354	Uncharacterized protein
A0A369JCX3	0	0	0	1.288678699	1.692327632	2.095976566	44.02129817	40.43675127	29.25260553	Uncharacterized protein
A0A369J825	3.290577846	2.842448424	3.942091094	11.43036386	20.41113297	10.99508917	34.581643	38.02944093	35.13882107	Uncharacterized protein
A0A369J6N2	0	0	0	1.049243534	1.220999344	0.877487723	1.094117039	0.721170059	1.46706402	Uncharacterized protein
A0A369JFN2	0.480636211	0.405537174	0.703381682	3.584306534	2.433595671	3.021280262	40.74163286	30.32251138	23.09138563	Uncharacterized protein
A0A369J588	7.97807257	8.524912417	10.95860118	16.19534794	22.0538203	21.43706384	37.17545639	25.80343667	26.13888281	Uncharacterized protein
A0A369JLE8	0.954361003	1.001751654	0.327427064	2.660264453	2.037219216	2.893857155	6.868027383	7.550062835	4.881383328	Uncharacterized protein
A0A369KIY2	0.101700276	0.231314124	0.360927971	1.194479297	0.927672569	2.850779702	0.643116126	0.168120189	0.242160973	Uncharacterized protein
A0A369JS70	0	0	0	1.166586237	0.591070257	6.979236668	3.742773834	6.618840424	5.498740031	Uncharacterized protein
A0A369JK05	0.718551079	0.395572207	0.63585792	1.211176527	8.968068536	2.17963298	0.969903651	0.65575841	1.609729542	Uncharacterized protein
A0A369KH81	0	0	0	2.785734968	1.457616003	1.598604291	1.939908722	2.275072466	0.725629844	Uncharacterized protein C2A9.02
A0A369JTW0	1.086250148	0.199669132	1.972831163	11.29717209	13.98999836	8.486344447	19.52205882	14.61563236	16.89649173	VWFA domain-containing protein
A0A369K2G4	0.439122678	0.088921759	1.131283995	4.655245633	2.979381866	3.954079435	6.99188641	8.55302461	5.914052722	VWFA domain-containing protein
A0A369JAL1;A0A369J140	2.287746867	2.587582717	2.143426185	37.40372551	27.50245942	19.31593004	19.91506085	17.43089718	16.65403892	#N/A
A0A369J940;A0A369J438	1.774568458	1.052160374	1.161117521	13.13290223	8.989485981	11.3345395	29.72236308	26.8252174	28.95290691	#N/A
A0A369JHR9;CON__Q3ZBD7	0.144565701	0.152899961	1.031619142	18.38722131	18.64137564	11.64986646	8.937626775	6.937247002	8.276059468	#N/A
A0A369JPK0;A0A369JI43	0.798865357	0.701041261	0.920279106	9.506804363	5.2135596	6.389075558	5.935978702	6.604820936	7.045050202	#N/A
A0A369J696;A0A369J8P9	23.52471057	21.53659011	16.13372892	65.5467619	64.35173799	51.56112691	85.09254564	93.90657463	60.86239119	#N/A
A0A369JAW1;A0A369JD36	0	0	0	1.746356529	1.300071519	0.853786508	21.14984787	18.94778056	12.25172439	#N/A
A0A369JP34;A0A369J1V1	0	0	0	6.133867387	1.010667732	1.985095201	0.266163793	1.432008639	0.183478412	#N/A
A0A369KD31;A0A369K6E3	2.361476162	2.1962826	4.206362288	13.39639031	4.2682202	9.098819678	66.14097363	56.8218704	78.68042811	#N/A
A0A369J8Y1;A0A369JZW3;A0A369K006;A0A369JWU5	1.766801556	2.099746983	2.050024724	17.8110221	6.238317757	3.080813302	35.78346856	35.19396783	31.92632128	#N/A
