# Supplementary material for: Comparative Proteomic Analyses within Three Developmental Stages of the Mushroom White Hypsizygus marmoreus
Source: J Fungi (Basel). 2023 Feb 8;9(2):225. doi: 10.3390/jof9020225 (PMC9958986; doi:10.3390/jof9020225)
Supplement: Supplementary file 1 [file jof-09-00225-s001.zip › Table S4_Rec._higherThan_.Pri.xls]

id	Rec_1	Rec_2	Rec_3	Knot_1	Knot_2	Knot_3	Pri_1	Pri_2	Pri_3
A0A369KDT0	22.09402455	20.14791748	21.12097101	0	0	0	0	0	0
A0A369JB76	30.69277397	28.20942001	28.71545519	0.571952514	0.478582555	0.884035496	0	0	0
A0A369JEU4	45.85962167	30.72304399	34.15059612	5.343109802	5.136292835	5.549926768	0	0	0
A0A369JZH1;A0A369JZE6	5.118163859	4.181588167	5.597357288	0	0	0	0	0	0
A0A369JVE2	7.368989796	5.337388089	6.801824076	0.135691536	0.123883014	0.144654088	0	0	0
A0A369JAL0	1.982473815	1.645679253	1.7552607	0	0	0	0	0	0
A0A369KDL3	5.158011448	4.27569093	4.314186034	0.426922707	0.29080587	0.563039545	0	0	0
A0A369J7D9	2.15458388	1.888867264	1.743036097	0	0	0	0	0	0
A0A369K0J6;A0A369JEL3;REV__A0A369K376	1.200644426	1.096827559	1.304461293	0	0	0	0	0	0
A0A369K2Y6	2.401774006	2.021798365	1.911845503	0	0	0	0	0	0
A0A369KBH4	307.6368917	317.2440638	270.1499918	100.7528231	91.58878505	105.7379168	61.5453854	55.76346218	51.18223809
A0A369K8U0	1.219066058	1.375145971	1.121600462	0	0	0	0	0	0
A0A369JZL6	45.13020819	45.23647334	30.46810615	8.364926165	13.54935235	16.07392091	0	0	0
A0A369K4G7	1.202856869	1.273647334	1.501153783	0	0	0	0	0	0
A0A369K108	1.451848016	1.225184897	1.115845283	0	0	0	0	0	0
A0A369JEE2	2.907860894	2.544180615	2.620735124	0.255264936	0.162393425	0.340535884	0.185141988	0.154252262	0.125110142
A0A369K4T3	341.0008048	312.6508369	344.4316246	41.95927034	65.14387605	62.26759714	35.04690669	30.33387854	27.1378782
A0A369JUK2	590.0369772	640.7065006	614.1420801	290.9854261	291.4924578	311.1829069	248.0096349	242.1708736	247.4814653
A0A369IZE8	6.177952127	4.612008564	6.309818142	0.767390137	0.532454091	1.002326182	0	0	0
A0A369JGB5	10.33650951	10.09050214	7.650541179	1.217849323	0.761794966	1.673903679	0	0	0
A0A369JWL0	4.659804026	3.808875049	3.044612933	0	0	0	0	0	0
A0A369JEP6	1.219966569	0.938069288	1.185154662	0	0	0	0	0	0
A0A369JY94;A0A369JSR4	43.3697102	41.36045154	36.7836932	12.99488466	11.91691261	13.26010166	9.996450304	9.290500218	9.841788314
A0A369IYP6	1.124456176	1.437135072	1.541536179	0	0	0	0	0	0
A0A369JV69	4.014250578	3.670786298	3.941541674	0.187761799	0.516109198	0.206504695	0.217647059	0.175155193	0.062553949
A0A369JP91	3.60508113	4.02520436	3.052716884	0.447369403	0.255400475	0.63933833	0	0	0
A0A369JSK0	1.577356664	1.584176722	1.174894237	0	0	0	0	0	0
A0A369JGF8;A0A369K1H8	59.9841285	59.06578435	67.92895995	26.31599266	28.22696344	30.5074524	12.93483773	15.71066807	13.22378058
A0A369IXP2	2.679468924	2.124659401	1.817070491	0	0	0	0	0	0
A0A369K929	3.487339386	3.173511094	5.051920224	0	0	0	0	0	0
A0A369JP43	7.581060013	7.470513819	7.15111807	1.108001158	1.610817347	1.182131472	0.839832657	0.549425012	0.371918127
A0A369JZC7	15.01150965	12.86200856	11.30679633	1.969887077	2.859587637	3.42862066	1.103803245	1.215729613	1.006774087
A0A369JGP6	9.940397463	7.695601401	4.960991154	0	0	0	0	0	0
A0A369JKB6	4.578983211	4.705722071	2.796412285	0	0	0	0	0	0
A0A369J3T1	1.084270896	1.148793305	0.80679633	0	0	0	0	0	0
A0A369K6F0	2.792145297	3.359283768	4.829267623	0	0	0	0	0	0
A0A369K7W0	11.92500999	11.91027637	14.94972804	0.956519641	1.927877521	1.370293788	0.912487323	0.73690725	0.29878942
A0A369J9N1	2041.344687	2029.68081	1651.557607	812.2961104	738.3894901	777.2895666	478.8286004	455.9996464	334.5736591
A0A369K2L9	1.412563247	1.958738809	2.246167793	0	0	0	0	0	0
A0A369JPR7	12.17265037	13.42351109	12.184358	3.620789499	4.286153468	4.049108297	3.347743408	2.685047774	2.969597989
A0A369K789	2.120139354	1.726936551	1.58768749	0.196004247	0.208015658	0.239915568	0.069979716	0.102879047	0.208689015
A0A369JDC7	9.242501843	8.35626703	8.49513763	1.964482193	1.852045417	1.725079693	2.025988844	1.972706203	1.461451686
A0A369JUS3	1.726953967	1.265181004	1.139868689	0	0	0	0	0	0
A0A369J7S8	6.933030161	6.852666407	6.33028405	1.145835344	1.692593048	1.23985526	0.998567444	0.589374238	1.016292605
A0A369JGG2	106.5686611	107.8240561	94.70908192	41.59347553	41.51807673	51.95313173	27.44675456	25.49778656	20.62195882
A0A369K270	1.406709929	1.9283768	1.667543365	0.164382575	0.282915232	0.045849918	0	0	0
A0A369J0Q4	1.592102523	1.173803036	1.11845503	0.375470679	0.37275578	0.378185578	0	0	0
A0A369K536	6.76722367	7.96370183	6.743722872	2.117170157	2.480529595	2.597742741	0.671247465	0.756660836	1.266366968
A0A369KDX4;A0A369J671	115.2428283	99.14363566	76.50403824	19.76643181	30.06025578	29.90953735	11.59977181	10.26681233	13.13510571
A0A369JH36	6.803018961	6.059264305	5.221416406	0.568468295	0.940154124	1.244938399	0.642393509	0.65201988	0.646697983
A0A369JEH1	1.472672321	2.293791359	2.39313774	0.182728736	0.182335219	0.183122254	0	0	0
A0A369K7X5	1262.628252	1582.425068	1270.713148	730.0260593	622.356124	728.3018868	464.1100406	476.0816162	397.2634261
A0A369JWX5	3.542945907	2.263623978	2.777457283	0.440898042	0.234505657	0.647290428	0	0	0
A0A369J5F3	4.065804803	3.043402102	3.581946047	0.44287231	0.359597885	0.803842509	0.333291075	0.261305581	0.145146173
A0A369JX44	19.86300984	19.55040872	18.37124334	1.699739407	1.974504017	3.499784613	2.045131846	1.469899148	0.839459196
A0A369JFV7	7.94970649	10.65005839	6.044173397	1.465213053	0.736749877	2.19367623	0	0	0
A0A369JA69	60.39160949	60.32697548	72.03313005	11.37052408	21.46560912	18.23037822	9.450811359	9.308940266	8.767587651
A0A369JFT6	2.891314014	2.759536785	3.332509203	0.875822797	1.185850139	1.157060395	0.560915314	0.524644619	0.376194726
A0A369J097	10.27302352	9.18119891	8.694989286	2.516359425	2.913489916	2.98647368	2.164807302	1.842489154	2.648123516
A0A369JEZ9	5.044997383	5.554398599	3.564364595	0.265032333	0.403273078	1.050659085	0	0	0
A0A369JHJ3;A0A369JJK0;A0A369JHF2;A0A369JQ32	9.255559245	8.515472947	17.04851382	1.979113278	1.085218888	2.873007668	0	0	0
A0A369K040	1.567901304	1.249323434	0.930745563	0	0	0	0	0	0
A0A369KD97	60.16310496	71.8402102	41.30267568	1.219862948	5.837124939	6.984750582	0.126115619	0.226820093	0.327524568
A0A369JI11;A0A369JHT2	177.1304108	173.6862592	130.0848854	13.18984654	17.50081981	30.30412682	16.0801217	11.86958087	11.67028662
A0A369KAM3	2.660107949	2.289996107	3.376600187	0.455390406	0.847772176	0.925562161	0.068483773	0.077364841	0.15083708
A0A369JMQ4	5.340139692	5.107337485	4.546178781	2.118231831	1.367847188	1.950116309	0.807593813	0.350904004	0.618591416
A0A369IZM8	2.781789427	2.946477228	1.946184276	1.193323223	0.847833661	1.538812785	0	0	0
A0A369JNU7	22.09965274	20.13234722	24.10993901	8.963517035	8.310686178	10.98647368	6.282454361	5.975333279	6.976691978
A0A369JFW8	20.29075232	14.43363176	16.11724631	17.3101052	17.16674865	13.61592143	3.305780933	4.086744005	3.574832051
A0A369K1C4	36.21515447	39.86473336	32.37322125	5.434996622	7.929168716	12.42612217	4.190162272	3.893376108	3.093630563
A0A369JP32	3.645041283	3.398306734	3.195566178	0.707229032	0.934487211	1.361333678	0.551825558	0.508894797	0.405996217
A0A369K4T7	3.243188482	2.637504866	2.650541179	0.410433356	0.693484588	0.454656673	0.264148073	0.157839231	0.511721359
A0A369K857	2.359787705	1.258271701	2.055381572	0	0	0	0	0	0
A0A369JZ69	2.173838637	1.992312184	2.35536509	2.801853103	3.393281686	1.980012062	0	0	0
A0A369JUM6	10.9106975	5.098579214	10.76863909	2.248914197	3.987026562	4.391057121	0	0	0
A0A369JVF9	2.272550752	2.53629817	2.297813307	0.494778496	0.783704296	0.804195744	0.530070994	0.553618228	0.529804298
A0A369KCM9	0.764961137	1.150447645	1.371435635	0	0	0	0	0	0
A0A369JHM0	2.045059293	3.350525496	4.298664909	0.346110504	0.214112969	0.478108038	0	0	0
A0A369KC71	3.966636087	3.731704944	5.810257678	0.394710935	1.027934907	1.508830878	0	0	0
A0A369K0P2	1.205896092	1.53415726	0.92310862	0.296718463	0.105929251	0.15855949	0	0	0
A0A369JME0	9.617902148	9.704554301	11.20158233	1.500820384	1.951139531	2.116309124	2.012423935	1.743089718	0.816796592
A0A369JWR3	88.41549553	91.91416894	94.05115104	52.95724351	58.45732907	48.91014043	44.65897566	44.50745496	40.53227372
A0A369K3V7	1.800233007	1.728396263	2.385171144	0.823231348	0.600580013	0.727414491	0.32293357	0.100592986	0.051386527
A0A369JXC3	2.397384017	2.146847022	2.621284545	0.269143905	0.748862518	0.694244852	0.187119675	0.316815176	0.251967426
A0A369JBI8	7.434276806	6.56150253	19.57996813	0	0	0	0	0	0
A0A369J2A4	2.262420009	2.141202803	2.689824735	1.871247949	3.10050828	1.553459119	0	0	0
A0A369JUI6	18.32989076	18.60646166	18.28196253	1.62831773	3.51635514	4.626001551	2.494295132	1.966896325	1.477278467
A0A369JAC1	1.526140131	1.721000389	2.225701885	0.497661356	0.63978726	0.355535453	0.253359533	0.268770011	0.261064772
A0A369J1E2	53.28883311	75.84176722	56.95566178	13.9455651	20.24717167	17.51701559	17.16658215	14.4173387	17.61487044
A0A369JYG6	2.544392352	1.796224212	2.178451733	0.336675997	0.46635719	1.063065392	0	0	0
A0A369KDP6	35.51163066	32.88439081	36.76583704	15.17807161	17.5623053	17.99086758	16.39325558	13.72646842	14.38553365
A0A369J966	5.311773612	3.642662515	5.446816109	0.397529196	0.99178144	1.407426553	0.235573022	0.397711413	0.276800296
A0A369J1P5	5.714977178	5.088653172	6.73314653	2.200945855	2.708845712	2.435426898	1.486181542	0.942779016	1.665403892
A0A369J744	3.853959713	2.867263527	2.639552772	0.169076344	1.086141171	0.869733781	0	0	0
A0A369JH43	50.74038846	55.96827559	43.86160101	32.94180098	32.38440728	33.02834496	20.70740365	22.41097309	16.98292167
A0A369K2K8	32.52981534	36.1405216	20.39311027	7.971238297	15.67572553	10.44542087	4.121703854	3.221577382	4.393783779
A0A369K8F2	38.46980757	41.81782795	31.35816713	10.97770485	15.23098049	16.40475575	4.417849899	5.675619352	9.276626314
A0A369JBI2	3.316242395	3.249416115	2.879237405	0.113483255	0.177221676	1.118721461	0	0	0
A0A369JFW7	3.266939446	3.947644998	2.502197681	0.182482386	0.283396868	0.724028603	0.301660751	0.306433177	0.472165631
A0A369JVC4	2.911350372	2.139061892	1.71776276	0.650179559	0.28106042	1.019298699	0	0	0
A0A369JFE5	11.38582934	8.144998054	9.310065381	1.253353923	1.335772258	0.715326958	2.578220081	1.900587934	2.621184315
A0A369J6E1	2.184976108	2.159595173	1.026550739	0	0	0	0	0	0
A0A369JYN3	2.778975332	4.055469054	2.549859898	0.716342433	0.205925152	1.226759714	0	0	0
A0A369KC13;A0A369JB50	63.9227362	70.93810821	61.97736388	32.9871634	29.23635022	28.44404239	18.02991886	22.6724176	11.67028662
A0A369J9Q0	2.552496947	2.900642273	3.573704741	0.921387897	1.34427775	1.074610149	0.839122718	0.696137063	0.506861078
A0A369KAM4	20.99877868	21.0626703	14.70523598	0.352890648	1.527709461	3.716464203	0.534520791	0.940707668	0.434215031
A0A369JWQ5	76.56027511	71.0344492	73.57562771	30.96805328	48.84919659	45.68105454	27.11460446	24.17793383	20.92502483
A0A369K7M4	1.300899948	1.199493967	0.640898852	0.124186855	0.095629406	0.109908131	0	0	0
A0A369JS90;A0A369J854	112.4242305	111.6290385	76.54524477	7.165331532	6.875614855	21.12862928	9.819726166	8.748665938	7.29580927
A0A369JZQ9	5.87459266	5.248734916	6.125350255	0.232188013	1.928287424	0.592159904	0.320981237	0.277484828	0.225481117
A0A369JI03;A0A369JX14	2.131620863	1.7768587	1.251098841	0.370233969	0.094185522	0.646282416	0	0	0
A0A369K377	148.7193053	149.834566	155.8842921	52.68024322	48.60325463	54.29826829	51.22591278	32.47216626	22.39433379
A0A369JUA6	3.275044041	3.480245232	1.819268172	0.311678409	0.805859567	0.925648316	0.162766227	0.101425315	0.060223708
A0A369J0H4	2.461545389	1.711950175	1.584253612	0.223559502	0.575914084	0.388455243	0.344168357	0.089989959	0.062692012
A0A369JYB1	32.92941686	31.33709615	35.64089885	8.859762571	12.03885883	12.89222021	5.814274848	11.13614691	6.029217809
A0A369JTU6	3.379503256	3.548851693	2.923465744	0.880301129	1.039719626	1.429740674	0.792900609	0.735164287	1.146487521
A0A369JSV2	1.595366874	0.699562086	1.14746448	0	0	0	0	0	0
A0A369K1S0	42.59076864	44.12222655	48.30503818	14.42621369	18.36469093	18.04256052	9.684584178	5.947546905	14.17899977
A0A369IXZ6	42.02119577	36.35655897	40.61177957	8.103754464	12.32784063	14.40682347	12.15352434	12.82088525	13.28888365
A0A369JBP9	79.18413751	78.66485014	83.27289709	24.59897693	27.77504509	41.53441889	26.19295132	27.28116652	19.1279556
A0A369JVF6	13.14520169	20.07687816	10.53595956	5.564327768	5.370655025	5.08270871	3.679513185	2.242360326	3.176468607
A0A369JF66	12.2593245	13.51985208	6.972281743	0.926512885	1.213928513	0.466520203	2.078727181	1.22364873	1.562698186
A0A369K800	2.58480276	3.554495913	1.501703203	0.427220863	0.155363584	0.699078143	0	0	0
A0A369JHE0	3.961908407	3.339237057	3.859265974	0.795068044	1.246720774	1.773067976	0.891189148	0.828640173	0.480393312
A0A369K024	29.03696033	34.23511094	21.31751003	8.36367146	9.221081325	9.448608598	10.30197769	8.373802502	10.00308678
A0A369JZ07;A0A369JY08;A0A369JW13	5.704621307	4.505254963	5.67702324	0.763941704	0.897186014	1.300249849	1.472236308	1.971822091	1.728262029
A0A369J8X4	2.312848596	1.925749319	0.981182353	0.185455072	0.404400312	0.163625398	0	0	0
A0A369JAE3	1.379244359	2.402491242	1.607329268	0.172126243	0.240520987	0.269044542	0.264934077	0.104786203	0.379292734
A0A369J3R0	3.079295576	2.072693655	1.501565848	0.384552675	0.34356042	0.42554493	0.175469067	0.264062833	0.352656598
A0A369JW11	3.63963822	5.065200467	3.978490193	0.954483158	1.391929005	1.0456621	1.142114604	1.18790535	0.539075873
A0A369JAN9	1.694310462	2.431393538	0.959026977	0.228887173	0.225252091	0.14222452	0	0	0
A0A369JB79	1.860229518	3.637212923	2.04453052	0.094502461	0.696384653	0.714956492	0	0	0
A0A369JNB4	492.3541032	436.4636045	433.0806	10.44204227	61.39121167	54.74024296	9.771424949	9.710705963	24.44620298
A0A369JZV6	2.690500177	2.14820942	2.216911159	0.484026638	0.856923266	1.340225726	0.257796653	0.308188771	0.450861213
A0A369JFL8	28.2974161	31.3312573	24.703313	13.43113599	12.15568126	11.05453606	11.39693205	13.5092295	13.52572413
A0A369JBU6	14.74923597	10.67925263	9.016812263	3.346781199	4.632829152	2.565865426	2.281820487	1.827459252	3.031670399
A0A369JQM8	7.529280661	7.039898793	13.01824076	3.895666441	2.633525988	2.573619368	1.625633874	1.181034537	2.018082939
A0A369K340	9.011295778	10.37757882	9.190429097	4.244088408	3.640863256	3.871629189	4.654918864	3.853591073	3.199928162
A0A369JNW5	245.7830783	242.5262748	383.4129993	139.8513657	156.1628956	134.3327302	64.47515213	63.26451996	107.5469051
A0A369JAY8	1.215689144	3.055469054	2.5458766	0.182704372	0.532556567	0.575402774	0	0	0
A0A369IYY2;A0A369J5S2	4.203245215	3.94793694	3.646640294	5.629475919	3.437653714	3.468079607	1.059064402	0.851349218	0.483727039
A0A369K0Z4	12.32348588	10.537174	10.00865337	2.397934562	4.292609444	2.809253037	3.750380325	2.019564133	1.98328647
A0A369J2Q1	6.777466977	6.218080965	5.985110708	0.724186855	1.297856206	2.485569053	0.772337728	0.37959975	1.30037771
A0A369J1J9	8.537627267	11.39937719	13.3068238	0.432796062	1.485079521	1.985870595	2.058189655	1.965380705	1.329449598
A0A369JSP5	7.600420989	7.716329311	10.04738751	1.296496477	1.568289884	1.750926165	1.522312373	0.141078995	1.654852704
A0A369JI72	5.44054661	5.821136629	5.68402835	1.765852717	1.995306608	2.865770656	2.443204868	1.831122001	1.784160872
A0A369JCZ6	1.719975011	2.359770339	3.082935004	0.733867387	0.678502623	0.868786077	0.57520284	0.663728047	0.476913665
A0A369JY52	3.853622022	2.344881277	7.368551179	1.808360743	1.046892933	2.569828552	0	0	0
A0A369JEW6	5.804915662	4.303620086	5.986621614	0.698812856	1.766683063	3.728784354	0.300773327	0.258185929	0.160220901
A0A369JIP2	2.745656444	1.132055274	1.177998462	0	0	0	0	0	0
A0A369KED5	2.356635918	3.155021409	1.144731059	0.289394839	0.070432653	0.508357026	0	0	0
A0A369JCT1	7.406473545	7.551479175	8.572193836	2.477753113	3.963764552	4.082622555	3.203220081	2.483470265	2.478518793
A0A369KC56	3.278083263	2.981996886	1.917614417	0.376372937	1.008116085	1.249504609	0.280109026	0.15780134	0.430061904
A0A369JUP8	9.377240723	7.281821721	11.8335531	1.119776083	0.796974914	2.528043422	2.026749493	2.018301116	1.75722167
A0A369K1D2	13.43899323	11.94336318	10.36041976	6.984653991	4.340978029	6.308176101	4.593179513	2.777753219	2.204075677
A0A369JG58	6.448217833	6.790871935	4.268584144	0.175021716	1.432714379	0.975876626	1.117913286	0.432229667	0.357550553
A0A369J5A0;A0A369J779	19.22139613	19.24094979	14.7382012	3.003764115	5.930582882	11.03472043	2.90821501	2.547631527	2.250096813
A0A369J7M5	92.02316563	79.73433243	89.30141201	56.74259241	43.51840466	38.05117601	44.39148073	42.50304703	41.54024885
A0A369K6M8	21.1203476	26.94920202	30.59721993	3.634977319	8.188842433	11.90143879	4.544371197	3.4239127	4.91135319
A0A369JG85	7.165136737	6.133417672	7.154002527	2.589614902	3.747643056	4.47919359	2.827839757	1.911576182	2.241004832
A0A369JTI6	5.24671173	3.28912028	3.248310532	0.177260882	0.930459911	1.311880762	0.544421907	0.414522169	0.479472038
A0A369JZ73	17.38660603	15.06811989	12.3192407	6.239745198	7.936854402	4.954768674	5.865618661	5.318059248	6.086800352
A0A369IYD4	32.3778542	36.87621643	25.50546673	13.37129621	15.87042958	16.62531231	13.62576065	14.56890073	15.75157566
A0A369JRS6	1.914485274	2.603347606	2.070627987	1.199305086	1.748749795	1.7006117	0.189934077	0.187785363	0.778980688
A0A369JPU7	1.898163521	0.823880888	2.734465139	0	0	0	0	0	0
A0A369JW47;A0A369JFW4	7.73076988	9.674776178	15.29036866	16.11330953	10.78455485	15.22184888	1.47489858	2.327740273	2.997996397
A0A369JVD8;A0A369J1E7	1.349189822	2.568411833	0.881888358	0.406263874	0.229945483	0.317670371	0	0	0
A0A369K2E9	25.70394592	19.71778902	38.23691006	8.270437216	9.996003443	13.22994745	5.453093306	5.680545118	1.75553797
A0A369J3A9	2.270749731	3.1074348	2.331190594	0.793108773	0.801637564	1.031532696	0.546564402	0.267595405	1.030357113
A0A369J9S5	4.445595097	4.553036201	2.91041701	1.474085513	1.836469093	1.267855604	1.543483773	1.244235906	1.122231015
A0A369JV41	13.49189822	8.539606851	11.31517499	2.955120162	3.662998032	3.828551736	4.837728195	2.811854677	2.583806172
A0A369JFM4	2.322078828	1.077364733	1	0	0	0	0.126288032	0.124062368	0.1251752
A0A369JPN9	6.960720859	7.057123394	12.10153288	0.81994016	2.168798164	1.124924614	2.170638945	2.099892012	1.938051061
A0A369K2V1	31.1666676	28.51985208	25.58787979	15.27169192	11.53980161	13.57973637	16.21323529	11.94094133	11.1279107
A0A369JLT0	1.344237014	1.10013624	0.762966321	1.234533346	0.589861043	0.471456879	0	0	0
A0A369J3X7	3.663726875	4.283962631	3.496236471	0.923665669	1.1652525	0.680563453	1.614984787	1.443123188	0.77150506
A0A369K147	15.59571582	15.02432853	14.80687874	1.491554869	3.856574848	5.380890842	4.070740365	2.226698916	2.71412456
A0A369JNT7	3.804994456	3.48374854	4.260205483	1.249782839	1.291502705	2.249246145	1.312626775	1.583065468	1.359643954
A0A369JW51	5.615245642	5.283670689	4.04236031	2.48923849	2.373749795	1.532265012	1.677991886	1.262562283	2.132125559
A0A369K3F8	11.50627262	10.76975477	10.8377287	0.772444745	4.785620594	4.473507366	1.323656187	1.455248151	0.466744117
A0A369K865	12.64091582	13.39334371	11.40596671	5.268410385	9.728131661	6.352459723	5.506719067	4.675309913	3.743538801
A0A369KHL5	6.809435099	6.671564811	7.784599747	4.379500048	2.953660436	4.782028086	3.557555781	2.25827434	2.093849444
A0A369JFC2	2.46661076	0.940210199	0.828498434	0	0	0	0	0	0
A0A369JB42	2.739690562	3.200369794	4.945882094	0.726204034	1.620757501	1.505987766	1.10171146	0.742590827	0.822678318
A0A369J7T2	3.608570608	2.647333593	2.738997857	0.629157417	0.863082063	1.986645989	0.516518763	0.573624417	0.821701772
A0A369JAN6	2.439708009	2.143149085	4.143178946	1.229514526	0.807017544	0.814155251	0.867482252	0.832492375	0.705245848
A0A369JW52	0.688721669	1.15998443	2.441212021	0	0	0	0	0	0
A0A369JFX9	1.823871407	0.795912807	1.090750508	0.277164366	0.731923266	0.653683122	0.097426471	0.05139216	0.144495143
A0A369J7X7	0.441970542	1.46584274	1.471759793	0	0	0	0	0	0
A0A369JLX6	5.368956027	4.309264305	6.887533652	0.210327188	3.088416134	3.489273714	0.205527383	0.098557003	0.149355423
A0A369JU88	6.596239243	4.764207863	7.511537828	2.523887656	3.019654861	3.645644869	2.073782961	1.990767346	3.154468259
A0A369JM05	51.82437794	38.5509926	29.20031866	12.05964675	9.205914904	11.45171017	17.5836714	18.4893054	13.06663524
A0A369JL11	7.449022665	7.606461658	9.805642547	5.674838336	10.25065585	9.089342638	2.922033469	3.745224217	2.699644739
A0A369K6V5	11.09192524	8.757882445	20.98373716	5.669240421	4.443761272	5.056500847	4.983392495	3.23332344	3.070171008
A0A369JZK0	5.382801376	4.630984819	6.193890446	0.472435093	2.203537465	3.718962695	0.838362069	0.402144603	0.760897749
A0A369J1C0	8.313850414	8.268586999	7.382149332	4.971045266	4.453189047	7.136986301	2.364350913	1.734880108	4.254485658
A0A369J956;A0A369JXP3	5.862435768	6.301771117	6.820367013	0.24409806	2.372520085	2.533557336	0.454297667	0.964755511	1.318673918
A0A369K8I8	5.377961132	3.773647334	2.024888742	0.368130489	2.016724053	1	0.587816937	0.265877702	0.273646165
A0A369KAZ1	5.501893886	5.226839237	2.710840064	2.108230443	2.226799475	1.989661411	1.153473631	1.294213488	1.863743763
A0A369K9R4;A0A369JMQ1	3.360930227	1.25165434	4.196198011	0.5330277	1.082759469	1.091582666	0.361397059	0.381456385	0.341499279
A0A369JRQ0	34.39724894	29.34410276	46.90951047	21.07711611	18.65162322	27.31799776	17.49492901	19.52497932	15.32616077
A0A369JV29	1.760948238	2.398501362	3.1988627	0.342515201	1.592166749	3.132420091	0	0	0
A0A151VES4;A0A369J1D5	45.92265741	42.87563254	38.71902643	21.19486536	24.98565339	19.05660377	14.72996957	19.12207691	27.6710499
A0A369K3K2	8.889839428	8.828435189	6.96871051	2.071807741	3.170704214	4.485827518	4.0211714	3.178003296	3.529372148
A0A369JBZ0	9.297883238	7.023744648	4.750563156	2.087732844	6.399409739	4.175669854	1.617773834	1.853603703	1.796620253
A0A369IZT7	9.107312708	6.078532503	2.794351959	0.941492134	0.867908674	1.180494529	0.929551217	1.927616498	0.761402859
A0A369JGQ2	145.1397761	115.6091865	104.7730894	48.22893543	73.90145926	73.35917981	56.71146045	78.26789853	48.5769928
A0A369JQH6	7.633514749	6.085733749	3.240756002	2.013994788	1.865469749	1.308262256	2.551977688	1.038225209	1.69447578
A0A369KAU8	3.695244742	3.611132736	3.083072359	1.030016408	2.139285129	0.467330059	1.471855984	1.112200112	0.406175812
A0A369JF95	1.904129403	0.439091086	4.046755673	5.151240228	5.293080833	5.22216053	0	0	0
A0A369KGF1;A0A369KAM2;A0A369JMC0;A0A369KAE9;A0A369JDR4	31.65519454	23.26196964	17.71743311	8.267059164	6.843130021	4.048246748	5.273073022	11.56001541	10.85021243
A0A369JS89;A0A369JBS6	13.42661121	6.670299728	17.61716389	1.517035035	2.248934252	3.334884122	2.190542596	5.914329559	2.812901633
A0A369K1T5	25.73321251	27.28493577	23.35860667	10.81845382	24.90777177	9.17032825	6.583798174	6.703209958	14.72564107
A0A369K1C5	17.0635479	11.48306734	9.971018076	3.554097095	4.690113133	4.122105114	6.551977688	4.836218275	1.171181789
A0A369K8H0	8.176522566	5.658913974	2.48434152	2.21638838	1.235345958	1.287068149	1.689781947	1.993419682	2.010899152
A0A369K664	3.963034045	5.656967692	4.172023515	1.340893736	0.323905558	0.356991471	0.716037018	1.597084957	3.15615196
A0A369JC99	0.806947438	0.381237836	5.384182188	0	0	0	0	0	0
