# Supplementary material for: Comparative Proteomic Analyses within Three Developmental Stages of the Mushroom White Hypsizygus marmoreus
Source: J Fungi (Basel). 2023 Feb 8;9(2):225. doi: 10.3390/jof9020225 (PMC9958986; doi:10.3390/jof9020225)
Supplement: Supplementary file 1 [file jof-09-00225-s001.zip › Table S5_Rec._lowerThan_.Pri.xls]

id	Rec_1	Rec_2	Rec_3	Knot_1	Knot_2	Knot_3	Pri_1	Pri_2	Pri_3
A0A369K248	0	0	0	8.579963324	8.788735858	4.216593435	5.860801217	5.517742231	5.949073684	(2E,6E)-farnesyl diphosphate synthase (EC 2.5.1.1) (EC 2.5.1.10) (Dimethylallyltranstransferase) (Farnesyl diphosphate synthase)
A0A369JSH5	0.067841082	0.069869802	0.071898522	0.764559405	0.275588211	0.106315155	1.166506085	1.369110394	1.105450137	(S)-coclaurine N-methyltransferase
A0A369JL46	0.939570119	0.483359284	0.120386243	0.225094103	0.22461674	0.143887309	4.406313387	4.391762603	2.043899674	1,4-alpha-glucan-branching enzyme (EC 2.4.1.18) (Glycogen-branching enzyme)
A0A369JCW3	63.97226428	54.69443363	43.28608318	77.9963324	60.90342679	45.8542259	140.7834686	125.5464127	116.4895975	14-3-3 protein
A0A369K928	0.532832049	0.443820553	0.559117631	1.897596757	1.903385801	0.340044801	1.944599391	2.020321943	2.153564674	26S protease regulatory subunit 8
A0A369KF18	0.208254304	0.176420786	0.207859458	1.021329987	0.395628382	0.300740932	2.42938641	3.240648938	2.497376234	26S proteasome regulatory subunit RPN1
A0A369K5K7	9.48912915	9.064032698	9.990797209	36.77058199	37.64654042	25.53976049	41.52129817	35.51351112	13.74236021	2-iminobutanoate/2-iminopropanoate deaminase
A0A369JLR5	4.562211203	5.420494356	5.214273941	11.07808127	9.081714215	8.40087878	14.36612576	10.20631382	10.17740587	3-hydroxyisobutyrate dehydrogenase, mitochondrial
A0A369JEX3	6.3733629	5.331938497	3.832207022	6.302770003	6.497171667	1.65899888	11.96501014	10.94404203	10.55208526	3-oxoacyl-[acyl-carrier-protein] reductase FabG
A0A369JEX6	0	0	0	0.058190329	0.280097147	0.389713104	1.629310345	1.56828817	1.347409066	3-phytase A
A0A369JR16	8.589631747	5.923219151	11.99549475	66.50612875	44.73786686	50.57896097	19.793357	24.66293235	29.63873408	40S ribosomal protein S0
A0A369JKV9	3.2188747	3.483845854	4.380665897	36.17218415	23.3860059	30.24554148	12.91075051	17.47762881	19.50622688	40S ribosomal protein S1
A0A369K5V7	0.227649049	0.268976255	1.004491511	5.643374192	3.868257091	2.220642716	3.614350913	4.173134366	4.198474568	40S ribosomal protein S10-B
A0A369K6L6	4.83484075	6.186161931	5.083786605	54.0324293	31.5707493	45.78788662	43.57505071	32.37238792	51.07223635	40S ribosomal protein S11-B
A0A369JG77	6.835099647	7.029972752	6.963903082	44.28723096	20.45007378	35.64400793	22.74721095	22.31245777	22.59413287	40S ribosomal protein S12
A0A369JV15	10.81535595	12.62650837	10.45423328	81.23636715	58.57620102	73.77961575	53.16303245	56.51874633	60.16084948	40S ribosomal protein S14
A0A369K8F1	2.004648885	0.756967692	0.529435196	10.66402857	5.031562551	6.514000172	3.857124746	4.724567575	5.93201219	40S ribosomal protein S17-A
A0A369J7L9	3.168446113	2.899669132	5.451348827	23.47842872	13.80656665	17.17842681	9.711333671	8.00070729	10.66848506	40S ribosomal protein S19-A
A0A369JXI5	10.26987173	10.70747373	11.10818087	45.51201621	24.45175439	35.05298527	37.53422921	44.25232553	39.33909159	40S ribosomal protein S20
A0A369JPZ9	0.436049686	2.134001557	1.838223175	32.40227777	16.53242335	11.56026536	5.276242394	7.406963013	3.602669226	40S ribosomal protein S21
A0A369K994	6.925826078	7.152004671	8.484011867	35.17903677	25.48778488	30.5548376	33.21374239	31.57289818	36.0996526	40S ribosomal protein S24
A0A369JG46	1.822633205	1.646457766	1.765974397	12.14651095	4.902750451	4.771947962	4.566303245	6.318116084	7.68384602	40S ribosomal protein S25
A0A369KEW7	2.306432459	1.118236668	1.712334563	21.20451694	5.565359075	15.69483932	6.607505071	7.61813945	6.819097649	40S ribosomal protein S26
A0A369K162	8.02534937	10.40677306	11.06422724	117.9229804	60.3521069	80.20677178	64.15187627	83.33764864	70.30009148	40S ribosomal protein S27
A0A369K658	1.891072001	1.521798365	4.394126696	36.26869993	18.77766847	29.33143793	11.99036511	10.83226503	19.1683644	40S ribosomal protein S28-B
A0A369K4W2	11.69537982	13.13448813	10.52826768	55.60274105	40.40416462	41.35607823	39.32048682	39.62084231	47.59258947	40S ribosomal protein S3
A0A369JUC6	7.72514169	5.635363955	12.12611944	58.40266384	41.28955566	47.00525545	33.01217039	38.67989466	43.81099905	40S ribosomal protein S4
A0A369JXV9	2.872403294	2.480829116	3.117823197	36.28028183	13.9008444	24.57827173	15.07986815	11.81122948	18.80356271	40S ribosomal protein S5
A0A369J8J9	8.823539344	7.79758661	8.41176309	60.10906283	35.01803574	41.71706729	39.18864097	46.60153709	42.57404071	40S ribosomal protein S6
A0A369JF09	4.817168232	5.650253017	4.663480029	47.58324486	26.17744712	29.79408977	17.17545639	16.60741012	28.37820394	40S ribosomal protein S7
A0A369JWU9	3.584031698	2.963993772	6.411598264	43.25644243	14.31997049	22.74317222	12.4385142	17.74412539	22.68393021	40S ribosomal protein S8
A0A369JE50	21.07982463	19.54359673	22.43420691	81.22092462	34.72597967	48.58878263	42.86764706	45.27915833	50.86458	40S ribosomal protein S9-B
A0A369JET8	0	0	0	0	0	0	1.192114604	4.03799155	0.230835284	4-nitrophenylphosphatase (PNPPase) (EC 3.1.3.41)
A0A369JBV2	1.010260191	0.959546516	1.654854129	9.98262716	11.07661092	7.848539674	12.98427992	12.08644088	11.2897704	4-O-methyltransferase 1
A0A369J1U4	2.168091537	2.681782795	2.189577496	8.139658334	4.03334563	4.788662014	8.824923935	8.062974026	8.969182676	5-aminoimidazole-4-carboxamide ribonucleotide formyltransferase (EC 2.1.2.3) (EC 3.5.4.10) (AICAR transformylase) (IMP synthase) (Inosinicase) (Phosphoribosylaminoimidazolecarboxamide formyltransferase)
A0A369JK75	8.924058826	7.728980148	8.434289325	73.96293794	55.11764224	42.75264926	36.75836714	38.54980392	40.38747552	5-methyltetrahydropteroyltriglutamate--homocysteine S-methyltransferase (EC 2.1.1.14)
A0A369JQV2	1.335457037	1.262845465	3.433739904	6.882733327	3.905968192	2.426552942	11.22718053	7.17381008	7.272125222	60S acidic ribosomal protein P2
A0A369KBZ4	12.20867079	11.43441028	20.32717983	59.15162629	37.34833579	41.51029551	36.23478702	39.45159803	39.48276733	60S ribosomal protein L10
A0A369J1T6	5.114111562	5.212242118	12.3975331	46.73583631	29.45462371	32.81209615	25.28904665	29.26536618	27.52849662	60S ribosomal protein L11
A0A369K2X1	1.608649403	1.310334761	8.510658755	27.30624457	14.20417282	15.60954596	10.12639452	12.19253431	10.2520499	60S ribosomal protein L13
A0A369JZI9	5.692689543	4.983359284	13.89621449	52.23144484	17.21388752	36.73300594	26.70892495	18.16976211	18.6789689	60S ribosomal protein L14-A
A0A369J755	5.147993269	6.010412612	18.78330861	63.40218126	35.46995409	42.83105023	29.09609533	32.47595531	36.48016882	60S ribosomal protein L17
A0A369JP11	12.86716908	11.24464772	23.08527004	83.49966219	59.55586981	58.06926854	46.59102434	49.62141066	71.38888421	60S ribosomal protein L18-B
A0A369K1U6	11.05635507	8.731704944	16.46475468	53.88572532	32.88141499	36.69682088	35.5413286	39.01080511	43.10384501	60S ribosomal protein L20-B
A0A369JWN9	2.278966889	4.457279097	13.87835833	47.44715761	19.20499262	25.63022314	22.42520284	21.67842325	33.57634738	60S ribosomal protein L23-B
A0A369JXX7	5.970834717	4.666309848	8.80652162	30.5877811	25.71118216	34.06565004	26.95486815	27.74469375	35.63607384	60S ribosomal protein L24
A0A369JNB1	1.448133411	1.337680031	10.64460744	34.1810636	19.11583866	28.33117946	14.47388438	25.32980531	22.17208537	60S ribosomal protein L26-2
A0A369K5L4	3.83820078	3.88594784	7.140541728	36.48972107	11.26209215	22.62944775	10.24670385	10.80915182	14.35298211	60S ribosomal protein L28
A0A369K0C0	0.263072879	0.253026469	0.699782979	2.036869028	0.084250492	1.06055976	21.16252535	24.66293235	23.15199883	60S ribosomal protein L28-1
A0A369JM63	2.147042104	1.532308291	4.991209274	17.78206737	7.474688474	15.23821832	5.223630832	6.747162948	7.944482795	60S ribosomal protein L3
A0A369JV54	1.540435735	1.10179058	3.821355969	30.03378052	19.63744056	17.35418282	19.71475659	13.87550442	26.85389412	60S ribosomal protein L30-1
A0A369J7S7	4.514934403	2.845173219	19.05664524	42.9504874	28.19724545	36.7760834	28.36080122	31.63731205	21.37850139	60S ribosomal protein L31
A0A369K5Q5	4.164973519	4.080284157	9.557853964	33.54405945	15.99954911	29.81045921	25.67951318	30.44502403	28.95739678	60S ribosomal protein L32
A0A369JUZ4	8.961430011	8.710393149	12.31498269	38.56674066	36.60436137	18.62496769	15.28651116	18.43499567	31.29100511	60S ribosomal protein L33-A
A0A369J591	0.424793305	0.380362009	1.177723751	9.144291092	5.1601697	7.497027656	1.122895538	4.83583937	4.870383154	60S ribosomal protein L34-A
A0A369JP07	2.67136433	2.55420397	4.843827262	9.512788341	3.944499098	5.874644611	6.764198783	15.75361065	15.22850617	60S ribosomal protein L37a
A0A369KC73	4.415765687	3.637115609	16.59936267	44.71769134	21.40002459	29.66399586	21.5846856	26.69260062	30.92171356	60S ribosomal protein L4-B
A0A369JRN8	17.46877761	20.36687427	26.55348607	109.0724834	62.02861125	72.46058413	51.22971602	50.34764542	53.15441214	60S ribosomal protein L7-B
A0A369K666	1.887132268	2.4462826	7.649442338	27.49638066	9.704357272	13.35917981	10.90251014	14.99958952	19.13244546	60S ribosomal protein L8
A0A369JDX4	1.415377342	1.18684313	5.807922642	29.69404498	11.85645188	17.06039459	6.905679513	7.941092889	10.0276688	60S ribosomal protein L8
A0A369K866	10.67194966	8.984624367	10.56329323	112.3540199	108.737088	86.16352201	86.25	82.56594527	88.95212118	6-phosphogluconate dehydrogenase, decarboxylating (EC 1.1.1.44)
A0A369JUQ2	6.920423015	6.365414558	7.411955387	24.44262137	14.25336121	16.4934953	71.39579108	67.5398324	50.81968133	Acetyl-CoA acetyltransferase, mitochondrial
A0A369K927	0.784817393	0.839071623	0.942571837	1.191583824	1.282587309	0.535237357	3.393889452	3.055490651	3.977460868	Acetylglutamate kinase (EC 1.2.1.38) (EC 2.7.2.8) (N-acetyl-L-glutamate 5-phosphotransferase) (N-acetyl-gamma-glutamyl-phosphate reductase) (N-acetyl-glutamate semialdehyde dehydrogenase) (NAG kinase)
A0A369IZD5	0.212025192	0.560694823	0.637547388	57.63439822	56.02250369	41.95140863	38.10851927	43.6473404	46.01327878	Acid phosphatase
A0A369J7D3	1.407723003	1.213604515	1.133948684	6.263970659	3.719564683	1.171792884	7.211713996	6.452122184	5.421402073	Actin-1
A0A369JGM4	0.922854393	1.418256131	0.572647107	2.383264164	0.727434825	1.039028173	2.693078093	2.726853635	3.34102223	Actin-related protein 2
A0A369JFE9	3.628606967	1	0.549598923	11.08097674	11.36559272	7.28112346	14.35091278	10.17991677	3.295786821	Actin-related protein 2/3 complex subunit 3
A0A369JFQ9	0	0	0	3.411736319	1.755615675	1.002756957	1.698529412	1.513473234	2.166585288	Actin-related protein 2/3 complex subunit 5
A0A369JYY2	0.751127045	0.498705722	0.347796824	3.801853103	1.595753402	2.34996123	2.629310345	2.05063435	2.348986132	Actin-related protein 3
A0A369K1D0	0	0	0	4.354502461	1.881660928	1.131472387	8.429259635	8.571464658	4.80943321	Acyl carrier protein
A0A369K2W4	6.127861231	5.650739587	9.184385473	26.86902809	9.131210034	5.655466529	50.88235294	32.12357358	36.09404026	Acyl-CoA-binding protein
A0A369J245	25.39777236	23.43908135	31.35129938	91.24119294	73.06320708	77.56784699	57.84989858	70.5319196	75.82711767	Adenosylhomocysteinase (EC 3.3.1.1)
A0A369JXD5	0.121445094	0.33512067	0.253543761	1.076730045	0.417168798	0.10263634	2.938640974	2.676711862	2.565060978	Adenylate kinase (EC 2.7.4.3) (ATP-AMP transphosphorylase) (ATP:AMP phosphotransferase) (Adenylate kinase cytosolic and mitochondrial) (Adenylate monophosphate kinase)
A0A369K4S9	0.506852322	0.419881277	0.303005329	1.306920181	1.447983276	1.372533816	1.808823529	2.085367317	1.552259245	AIR synthase (EC 6.3.3.1) (EC 6.3.4.13) (Glycinamide ribonucleotide synthetase) (Phosphoribosyl-aminoimidazole synthetase) (Phosphoribosylamine--glycine ligase) (Phosphoribosylformylglycinamidine cyclo-ligase) (Phosphoribosylglycinamide synthetase)
A0A369JT17	1.764325152	1.526177501	2.056892478	13.1473796	5.730447614	5.023261825	4.43331643	4.952794741	4.995987181	Alanine--tRNA ligase (EC 6.1.1.7) (Alanyl-tRNA synthetase) (AlaRS)
A0A369KFX8	0.644247708	0.6944239	0.816081534	4.121609883	4.331037875	3.710433359	4.319599391	3.932529634	4.075452214	Aldehyde oxidase GLOX
A0A369K676	0.948001148	0.759935773	1.460634031	8.452369462	7.10546811	9.513224778	20.08874239	19.90009536	22.86801475	Alpha-amylase (EC 3.2.1.1)
A0A369JYV9	94.05944495	99.3285325	194.7420471	406.8236657	306.2899656	301.7575601	545.5375254	1380.603848	1118.055439	Alpha-galactosyl-binding lectin
A0A369JZS8	0	0	0	0	0	0	0.953600406	0.708262026	1.665628385	Ankyrin repeat-containing protein P16F5.05c
A0A369J5X9	0	0	0	0	0	0	3.393128803	4.06552532	3.422850055	Anthranilate phosphoribosyltransferase (EC 2.4.2.18)
A0A369K0J9	0.740928764	0.550729856	0.627602879	7.404980214	9.048819479	7.23037822	6.111561866	4.483331334	6.66453398	Apoptosis-inducing factor 1
A0A369JFR5	0	0	0	1.718559985	0.861944581	0.726897562	1.59596856	1.761529766	2.130666352	Asparagine synthase (glutamine-hydrolyzing) (EC 6.3.5.4)
A0A369JWV0	1.74890391	1.519462826	1.098662161	1.901457388	1.029984424	0.61140691	5.347616633	4.933344279	5.858153879	Asparaginyl-tRNA synthetase (EC 6.1.1.22)
A0A369J9E5	0.43298795	1.103834177	0.77009505	0.126966509	0.11898467	0.122975589	3.238590264	2.625685976	3.930878499	ATP synthase subunit 4, mitochondrial
A0A369JIS9	23.46167484	23.11210588	22.37789132	59.5058392	37.42109362	37.43602998	106.7634381	120.9124035	98.19675719	ATP synthase subunit beta (EC 7.1.2.2)
A0A369JIR0	1.455675186	0.862514597	1.159094891	0.639687289	0.529441302	0.584564295	7.18356998	3.639130792	4.317905028	ATP synthase subunit d, mitochondrial
A0A369JR33	0.569527851	0.723297003	0.615872754	2.040440112	1.719031808	1.040320496	4.01229716	3.525206661	4.125963217	ATP synthase subunit delta, mitochondrial (F-ATPase delta subunit)
A0A369J5B3	0.325129308	0.728454652	0.837453986	3.77926841	1.509161338	0.398552598	18.81085193	6.515525636	2.072410329	ATP synthase subunit gamma
A0A369K9R8	2.557224627	1.871642663	3.455991429	5.364636618	5.615572225	5.137589386	7.144396552	7.74987212	5.520740379	ATP-dependent RNA helicase SUB2
A0A369K0G5	1.249795978	1.616193071	0.813306961	1.086478139	0.847536481	0.330369605	4.385775862	3.801175869	2.973189882	Calcium/calmodulin-dependent protein kinase type I
A0A369K1Y0	0	0	0	1.237814883	1.848458764	1.183509951	0.665644016	0.965538582	1.81154906	Calmodulin
A0A369K0R9	0.743754116	0.832687816	0.454933795	3.415017855	4.12495901	4.164469717	3.641100406	2.933862116	4.307802827	Carbamoyl-phosphate synthase arginine-specific large chain
A0A369K7C2	0.285292975	0.284011288	0.356381517	0	0	0	2.786257606	3.032251138	2.404211495	Carbonic anhydrase (EC 4.2.1.1) (Carbonate dehydratase)
A0A369K6A5	0	0	0	0	0	0	1.222946247	1.039248252	1.477502961	Carbonic anhydrase (EC 4.2.1.1) (Carbonate dehydratase)
A0A369JQD1	2.794171446	2.246496691	1.517773749	8.070263488	4.933903099	3.224691996	5.998351927	5.882880436	6.136301135	CCT-alpha (T-complex protein 1 subunit alpha)
A0A369JG94	0.322833006	0.450048657	0.330668645	7.673873178	7.427549598	2.91711898	7.49163286	6.275299809	6.791709461	CCT-beta
A0A369JHN0	1.01212875	0.747761775	0.431226306	6.216484895	4.591531399	3.865770656	5.419497972	5.785880733	5.479994837	CCT-theta
A0A369K1R4	1.297860725	0.823978202	0.558403384	4.202972686	1.587350385	1.125010769	15.34482759	14.77098345	17.90222192	Cell division control protein 3
A0A369KCD9	0.508169318	0.344988322	0.420416461	0.789209536	0.597854156	0.792366675	6.190035497	6.782022216	1.243917633	Chorismate synthase (EC 4.2.3.5)
A0A369KC08	6.736381186	11.44706111	15.22443822	30.85609497	25.45499262	16.28327733	39.45740365	41.85385631	44.6393795	Citrate synthase
A0A369K225	0	0	0	0.758691246	0.352588539	0.555639893	0.763197262	1.070987869	1.774619905	COP9 signalosome complex subunit 5
A0A369K415	0.19489298	0.198092643	0.196492812	1.160698774	0.704849156	0.297613509	1.817190669	1.472172579	1.576953513	COP9 signalosome complex subunit 6
A0A369JGB3	0	0	0	0	0	0	0.666911765	1.991904061	0.806166832	Costars family protein ABRACL
A0A369JGX8	0.808286948	0.76880109	0.636956761	12.85300647	2.497130677	8.963556475	14.92900609	18.95914772	11.06258313	Cytochrome b5
A0A369JYI8	7.773206436	6.347898015	1.862672381	10.82231445	7.302734055	2.292237443	33.76648073	31.51227337	25.15111208	Cytochrome c oxidase subunit 4, mitochondrial
A0A369JVZ2	9.033358285	4.952024134	7.095626614	8.783322073	5.308247254	5.169294391	18.961714	18.58024263	13.0206141	Cytochrome c1, heme protein, mitochondrial
A0A369KDK0	0.902311498	0.970046711	0.298980825	2.394653026	1.41262912	1.289997415	4.097236308	3.775536624	3.205316002	D-fructose-6-phosphate amidotransferase (EC 2.6.1.16) (Hexosephosphate aminotransferase) (Putative glutamine--fructose-6-phosphate aminotransferase [isomerizing])
A0A369K5A8	0.118214513	0.031405216	0.074809864	0.258787762	0.072186014	0.059889722	1.3956643	1.494527979	1.108301203	Diadenosine tetraphosphate synthetase (EC 6.1.1.14)
A0A369J6V3	8.111573248	5.726060724	8.257925389	23.32400347	20.89481882	20.10597054	31.39452333	25.69102816	25.11070328	Diphosphomevalonate decarboxylase (EC 4.1.1.33)
A0A369J4J4	0	0	0	0.141627256	0.060754837	0.331015766	1.065504564	1.13436606	1.210019138	DNA-directed RNA polymerase II subunit RPB3
A0A369JJX8	0	0	0	0	0	0	0.829563895	1.653289212	1.241426553	DNA-directed RNA polymerases I, II, and III subunit RPABC4
A0A369J7E1	0.18543762	0.153182172	0.169309896	2.728308078	0.953660436	0.869992246	1.89984787	3.623974588	1.821875754	DUF2235 domain-containing protein
A0A369JXN7	31.68671241	28.09361619	26.22795451	67.78978863	40.17154452	41.06745929	92.93103448	96.38335091	81.42261434	DUF3421 domain-containing protein
A0A369KB67	0.847492923	0.325807707	0.278363826	3.930991217	1.743318577	2.125786164	3.288286004	1.5482062	3.67069071	DUF89 domain-containing protein
A0A369IZN7	0	0	0	0	0	0	1.42887931	2.038509387	1.482554061	E2 ubiquitin-conjugating enzyme (EC 2.3.2.23)
A0A369JSC8	3.670705831	3.011288439	2.327482006	15.73496767	10.89522873	7.335745671	22.03220081	19.01219443	25.23529709	E3 ubiquitin ligase complex SCF subunit
A0A369JB29	12.74222325	13.72907746	4.501263667	6.48171026	4.091039515	1.430602223	49.69700811	31.1800999	52.16776388	Elongation factor 1-beta
A0A369JFC8	3.157189732	3.305469054	3.907614966	13.13483255	11.01205116	9.818213147	13.18711968	14.42365378	11.15170699	Elongation factor 2
A0A369JVC8	0	0	0	0.037405656	0.111831974	0.186258292	2.243788032	2.634653397	2.078696143	Endo-1,4-beta-xylanase A
A0A369K1E8	0.135379783	0.060125535	0.210634031	1.157899817	0.9233071	0.843310072	2.282454361	2.329508497	2.797523838	Epimerase domain-containing protein (Fragment)
A0A369JTM4	0	0	0	0	0	0	2.108138945	2.135790663	2.163442381	ER lumen protein-retaining receptor
A0A369JDS4	0.807093771	0.719530946	0.795492006	2.429302191	2.74809395	2.072197812	2.710699797	2.1883032	2.922005399	Eukaryotic translation initiation factor 2A (eIF-2A)
A0A369JMI2	1.095054509	1.584371351	1.526564474	6.676382589	4.801709297	3.513655553	5.7086714	5.323616523	5.198929167	Eukaryotic translation initiation factor 3 subunit D (eIF3d)
A0A369JCN1	0.237070639	0.179992215	0.271743311	0	0	0	2.323402637	1.929132118	0.511451967	Eukaryotic translation initiation factor 3 subunit G (eIF3g) (Eukaryotic translation initiation factor 3 RNA-binding subunit) (eIF-3 RNA-binding subunit) (Translation initiation factor eIF3 p33 subunit homolog) (eIF3 p33 homolog)
A0A369IYB3	0	0	0	0	0	0	1.892241379	2.095345151	2.529142043	Eukaryotic translation initiation factor 3 subunit I (eIF3i) (Eukaryotic translation initiation factor 3 39 kDa subunit homolog) (eIF-3 39 kDa subunit homolog)
A0A369KDN6	0.601023205	0.693479953	0.25241745	2.321301033	2.27445073	0.78859309	4.302104462	3.652139866	4.672716762	Eukaryotic translation initiation factor 3 subunit K (eIF3k) (eIF-3 p25)
A0A369J743	0	0	0	3.688060998	3.518609608	1.934177651	2.045638945	1.315053268	1.905050539	F-actin-capping protein subunit alpha
A0A369JX46	0.083820641	0.194106628	0.304392616	7.706109449	1.23555091	2.690100801	4.32505071	3.751286699	3.519269948	F-actin-capping protein subunit beta
A0A369JRR6	0	0	0	7.754753402	5.061485489	3.632980098	8.921906694	13.04696529	13.40786512	FAD-binding PCMH-type domain-containing protein
A0A369JLC1	1.031681084	1.226158038	1.138206692	5.709004922	3.202574192	0.905143448	6.503042596	6.920954083	5.35977865	Formyltetrahydrofolate synthetase (EC 1.5.1.5) (EC 3.5.4.9) (EC 6.3.4.3) (Methenyltetrahydrofolate cyclohydrolase) (Methylenetetrahydrofolate dehydrogenase)
A0A369J209	0.17337078	0.096237836	0.43509972	24.09033877	5.668962125	3.40087878	23.49011156	25.28181066	15.17575023	Fructose-bisphosphate aldolase (FBP aldolase) (EC 4.1.2.13)
A0A369K427	0.982603263	0.57940833	0.073011098	5.037351607	3.446159206	1.793658999	4.773580122	6.039747144	5.428024627	Fumarate hydratase (EC 4.2.1.2)
A0A369J9X3	0.287251586	0.271895679	0.266510082	12.43702345	2.539145762	5.450245541	2.864984787	6.868286275	2.176687488	GDP-L-fucose synthase (EC 1.1.1.271)
A0A369K5V6	0.138149564	0.1805761	0.401557607	1.766335296	2.120122151	1.32256397	0.765136917	1.536207539	2.53497887	Geranylgeranyl diphosphate synthase
A0A369K5U9	0.128390281	0.176819774	0.077517719	4.038413281	3.359464666	4.787455846	9.427865112	12.54352672	10.12274174	Gigasin-6
A0A369K5P4	2.289097632	1.864538731	1.735618922	7.504487984	6.896519921	5.509347807	5.904158215	5.718056722	6.386386723	Glucose-6-phosphate 1-epimerase (EC 5.1.3.15)
A0A369JSV3	5.961717048	4.865706501	6.114911269	13.07306245	5.684333497	5.505298527	21.91049696	20.16532892	26.39256029	Glutamate-5-semialdehyde dehydrogenase (EC 1.2.1.41) (Glutamyl-gamma-semialdehyde dehydrogenase)
A0A369K6D1	5.175909093	7.799435578	10.68924784	19.33693659	26.03500574	11.87300767	54.71348884	45.00382063	43.59436297	Glutathione S-transferase-like protein ustS
A0A369JU01	79.09633774	86.47820163	106.5930443	184.9531898	181.0132809	210.7779788	194.2190669	175.6477698	182.7151348	Glyceraldehyde-3-phosphate dehydrogenase (EC 1.2.1.12)
A0A369K5A5	0	0	0	8.903194672	10.46073127	8.684414577	10.20030426	14.78740267	12.49385346	Glycine cleavage system H protein
A0A369JE42	4.150340224	3.956208641	16.84934894	37.16919216	30.41789638	24.25088309	45.64528398	47.66752341	43.97600166	Golgi apyrase
A0A369JNM7	3.10541038	2.010023355	2.504120653	4.89798282	3.102250369	2.956319462	7.114477688	7.45887301	8.903293879	GTP-binding nuclear protein
A0A369K3T7	0	0	0	2.522536435	0.403621495	1.675712932	1.842545639	1.468383528	1.752731803	Guanine nucleotide-binding protein alpha-2 subunit
A0A369K2K3	8.101217378	6.983943169	10.76108456	33.4629862	26.23073455	18.42336521	29.14426978	29.400509	27.09185707	Heat shock protein
A0A369JVD2	14.29447818	14.23803036	16.93862975	33.40893736	28.52721758	24.37236151	32.36942191	30.72036173	32.84786647	Heat shock protein 60, mitochondrial
A0A369KH52	0.508518266	0.532814325	0.417161145	2.602837564	2.122888998	1.651331093	2.249492901	2.656629892	3.055803434	Heat shock protein 70 C57A7.12
A0A369JS72	4.455500712	4.557609965	4.321328498	4.794324872	3.784021971	0.779107435	40.22439148	28.53534237	36.80905157	Heat shock protein 90
A0A369JNN0	55.3982789	53.7582717	45.68292951	118.7530161	99.47327431	53.08262256	135.3575051	107.034373	138.1756548	Heat shock protein HSS1
A0A369JUF6	32.67164574	31.66601791	17.30399429	84.86825596	60.96286276	28.54828983	94.60319473	79.1368542	72.34634834	Heat shock protein sks2
A0A369JLF5	1.307653776	1.104223433	0.556768859	0.618241482	0.37436465	0.140432498	6.624492901	6.954424033	6.039768996	Heat shock protein sti1
A0A369KBV9	0	0	0	3.30122575	3.282505329	2.052985268	4.681541582	0.754589488	3.316440209	High osmolarity signaling protein SHO1
A0A369JT19	0.268509711	0.297615804	0.350722488	2.467811987	1.399922118	1.611699836	2.618027383	2.090545686	2.269515487	Histidine--tRNA ligase (EC 6.1.1.21)
A0A369K4Y3	4.885381901	6.757103931	6.390582935	8.08165235	3.674372848	6.619798398	18.56237323	16.99010426	16.71801952	Homocysteine synthase
A0A369JG65	0	0	0	0	0	0	2.922920892	6.291971633	3.993063156	Hydrophobin
A0A369K982	5.930086618	5.665725963	3.166721609	10.04729273	6.772319233	3.305677608	13.79817444	12.99265556	13.24847485	Importin subunit alpha
A0A369JMY5	0.72243453	0.245903075	0.360694467	3.171218994	1.531296114	1.886533988	2.243661258	2.589816294	2.604684054	Importin subunit beta-1
A0A369JRI0	1.13847037	0.761424679	0.942146036	2.359135219	1.535600098	1.33169639	3.201445233	3.159942154	3.172652221	Isoleucyl-tRNA synthetase (EC 6.1.1.5)
A0A369J7P8	0.896728333	0.879009342	0.530437888	1.809960429	0.712124939	1.030671147	2.822388438	3.565875808	2.304648696	Leptomycin B resistance protein pmd1
A0A369JIW7	2.04111956	1.938789412	1.565161255	4.335681884	3.466449418	2.452571724	6.285877282	5.692796383	5.002385242	Leucyl-tRNA synthetase (EC 6.1.1.4)
A0A369JI09	0.201399168	0.154992215	0.607191913	4.341376315	2.179558124	1.485999828	5.786891481	5.303155648	5.609078511	Linoleate 10R-lipoxygenase
A0A369JKW8	1.258801083	2.295834955	1.85401901	3.371489238	2.684149041	2.332816404	8.15796146	4.840007325	8.553982231	Long chronological lifespan protein 2
A0A369J6E3	1.926079346	2.35792137	1.607603978	2.087732844	1.415600918	1.053588352	9.627915822	9.225328542	8.399979796	Long-chain-fatty-acid--CoA ligase 2
A0A369JCP5	0.347900966	0.14538731	0.146228229	1.487115143	0.58317962	0.607288705	1.8543357	2.028026347	1.364919547	Lysine--tRNA ligase (EC 6.1.1.6) (Lysyl-tRNA synthetase)
A0A369JGA3	5.384039577	4.435480732	6.625185429	41.88591835	37.1669536	24.72818127	56.46298174	46.53333418	51.29672969	Malate dehydrogenase (EC 1.1.1.37)
A0A369JS64	48.8358088	39.94453095	31.31009285	45.53324969	32.95314806	18.63013699	113.8577586	131.7705603	143.0247111	Malate dehydrogenase (EC 1.1.1.37)
A0A369JW65	0.18674336	0.199649669	0.193196515	0	0	0	1.450938134	2.238571275	1.699414634	Mannose-1-phosphate guanylyltransferase
A0A369K047	0.778828999	0.402277151	0.300024724	0.843779558	1.758689949	1.470836564	2.121450304	3.020378779	3.709752552	Metallophos domain-containing protein
A0A369K0G7	0.191943808	0.249659401	0.176652382	3.576295724	2.066834727	1.561729991	3.153524341	2.886877885	2.983628823	Methionyl-tRNA synthetase (EC 6.1.1.10)
A0A369K7Q9	0.816931848	1.55089529	1.47382012	9.406331435	9.980529595	8.507452399	7.967418864	6.359290437	12.79387582	Mitochondrial acidic protein mam33
A0A369KGQ9	0	0	0	0	0	0	0.661853448	1.413882628	2.165911808	Mitochondrial import inner membrane translocase subunit
A0A369K0E8	0	0	0	0	0	0	1.198580122	1.243503356	1.170732802	Mitochondrial import inner membrane translocase subunit TIM17
A0A369JHT1	0.138554793	0.102209031	0.076813087	0	0	0	2.063767748	1.251814008	2.063206102	Mitochondrial import receptor subunit tom70
A0A369JXQ9	2.945344642	2.224017127	1.52807538	5.955409709	4.983706345	2.063151546	5.280933063	7.065190621	8.409408516	Mitochondrial protein import protein MAS5
A0A369K4T8	0.567816881	0.118625924	0.233956925	0.487008976	0.974442532	0.291005428	3.549188641	2.107975321	4.57966427	Mitogen-activated protein kinase (EC 2.7.11.24)
A0A369JSN3	0	0	0	0.503310491	0.520116003	0.511713247	1.263057809	1.614767194	1.469196707	Monothiol glutaredoxin-5, mitochondrial
A0A369K4J4	0	0	0	1.103078853	1.381783899	0.309925045	2.366506085	1.884800222	1.140762941	Myosin regulatory light chain cdc4
A0A369JL73	0	0	0	0	0	0	1.335573022	1.118776807	0.901980593	NADH dehydrogenase [ubiquinone] 1 alpha subcomplex subunit 1
A0A369JNV0	1.935422142	1.134585442	0.618839624	2.355467619	1.157259387	2.140518653	3.579614604	5.207797867	6.341263561	NADP-dependent 3-hydroxy acid dehydrogenase
A0A369K8B6	0.349285501	0.371058778	0.480317016	1.437313001	1.950012297	0.972344275	2.469320487	3.26085721	1.30542881	NEDD8-conjugating enzyme UBC12
A0A369JRW7	0.597252317	0.802033865	0.490920829	0.424148248	0.302662322	0.335177048	2.563007099	2.192344854	2.727032928	Nuclease domain-containing protein 1
A0A369K9H4	3.42070161	3.751751654	1.255013461	5.646366181	6.522483194	4.161109675	19.92520284	26.57892909	11.7993703	Nucleosome assembly protein 1
A0A369KA18	5.118276423	5.285325029	3.669853305	1.057426889	2.226799475	1.83863186	8.343686613	11.41881011	12.74448729	Oligouridylate-binding protein 1
A0A369KHD3	1.149726751	1.283573375	0.765164002	1.934369269	2.038039023	1.167743603	4.036511156	3.39486331	2.833667267	PARP-type zinc finger-containing protein C2A9.07c
A0A369J907	0.993037928	0.839198132	0.155582111	0.626532188	0.57347516	0.416197122	3.248351927	3.132282082	2.211820697	Peptide-methionine (S)-S-oxide reductase (EC 1.8.4.11)
A0A369K8V5	0.120645891	0.54217147	0.96369705	12.74104816	14.32406952	19.89402946	78.23402637	67.94147179	57.23682364	Peptidyl-Lys metalloendopeptidase
A0A369J4G8	4.389425756	3.85509926	2.7887204	18.1633047	14.99118708	7.45601792	29.52839757	19.28753213	22.55147913	Peptidylprolyl isomerase (EC 5.2.1.8)
A0A369J8H2	9.08108534	8.358213313	10.75078292	5.944889489	7.253033284	5.158438873	27.47844828	30.14695202	24.81212713	Peroxidase (EC 1.11.1.-)
A0A369JTG6	0.415304176	0.420007785	0.396681501	0.583138693	0.339707329	0.342026363	1.250798682	1.427461778	3.075446601	Peroxisomal hydratase-dehydrogenase-epimerase
A0A369JA40	0	0	0	15.14139562	10.44228562	11.57060395	6.538793103	5.670188379	7.289972443	Phospho-2-dehydro-3-deoxyheptonate aldolase (EC 2.5.1.54)
A0A369K3F1	2.785166341	3.262553523	3.329487391	10.81941898	9.089809805	6	8.311485801	6.88874715	7.617844976	Phosphoenolpyruvate carboxykinase (ATP) (EC 4.1.1.49)
A0A369JTH4	5.662409879	4.170105099	8.375501346	37.90174694	34.51795376	36.15404497	32.36561866	31.76108771	30.59956561	Phosphoglucomutase
A0A369JQY3	30.38322349	29.34507591	32.68639086	46.63642506	32.67953763	35.7120703	69.68052738	65.58341911	57.52305266	Phosphoglycerate kinase (EC 2.7.2.3)
A0A369JXT6	0.632642379	0.455887505	0.534503599	3.339156452	3.142523364	2.120616869	2.112068966	3.234333853	1.283652956	Phosphomannomutase (EC 5.4.2.8)
A0A369J4T7	5.443023014	3.709030751	5.707653426	18.92191873	16.38280866	12.27535108	15.48681542	16.41416852	16.97618687	Phosphomevalonate kinase (EC 2.7.4.2)
A0A369JNU1	0.940909628	1.058388478	0.956128784	3.072579867	2.932242991	2.068493151	3.672667343	4.145095389	3.217775383	Phosphotransferase (EC 2.7.1.-)
A0A369JKU5	0	0	0	3.326126822	2.02953353	1.632463169	0.630666836	1.391465794	2.192065283	PKS_ER domain-containing protein
A0A369JKM5	3.214822402	2.467399766	2.436816658	6.490493196	5.963682571	4.810803825	9.945360041	9.020846095	10.86603921	Polyadenylate-binding protein (PABP)
A0A369JU46	0	0	0	0.286468488	0.247110182	0.145455329	1.107162779	3.011916565	1.511064716	Pre-mRNA-splicing factor srp1
A0A369JLZ8	0.764240729	0.340502141	0.319474205	0.249136184	0.325739875	0.210019816	3.098504057	3.203137334	1.390287295	Pre-mRNA-splicing factor srp2
A0A369JYN7	0.942564316	0.866913196	0.771468601	5.685841135	3.532136416	2.384250883	6.539680527	5.293177814	5.297145006	Probable electron transfer flavoprotein subunit alpha
A0A369J604	0.157420488	0.136950175	0.326781496	3.160698774	3.710956714	2.455156371	5.050076065	2.785710226	3.938848012	Probable electron transfer flavoprotein subunit beta
A0A369J7B8	21.5312055	18.34760607	21.16367233	34.29109159	36.0181997	20.11200138	42.67748479	48.31797715	36.76527537	Profilin
A0A369K203	3.215610349	2.432074737	2.371985056	26.14998552	17.71499426	12.55018523	22.73960446	21.65821498	20.9463517	Proliferation-associated protein 2G4
A0A369K257	12.07809677	9.707279097	11.54991484	21.91101245	17.39117068	15.44499009	28.91861055	28.89656523	18.64417243	Proline iminopeptidase (PIP) (EC 3.4.11.5) (Prolyl aminopeptidase)
A0A369K8W7	0.351998289	0.458359284	0.50688149	6.984557475	2.22864404	0.95416559	9.771298174	8.941907535	8.034729121	Prolyl-tRNA synthetase (EC 6.1.1.15)
A0A369JAK1	3.228442623	3.574542624	2.760150541	13.25354695	12.87916052	11.27423107	15.14072008	13.67847377	19.14703753	Protein arginine N-methyltransferase 1
A0A369J1K1	0.410857905	0.325545979	0.240234053	2.473988997	0.474155599	1.474072298	4.039426978	3.191517578	6.368090516	Protein BIM1
A0A369JXN1	0.244477338	0.300778513	0.244835449	0.845034263	0.777719708	0.529620057	6.326318458	5.465074423	6.255507102	Protein kinase gsk3
A0A369JUC8	0	0	0	0	0	0	5.936612576	4.528926246	5.109693061	Protein translation factor SUI1
A0A369JJ14	0.563787097	0.736677696	0.819062139	3.162243027	1.176217413	1.026018782	4.579741379	4.765741928	3.608057066	Protein transport protein SEC13
A0A369J8R8	7.780072829	8.961268976	9.265974397	84.14438761	85.83681751	80.05427759	16.94092292	19.17512362	19.02581112	Protoplast secreted protein 2
A0A369JBX3	0.399173782	0.316017906	0.809721993	20.35807355	8.766191179	8.892909451	32.66861055	28.24990054	23.37312478	Psi-producing oxygenase A
A0A369J7G7	0	0	0	28.03590387	11.27951303	11.31472387	27.93356998	24.50758126	11.26170873	Psi-producing oxygenase A
A0A369JTI5	0.80056507	0.050666602	1.548129224	1.947784963	1.923676012	1.158697338	3.665821501	3.507903329	2.977455256	Putative 26S protease subunit rpt4
A0A369JK92	0.329598091	0.628522772	0.096112851	2.502268121	1.375327923	1.913500474	6.292723124	4.67063675	6.350467788	Putative ABC transporter ATP-binding protein C16H5.08c
A0A369J3E7	0.295018489	0.39979564	0.531481787	4.336936589	4.330013117	0.226225554	7.118280933	6.545711742	4.881495575	Putative acyl-activating enzyme 1, peroxisomal
A0A369J2T2	0.772840604	0.483670689	0.343840998	1.548016601	0.99652607	1.084604118	5.054639959	3.076583034	6.942007756	Putative amidohydrolase YtcJ
A0A369K7U1	1.015843356	0.834381082	0.604595901	1.327574558	1.031931464	0.502016025	1.768509128	4.690845022	4.164351579	Putative G3BP-like protein
A0A369JH98	0.783354064	0.755868042	0.968298445	3.616832352	2.931730612	2.554406823	2.75862069	2.926157713	3.373686012	Putative glucan 1,3-beta-glucosidase D
A0A369JMN6	0.261564524	0.330011678	0.19711829	2.134929061	0.949776603	1.34082881	2.402256592	2.143339796	3.515229067	Putative glutamate synthase [NADPH]
A0A369JKZ7	0.362680595	0.321428571	1.07731718	1.942573111	1.35555009	1.317739295	2.19168357	2.542705761	1.853753809	Putative glycosidase C21B10.07
A0A369K197	2.034253167	2.024523161	2.715235427	7.79529003	7.632706181	7.026621866	6.081643002	6.444796686	6.198598039	Putative indole-3-pyruvate monooxygenase YUCCA8
A0A369JKC0	0.213432239	0.414246789	0.470070326	3.270147669	1.518999016	5.449470147	2.125887424	2.609014152	2.878341443	Putative isoprenylcysteine alpha-carbonyl methylesterase ICME
A0A369K0W1	4.155405596	3.622323861	1.977775946	16.38065824	5.121843745	2.103299733	25.99264706	21.59001206	18.81478738	Putative oxidoreductase YfjR
A0A369JP99	0.705279805	0.587641105	0.77076809	4.578322556	2.509735202	2.513741708	4.350659229	4.560122765	3.250551412	Putative oxidoreductase YxbG
A0A369JSH6	2.117212695	2.746204749	2.386956761	1.542804749	0.814949172	3.14715258	7.182809331	5.014808874	7.06368315	Putative peroxiredoxin pmp20
A0A369JUA5	0.949475734	1.01177501	0.645349157	1.24061384	1.096183801	0.546515034	2.689148073	9.883612986	2.183310042	Putative polyol transporter 6
A0A369JA19	2.493626074	1.770435967	3.535382671	16.75513947	19.31054271	17.4661842	23.34432049	19.70180169	29.75434816	Putative pyruvate decarboxylase C13A11.06
A0A369J312	1.406484801	1.081159984	2.182435031	1.239069588	2.088969503	2.67286982	6.243914807	4.945721846	4.401977786	Pyranose dehydrogenase 3
A0A369K3S8	1.415940161	0.878240561	1.556645239	4.40874433	3.483562879	4.096062721	7.668610548	11.48233987	8.823598741	Pyridox_oxase_2 domain-containing protein
A0A369KF41	9.65696179	8.707668353	5.122658096	21.28559019	17.52336449	13.05246834	18.62576065	13.77067401	20.79032883	Rab GDP dissociation inhibitor
A0A369JPD1	22.28313175	21.5550798	10.95709027	5.653315317	2.233665355	1.808477643	54.27611562	54.782098	42.79516666	Ran-specific GTPase-activating protein 1
A0A369KJ51	0	0	0	2.305665476	3.027135596	3.019643319	3.416504744	3.554508655	3.278500833	Reverse transcriptase domain-containing protein
A0A369JI07	1.142522668	0.868985987	5.146695237	10.65823762	7.063350549	10.22917205	6.502535497	6.090520426	8.567339585	Ribosomal protein L19
A0A369K3X0	2.328607529	0.628240561	0.895417834	7.816523502	7.587719298	5.316274662	11.56414807	15.02990193	8.443643752	Ribulose-phosphate 3-epimerase (EC 5.1.3.1)
A0A369JN96	22.78741762	20.72304399	24.04812922	37.09873564	30.16170684	28.36133368	52.31110548	56.29771836	57.30080425	Ricin B-type lectin domain-containing protein
A0A369JGG1	0.818924228	0.572800701	0.131071095	2.244088408	1.715035252	1.155078832	2.12081643	2.589184786	1.780344485	RNA-binding protein rnc1
A0A369JCX5	0.178109716	1.045932269	0.574171749	0.767030209	0.584624529	0.616791591	2.526242394	2.887761997	1.395226149	S5A_REDUCTASE domain-containing protein
A0A369KBC4	6.047828363	4.052646944	4.097164991	10.7663353	6.027320052	6.000086155	15.88235294	21.6897904	14.74247807	Saccharopine dehydrogenase [NAD(+), L-lysine-forming] (SDH) (EC 1.5.1.7) (Lysine--2-oxoglutarate reductase)
A0A369JGG0	1.728192169	1.397722849	2.761936157	13.63864492	11.18216101	10.02153873	6.477560852	6.076500938	7.111163493	Saccharopine dehydrogenase [NADP(+), L-glutamate-forming]
A0A369JPH0	1.143985997	2.362787077	3.60172518	30.0617701	19.53906378	17.91074352	3.962981744	7.8898144	6.242486488	S-adenosylmethionine synthase (EC 2.5.1.6)
A0A369JP37	0.58847234	1.195406773	0.301824076	2.180774057	2.588744056	0.435357974	17.17165314	24.86375204	27.90789038	Septin spn2
A0A369JY97	0	0	0	0.415249493	0.209849975	0.312549734	1.231934584	1.512336518	1.17926355	Septin spn3
A0A369K981	2.548557213	4.322304399	0.3785781	0	0	0	8.981237323	7.413278097	6.143821662	Septin spn3
A0A369JSM1	2.908986532	2.952121448	0.525479369	1.091979539	0.52800664	0.342405445	7.680780933	8.166794021	7.043478749	Septin spn4
A0A369JRK3	0	0	0	0	0	0	7.0625	7.48868021	6.138097082	Serine protease inhibitor
A0A369JVR9	0	0	0	11.09448895	7.51321938	19.29869906	141.9878296	136.2669007	126.1091374	Serine protease inhibitor
A0A369J559	1.334443963	1.432269366	2.408933575	8.950873468	9.451242007	6.895838718	11.00557809	12.06939015	12.64683268	Short chain isoprenyl diphosphate synthase
A0A369JGT2	0.827861794	0.489353834	0.248434152	5.390599363	2.383997377	1.759369346	1.651115619	6.260901415	2.035032187	Single-stranded DNA-binding protein rim1, mitochondrial
A0A369JLG1	0.484424215	0.57974893	0.3890995	0.757204903	0.47271069	0.614957797	2.221982759	1.730459549	3.72064048	Small COPII coat GTPase SAR1 (Small COPII coat GTPase sar1)
A0A369K7Z1	0.583845968	0.814081355	0.698963661	0.310192066	0.554906542	0.140759886	2.692570994	2.436612336	2.076002222	Small glutamine-rich tetratricopeptide repeat-containing protein 2
A0A369K3Q2	2.295626333	3.358310627	4.012828965	4.537592896	4.449090015	4.69570087	9.063260649	9.011120864	6.675870894	Succinate--CoA ligase [ADP-forming] subunit alpha, mitochondrial (EC 6.2.1.5) (Succinyl-CoA synthetase subunit alpha) (SCS-alpha)
A0A369K542	1.776482043	4.26673803	4.739437394	7.977318792	9.475221348	5.740329112	9.969954361	11.15105051	10.85638599	Succinate--CoA ligase [ADP-forming] subunit beta, mitochondrial (EC 6.2.1.5) (Succinyl-CoA synthetase beta chain) (SCS-beta)
A0A369JN88	0	0	0	0	0	0	1.604462475	1.565509533	1.584986004	SUMO-conjugating enzyme ubc9
A0A369JFN7	0.765647777	0.524503698	0.234011867	5.973168613	4.488543204	3.591022659	5.370689655	5.072655051	6.215659533	T-complex protein 1 subunit delta
A0A369JVF3	0.245400361	0.177637213	0.119934344	3.834475437	2.996802755	1.8112346	4.640720081	3.508282234	4.319027495	T-complex protein 1 subunit epsilon
A0A369K582	1.231448077	1.268100428	0.774476677	6.614709005	6.161563371	3.593434996	6.745943205	6.410190021	5.844347538	T-complex protein 1 subunit eta (TCP-1-eta) (CCT-eta)
A0A369K9L8	1.573304367	1.285130401	1.12359211	9.993243895	5.339707329	4.96278108	10.69586714	8.992428213	8.012504279	T-complex protein 1 subunit gamma
A0A369K020	1.147362911	1.099455041	1.009779682	6.892577936	4.118810461	2.378478504	66.23732252	6.073469697	4.896761122	T-complex protein 1 subunit zeta
A0A369J837	0.140964317	0.132376411	0.149552222	8.70128366	7.800356616	4.13819247	6.056921907	4.317244602	2.459998092	Thioredoxin domain-containing protein
A0A369JJB3	0	0	0	1.951163015	1.842515166	0.431575773	2.967418864	2.678353784	2.045246634	Thioredoxin Y, chloroplastic
A0A369JSR8	3.276057115	3.15550798	1.872699302	3.530354213	2.267687326	1.412251228	10.144143	5.509911526	8.29996801	Threonyl-tRNA synthetase (EC 6.1.1.3)
A0A369JPA1	0.701475149	0.611882055	0.575215647	2.768941222	2.164084276	1.061686913	5.9581643	4.784434579	3.761610515	Translation machinery-associated protein 20
A0A369JWT4	0.045590594	0.236531724	0.779393989	24.77463565	5.443925234	9.288360472	2.101926978	4.582351864	3.918531365	Trehalose phosphorylase
A0A369IYK3	1.663580542	1.13594784	1.089143454	4.431329022	3.429148221	2.180236064	6.844066937	1.744100132	7.227114306	tRNA-aminoacylation cofactor arc1
A0A369JQB6	0.233322265	0.099591281	0.080034064	0.434832545	0.051002213	0.242917379	1.820360041	1.790579156	1.154120295	Tryptophanyl-tRNA synthetase (EC 6.1.1.2)
A0A369JKN3	0.809592688	0.350428182	0.317427614	1.078756877	0.221573209	0.515516499	2.340770791	2.415519953	4.380426425	Tubulin alpha chain
A0A369JN52	0.537897421	0.565385364	0.740014285	0.852321205	0.428205444	0.236047213	4.019396552	1.305833244	4.936271951	Tubulin alpha chain
A0A369JCG2	0.730527868	0.99386921	0.889909895	1.064665573	0.974637236	1.140346343	3.607251521	3.879735524	2.449446905	U5 small nuclear ribonucleoprotein
A0A369KFU7	0	0	0	0	0	0	2.319092292	0.752909675	0.79678301	U6 snRNA-associated Sm-like protein LSm8
A0A369JKI1	1.375642317	0.812816271	1.477116642	4.803879934	6.284944253	1.669165159	5.113336714	4.433694767	4.913934863	Ubiquitin carboxyl-terminal hydrolase (EC 3.4.19.12)
A0A369JPI3	3.077044299	2.164168937	1.211787814	7.855033298	6.112784883	3.544240544	14.91125761	11.64564796	13.29449598	Ubiquitin-activating enzyme E1 1
A0A369JVI5	0.877907664	0.157979759	0.506235921	1.686709777	1.748032464	1.512966313	3.073909736	3.16486792	2.385690794	Ubiquitin-conjugating enzyme E2 8
A0A369J1M2	0.375659202	1.435188789	0.905423996	0.689817585	0.237815626	0.463816605	9.031947262	6.872075326	7.28772751	Ubiquitin-conjugating enzyme spm2
A0A369JX12	0.743123758	0.750973141	0.230056041	0	0	0	2.007352941	3.042102671	2.218892238	Ubiquitin-like modifier HUB1
A0A369KA09	1.725378074	1.745912807	0.501524642	4.34195541	2.181710116	2.255190833	3.010522312	3.848539005	6.091065726	Ubiquitin-like modifier-activating enzyme ATG7 (Autophagy-related protein 7)
A0A369J580	0.226681	0.303999611	0.523803637	17.18463469	16.43917036	10.12320152	5.380578093	5.84738966	4.904955129	UDP-glucose 6-dehydrogenase (EC 1.1.1.22)
A0A369JYX9	3.023126235	3.216231997	0.756194715	3.51578033	2.106082964	1.336004135	17.67494929	12.15868545	18.29957515	UDP-glucose pyrophosphorylase (EC 2.7.7.9)
A0A369K5S8	4.341361009	4.284059946	3.837151805	23.10973844	22.6635514	25.71982424	198.0223124	177.8075288	222.1698404	Uncharacterized protein
A0A369J6X4	1.394102782	2.986473336	2.700126367	63.31242158	66.65027054	79.4468855	234.0517241	219.8786241	263.4990655	Uncharacterized protein
A0A369JYR8	0	0	0	9.595502365	7.361760125	6.955630223	35.50456389	38.31109371	28.08187272	Uncharacterized protein
A0A369JCX3	0	0	0	1.288678699	1.692327632	2.095976566	44.02129817	40.43675127	29.25260553	Uncharacterized protein
A0A369K414	0	0	0	0	0	0	22.86257606	33.65940221	21.07880278	Uncharacterized protein
A0A369J5G2	0	0	0	5.210597433	4.721470733	3.697165504	14.27104462	19.74474427	21.93075503	Uncharacterized protein
A0A369J3V8	0.25663423	0.18298949	0.209521455	10.58488563	10.09960649	7.413112777	16.35775862	23.21804093	21.40095073	Uncharacterized protein
A0A369JXR0	3.454583317	1.392175944	2.061837262	14.21677444	11.44962289	17.39812182	132.4416836	132.8820153	141.239989	Uncharacterized protein
A0A369K773	0	0	0	0	0	0	2.393407449	2.048108316	2.738706582	Uncharacterized protein
A0A369JFN2	0.480636211	0.405537174	0.703381682	3.584306534	2.433595671	3.021280262	40.74163286	30.32251138	23.09138563	Uncharacterized protein
A0A369K381	4.366575302	8.831159984	9.921020823	110.1920664	118.5952615	118.9713104	172.7941176	185.5245625	168.2465386	Uncharacterized protein
A0A369J471	0	0	0	3.686227198	4.066513272	4.446799345	4.440669371	3.54743576	5.499413511	Uncharacterized protein
A0A369J825	3.290577846	2.842448424	3.942091094	11.43036386	20.41113297	10.99508917	34.581643	38.02944093	35.13882107	Uncharacterized protein
A0A369JST1	0	0	0	2.649454686	1.930131989	1.313345395	2.736942191	3.298495115	3.10586545	Uncharacterized protein
A0A369JQN2	0.467218605	0.619501752	1.29532718	6.74336454	7.796462535	4.051434479	9.698149087	10.33034209	11.02363354	Uncharacterized protein
A0A369J7C0	0	0	0	0.396477174	0.482568864	0.295597484	1.240187627	1.280699206	0.821331358	Uncharacterized protein
A0A369K9K1	0.355690382	0.807089463	1.258488545	10.13994788	8.754508936	8.592745757	5.77877789	6.860960777	8.434327278	Uncharacterized protein
A0A369J4J2	1.337370622	1.1515181	2.233531125	26.25518772	35.53656337	41.82906867	41.20943205	113.8609797	29.77679749	Uncharacterized protein
A0A369JLE8	0.954361003	1.001751654	0.327427064	2.660264453	2.037219216	2.893857155	6.868027383	7.550062835	4.881383328	Uncharacterized protein
A0A369K5A4	0	0	0	1.198146897	0.843457944	0.907728095	1.409355984	1.321368353	0.857182945	Uncharacterized protein
A0A369K4Y7	0	0	0	1.06427951	0.41233194	0.180442836	2.264579108	2.076778802	2.576397892	Uncharacterized protein
A0A369K6Z3	66.36424523	60.25398988	81.71254327	89.80117749	94.60157403	95.87317998	145.3093306	145.7521582	146.0104726	Uncharacterized protein
A0A369J588	7.97807257	8.524912417	10.95860118	16.19534794	22.0538203	21.43706384	37.17545639	25.80343667	26.13888281	Uncharacterized protein
A0A369J6N2	0	0	0	1.049243534	1.220999344	0.877487723	1.094117039	0.721170059	1.46706402	Uncharacterized protein
A0A369JA78	0	0	0	0.375436734	0.23025291	0.302844822	1.030121704	2.728748161	2.064104075	Uncharacterized protein
A0A369KCN9	0.145297365	0.134614371	0.123931377	0.745574751	0.279840958	0.204273283	1.895791075	1.071013129	1.698741154	Uncharacterized protein
A0A369KCI8	1.780646904	1.731899572	1.178135817	1.721069395	0.673225119	1.158697338	6.468306288	6.735922097	4.613450519	Uncharacterized protein
A0A369JNC5	0.196300028	0.302218762	0.140486786	1.274973458	0.538090261	1.368139916	1.529411765	1.536460142	1.440798298	Uncharacterized protein
A0A369JXF6	0.428778064	0.368450759	0.319281908	0.832940836	0.596071077	0.114611872	2.077839757	1.544164546	2.702563153	Uncharacterized protein
A0A369K7L7	1.295496885	1.064908525	1.211114774	1.320335875	1.125491884	1.087533385	7.748098377	2.876647448	6.731994231	Uncharacterized protein
A0A369JS70	0	0	0	1.166586237	0.591070257	6.979236668	3.742773834	6.618840424	5.498740031	Uncharacterized protein
A0A369JI04	0.761404121	0.631597898	0.696501009	2.333075958	1.287608624	0.350641854	5.114097363	3.715543318	2.945352707	Uncharacterized protein
A0A369K5Q9	0.280970525	0.8089529	0.362713587	1.69578226	0.89258485	1.768243301	4.114604462	1.198476802	2.211147217	Uncharacterized protein
A0A369JFR4	0.251321218	0.215949786	0.156749629	0.249763536	4.321917527	0.274007065	23.08189655	2.039646103	5.160204064	Uncharacterized protein
A0A369JWH6	0.198056023	0.161084079	0.187517169	0.225190619	0.401981882	1.361936762	2.688640974	0.475904794	1.784609859	Uncharacterized protein
A0A369J7E4	6.291416447	9.503697937	32.32377342	4.98262716	5.892359403	5.461790299	35.54639959	44.83962842	24.29130257	Uncharacterized protein
A0A369JA49	0	0	0	0	0	0	4.419117647	5.102462252	4.237424163	Uncharacterized protein C17C9.12
A0A369KH81	0	0	0	2.785734968	1.457616003	1.598604291	1.939908722	2.275072466	0.725629844	Uncharacterized protein C2A9.02
A0A369JGZ0	7.226258886	7.381666018	5.976045272	13.79500048	12.43441548	11.57577324	21.59355984	20.80315249	20.63430595	Uncharacterized protein UNK4.17
A0A369J2L3	0.891640449	1.35792137	0.51633152	0.153093331	1.408735039	0.535004739	5.921653144	3.113084224	1.612760202	Uracil phosphoribosyltransferase
A0A369K508	0.488189242	0.62121448	0.554701861	2.647910433	0.436751927	1.602825881	2.662525355	4.330001074	3.881826702	Vacuolar protein sorting-associated protein 29
A0A369JC65	2.018606798	2.426138575	2.907532553	5.736897983	4.152832432	2.817782373	7.538286004	7.784226181	6.285027977	Vacuolar proton pump subunit B (V-ATPase subunit B) (Vacuolar proton pump subunit B)
A0A369J712	0.164680853	0.420932269	0.130545025	0.64048837	0.287188474	0.105410528	1.603575051	1.14256304	1.920091593	V-type proton ATPase subunit
A0A369K4L9	2.184300725	1.89820942	2.225015109	4.231348325	3.163018528	2.143189455	8.173808316	4.013110116	6.171209851	V-type proton ATPase subunit E 1
A0A369KJ61	0	0	0	0.084247659	0.089539183	0.094830706	3.078853955	2.089787876	1.851508876	VWFA domain-containing protein
A0A369JTW0	1.086250148	0.199669132	1.972831163	11.29717209	13.98999836	8.486344447	19.52205882	14.61563236	16.89649173	VWFA domain-containing protein
A0A369K2G4	0.439122678	0.088921759	1.131283995	4.655245633	2.979381866	3.954079435	6.99188641	8.55302461	5.914052722	VWFA domain-containing protein
A0A369JML8	0.509643904	0.488692098	0.26740289	0.373902133	0.186372766	0.199991385	2.286384381	2.069327001	2.787084898	XPGI domain-containing protein
A0A369JSV9;A0A369JG02	0	0	0	0.310365795	0.229586818	0.269976306	10.1023073	15.37217953	11.46487521	#N/A
A0A369J940;A0A369J438	1.774568458	1.052160374	1.161117521	13.13290223	8.989485981	11.3345395	29.72236308	26.8252174	28.95290691	#N/A
A0A369JAW1;A0A369JD36	0	0	0	1.746356529	1.300071519	0.853786508	21.14984787	18.94778056	12.25172439	#N/A
A0A369KD31;A0A369K6E3	2.361476162	2.1962826	4.206362288	13.39639031	4.2682202	9.098819678	66.14097363	56.8218704	78.68042811	#N/A
A0A369JAL1;A0A369J140	2.287746867	2.587582717	2.143426185	37.40372551	27.50245942	19.31593004	19.91506085	17.43089718	16.65403892	#N/A
A0A369JPK0;A0A369JI43	0.798865357	0.701041261	0.920279106	9.506804363	5.2135596	6.389075558	5.935978702	6.604820936	7.045050202	#N/A
A0A369JHR9;CON__Q3ZBD7	0.144565701	0.152899961	1.031619142	18.38722131	18.64137564	11.64986646	8.937626775	6.937247002	8.276059468	#N/A
A0A369K7I8;A0A369J7Y6	0.375760509	0.706529778	0.550546673	1.226715568	1.22991474	1.015421728	2.409229209	2.190702932	2.249535579	#N/A
A0A369J696;A0A369J8P9	23.52471057	21.53659011	16.13372892	65.5467619	64.35173799	51.56112691	85.09254564	93.90657463	60.86239119	#N/A
A0A369JJS6;A0A369K8H5;A0A369JEE1	0.522948947	0.41783768	0.129402231	1.501013416	1.045970651	0.852339106	2.34989858	2.368662023	3.016517098	#N/A
A0A369K1X6;A0A369JKT9;A0A369JC10;A0A369K8Z1;A0A369JIP1	0.279237042	0.260899183	0.47342179	2.303445613	1.095978849	1.072714741	2.693838742	2.835852	2.869249463	#N/A
A0A369JGY6;A0A369JGX5;A0A369J153;A0A369JCQ1;A0A369J1V7;A0A369JJN8;A0A369JLK1;A0A369JIX7	0.642266585	1.351498638	0.657642437	2.318695107	2.614977865	1.445162402	4.229462475	4.520337731	4.187362147	#N/A
A0A369J8Y1;A0A369JZW3;A0A369K006;A0A369JWU5	1.766801556	2.099746983	2.050024724	17.8110221	6.238317757	3.080813302	35.78346856	35.19396783	31.92632128	#N/A
A0A369JE69;A0A369J7Z9;A0A369J937	28.14995751	25.75807707	29.26762266	48.26657659	43.94470405	33.24028603	60.72641988	54.17584985	58.45021018	#N/A
A0A369KAE3;A0A369JL95	8.228864738	7.755157649	4.595901324	5.606022585	3.894183473	2.561213061	24.85167343	20.75136879	30.83416115	#N/A
A0A369JD92;A0A369JWB4	0.624425221	0.651508369	0.925979342	6.509313773	1.6834727	0.999052296	5.729842799	4.704233001	4.665532975	#N/A
A0A369J7A9;A0A369JZU2	0	0	0	1.292635846	0.296513773	0.289101404	1.021108012	1.602389628	0.517502063	#N/A
A0A369JFP3;A0A369IXN2	1.67652538	1.42059167	0.332261964	1.581314545	0.50720405	0.465770656	5.302484787	4.105815562	2.157044321	#N/A
