# Supplementary material for: Comparative Proteomic Analyses within Three Developmental Stages of the Mushroom White Hypsizygus marmoreus
Source: J Fungi (Basel). 2023 Feb 8;9(2):225. doi: 10.3390/jof9020225 (PMC9958986; doi:10.3390/jof9020225)
Supplement: Supplementary file 1 [file jof-09-00225-s001.zip › Table S6_Knot._higherThan_.Pri.xls]

A0A369K8C7	0	0	0
A0A369JPR0	0	0	0
A0A369K5W0	0	0	oxidoreductase activity [GO:0016491]; zinc ion binding [GO:0008270]
A0A369J8R8	0	0	FMN binding [GO:0010181]; NAD(P)H dehydrogenase (quinone) activity [GO:0003955]
A0A369KBD3	0	0	0
A0A369JEU4	0	0	0
A0A369JZL6	0	0	0
A0A369JZ69	0	0	0
A0A369KGS9	0	0	0
A0A369JFW8	L-proline biosynthetic process [GO:0055129]	0	ornithine(lysine) transaminase activity [GO:0050155]; ornithine-oxo-acid transaminase activity [GO:0004587]; pyridoxal phosphate binding [GO:0030170]
A0A369JZP7	gluconeogenesis [GO:0006094]	0	ATP binding [GO:0005524]; kinase activity [GO:0016301]; phosphoenolpyruvate carboxykinase (ATP) activity [GO:0004612]
A0A369JZR8	0	0	lyase activity [GO:0016829]
A0A369JUE7	0	0	0
A0A369J2A4	0	0	0
A0A369JTR1	glucose catabolic process [GO:0006007]	cytoplasm [GO:0005737]	manganese ion binding [GO:0030145]; phosphoglycerate mutase activity [GO:0004619]
A0A369K434	isoleucine biosynthetic process [GO:0009097]; valine biosynthetic process [GO:0009099]	mitochondrion [GO:0005739]	isomerase activity [GO:0016853]; ketol-acid reductoisomerase activity [GO:0004455]; metal ion binding [GO:0046872]
A0A369JW47;A0A369JFW4	#N/A	#N/A	#N/A
A0A369IYY2;A0A369J5S2	#N/A	#N/A	#N/A
A0A369JQF7	isoprenoid biosynthetic process [GO:0008299]; sterol biosynthetic process [GO:0016126]	0	hydroxymethylglutaryl-CoA synthase activity [GO:0004421]
A0A369JWP5;A0A369JZE3	#N/A	#N/A	#N/A
A0A369IZM8	0	0	0
A0A369JUM6	0	0	0
A0A369JNH4	0	0	hydrolase activity [GO:0016787]
A0A369K4Q2	translation [GO:0006412]	ribosome [GO:0005840]	structural constituent of ribosome [GO:0003735]
A0A369JPG5	0	0	aminopeptidase activity [GO:0004177]; metallopeptidase activity [GO:0008237]; zinc ion binding [GO:0008270]
A0A369JF95	0	0	hydrolase activity [GO:0016787]
A0A369J8I9	glycerol metabolic process [GO:0006071]	0	ATP binding [GO:0005524]; glycerone kinase activity [GO:0004371]
A0A369JGB5	polysaccharide catabolic process [GO:0000272]	extracellular region [GO:0005576]	lyase activity [GO:0016829]
A0A369JID4	0	0	peroxidase activity [GO:0004601]; peroxiredoxin activity [GO:0051920]
A0A369K2U9	'de novo' pyrimidine nucleobase biosynthetic process [GO:0006207]; glutamine metabolic process [GO:0006541]	0	carbamoyl-phosphate synthase (glutamine-hydrolyzing) activity [GO:0004088]
A0A369J580	0	0	NAD binding [GO:0051287]; UDP-glucose 6-dehydrogenase activity [GO:0003979]
A0A369K6W1	calcium-mediated signaling [GO:0019722]	0	calcium ion binding [GO:0005509]
A0A369JKE1	acetyl-CoA biosynthetic process from pyruvate [GO:0006086]	0	pyruvate dehydrogenase (acetyl-transferring) activity [GO:0004739]
A0A369JZ96	0	0	flavin adenine dinucleotide binding [GO:0050660]; N,N-dimethylaniline monooxygenase activity [GO:0004499]; NADP binding [GO:0050661]
A0A369JZ61	0	0	oxidoreductase activity [GO:0016491]
A0A369JHJ3;A0A369JJK0;A0A369JHF2;A0A369JQ32	#N/A	#N/A	#N/A
A0A369JL11	0	0	heme binding [GO:0020037]; peroxidase activity [GO:0004601]
A0A369KDX4;A0A369J671	#N/A	#N/A	#N/A
A0A369JPH0	one-carbon metabolic process [GO:0006730]; S-adenosylmethionine biosynthetic process [GO:0006556]	0	ATP binding [GO:0005524]; metal ion binding [GO:0046872]; methionine adenosyltransferase activity [GO:0004478]
A0A369JFV7	carbohydrate metabolic process [GO:0005975]	0	chitin binding [GO:0008061]; hydrolase activity, hydrolyzing O-glycosyl compounds [GO:0004553]
A0A369JAD7	GDP-mannose metabolic process [GO:0019673]	0	GDP-mannose 4,6-dehydratase activity [GO:0008446]
A0A369JT05	translation [GO:0006412]	ribosome [GO:0005840]	structural constituent of ribosome [GO:0003735]
A0A369K2K8	tryptophan catabolic process to kynurenine [GO:0019441]	0	arylformamidase activity [GO:0004061]
A0A369KD97	cell wall macromolecule catabolic process [GO:0016998]; peptidoglycan catabolic process [GO:0009253]	0	lysozyme activity [GO:0003796]
A0A369JY52	carbohydrate metabolic process [GO:0005975]	extracellular region [GO:0005576]	cellulose binding [GO:0030248]; hydrolase activity, hydrolyzing O-glycosyl compounds [GO:0004553]
A0A369JR16	ribosomal small subunit assembly [GO:0000028]; translation [GO:0006412]	cytosolic small ribosomal subunit [GO:0022627]	structural constituent of ribosome [GO:0003735]
A0A369K8F2	0	0	oxidoreductase activity [GO:0016491]
A0A369JCR5	acetyl-CoA biosynthetic process [GO:0006085]; citrate metabolic process [GO:0006101]	0	ATP citrate synthase activity [GO:0003878]
A0A369JPZ9	translation [GO:0006412]	ribosome [GO:0005840]	structural constituent of ribosome [GO:0003735]
A0A369JEW6	carbohydrate metabolic process [GO:0005975]	0	hydrolase activity, hydrolyzing O-glycosyl compounds [GO:0004553]
A0A369JV29	xylan catabolic process [GO:0045493]	extracellular region [GO:0005576]	cellulose binding [GO:0030248]; endo-1,4-beta-xylanase activity [GO:0031176]
A0A369K2E9	0	0	carbohydrate binding [GO:0030246]
A0A369JWT4	0	0	0
