# Supplementary material for: Comparative Proteomic Analyses within Three Developmental Stages of the Mushroom White Hypsizygus marmoreus
Source: J Fungi (Basel). 2023 Feb 8;9(2):225. doi: 10.3390/jof9020225 (PMC9958986; doi:10.3390/jof9020225)
Supplement: Supplementary file 1 [file jof-09-00225-s001.zip › Table S7_Knot._lowerThan_.Pri.xls]

id	Rec_1	Rec_2	Rec_3	Knot_1	Knot_2	Knot_3	Pri_1	Pri_2	Pri_3
A0A369JL46	0.939570119	0.483359284	0.120386243	0.225094103	0.22461674	0.143887309	4.406313387	4.391762603	2.043899674	1,4-alpha-glucan-branching enzyme (EC 2.4.1.18) (Glycogen-branching enzyme)
A0A369JCW3	63.97226428	54.69443363	43.28608318	77.9963324	60.90342679	45.8542259	140.7834686	125.5464127	116.4895975	14-3-3 protein
A0A369KF18	0.208254304	0.176420786	0.207859458	1.021329987	0.395628382	0.300740932	2.42938641	3.240648938	2.497376234	26S proteasome regulatory subunit RPN1
A0A369JEX3	6.3733629	5.331938497	3.832207022	6.302770003	6.497171667	1.65899888	11.96501014	10.94404203	10.55208526	3-oxoacyl-[acyl-carrier-protein] reductase FabG
A0A369JEX6	0	0	0	0.058190329	0.280097147	0.389713104	1.629310345	1.56828817	1.347409066	3-phytase A
A0A369JET8	0	0	0	0	0	0	1.192114604	4.03799155	0.230835284	4-nitrophenylphosphatase (PNPPase) (EC 3.1.3.41)
A0A369K0C0	0.263072879	0.253026469	0.699782979	2.036869028	0.084250492	1.06055976	21.16252535	24.66293235	23.15199883	60S ribosomal protein L28-1
A0A369JUQ2	6.920423015	6.365414558	7.411955387	24.44262137	14.25336121	16.4934953	71.39579108	67.5398324	50.81968133	Acetyl-CoA acetyltransferase, mitochondrial
A0A369K927	0.784817393	0.839071623	0.942571837	1.191583824	1.282587309	0.535237357	3.393889452	3.055490651	3.977460868	Acetylglutamate kinase (EC 1.2.1.38) (EC 2.7.2.8) (N-acetyl-L-glutamate 5-phosphotransferase) (N-acetyl-gamma-glutamyl-phosphate reductase) (N-acetyl-glutamate semialdehyde dehydrogenase) (NAG kinase)
A0A369K1D0	0	0	0	4.354502461	1.881660928	1.131472387	8.429259635	8.571464658	4.80943321	Acyl carrier protein
A0A369K2W4	6.127861231	5.650739587	9.184385473	26.86902809	9.131210034	5.655466529	50.88235294	32.12357358	36.09404026	Acyl-CoA-binding protein
A0A369JJB9	1.182820511	1.366582328	0.938684688	0.787974134	0.391109198	0.322176273	2.403904665	2.220889038	2.698410026	Adaptin ear-binding coat-associated protein 2
A0A369JXD5	0.121445094	0.33512067	0.253543761	1.076730045	0.417168798	0.10263634	2.938640974	2.676711862	2.565060978	Adenylate kinase (EC 2.7.4.3) (ATP-AMP transphosphorylase) (ATP:AMP phosphotransferase) (Adenylate kinase cytosolic and mitochondrial) (Adenylate monophosphate kinase)
A0A369K6X7	19.58160032	19.42098093	22.4905225	17.73284432	13.20605837	10.99164297	26.82555781	31.03611597	37.09415812	ADP,ATP carrier protein
A0A369J6L6	61.01296172	69.63020631	61.68754464	43.78438375	65.43695688	45.35366589	107.0043103	99.33881062	134.3929419	Aldehyde reductase 2
A0A369K676	0.948001148	0.759935773	1.460634031	8.452369462	7.10546811	9.513224778	20.08874239	19.90009536	22.86801475	Alpha-amylase (EC 3.2.1.1)
A0A369JYV9	94.05944495	99.3285325	194.7420471	406.8236657	306.2899656	301.7575601	545.5375254	1380.603848	1118.055439	Alpha-galactosyl-binding lectin
A0A369JZS8	0	0	0	0	0	0	0.953600406	0.708262026	1.665628385	Ankyrin repeat-containing protein P16F5.05c
A0A369J5X9	0	0	0	0	0	0	3.393128803	4.06552532	3.422850055	Anthranilate phosphoribosyltransferase (EC 2.4.2.18)
A0A369JZR5	0.461567901	0.968226937	0.823375089	0.222729466	0.429834809	0.315292496	1.497464503	1.47671944	1.965327003	Anthranilate synthase (EC 4.1.3.27)
A0A369JWV0	1.74890391	1.519462826	1.098662161	1.901457388	1.029984424	0.61140691	5.347616633	4.933344279	5.858153879	Asparaginyl-tRNA synthetase (EC 6.1.1.22)
A0A369JD10	4.851837886	3.840404827	1.851958684	0	0	0	3.327712982	2.353632121	3.230571504	Aspartate--tRNA ligase (EC 6.1.1.12)
A0A369J9E5	0.43298795	1.103834177	0.77009505	0.126966509	0.11898467	0.122975589	3.238590264	2.625685976	3.930878499	ATP synthase subunit 4, mitochondrial
A0A369JIS9	23.46167484	23.11210588	22.37789132	59.5058392	37.42109362	37.43602998	106.7634381	120.9124035	98.19675719	ATP synthase subunit beta (EC 7.1.2.2)
A0A369JIR0	1.455675186	0.862514597	1.159094891	0.639687289	0.529441302	0.584564295	7.18356998	3.639130792	4.317905028	ATP synthase subunit d, mitochondrial
A0A369JZG8	2.5280706	2.136142468	1.177009505	0.20929447	0.200278734	0.204786602	3.562626775	3.699755606	4.421508708	ATP-dependent RNA helicase DBP5
A0A369JC01	1.717386043	1.583495524	1.478902258	0.085236946	0.386764224	0.061961747	2.407454361	1.884168714	1.716251635	Basic leucine zipper and W2 domain-containing protein 2
A0A369K0G5	1.249795978	1.616193071	0.813306961	1.086478139	0.847536481	0.330369605	4.385775862	3.801175869	2.973189882	Calcium/calmodulin-dependent protein kinase type I
A0A369JT35	0.410846649	0.372742312	0.39179448	0	0	0	1.033785497	0.911342524	1.074604751	cAMP-dependent protein kinase regulatory subunit
A0A369K7C2	0.285292975	0.284011288	0.356381517	0	0	0	2.786257606	3.032251138	2.404211495	Carbonic anhydrase (EC 4.2.1.1) (Carbonate dehydratase)
A0A369K6A5	0	0	0	0	0	0	1.222946247	1.039248252	1.477502961	Carbonic anhydrase (EC 4.2.1.1) (Carbonate dehydratase)
A0A369JWX6	21.14060908	21.38283379	14.91950992	9.889006853	3.921749467	4.956405617	34.73757606	33.54067862	41.43698191	Catalase (EC 1.11.1.6)
A0A369K1R4	1.297860725	0.823978202	0.558403384	4.202972686	1.587350385	1.125010769	15.34482759	14.77098345	17.90222192	Cell division control protein 3
A0A369KCD9	0.508169318	0.344988322	0.420416461	0.789209536	0.597854156	0.792366675	6.190035497	6.782022216	1.243917633	Chorismate synthase (EC 4.2.3.5)
A0A369K2A6	14.40816763	17.94375243	8.458463821	1.945275553	0.511538777	1.228407165	8.89959432	11.42474629	7.364391988	CoA_binding domain-containing protein
A0A369JFB2	1.216251963	1.253114052	0.927586396	1.653990928	1.031931464	0.244447316	3.531059838	3.308346648	2.689879279	Coatomer subunit epsilon
A0A369K9Z5	0.993195518	0.399484235	0.696339876	0	0	0	1.645030426	1.122291618	1.383661022	Complex I-B14.7 (NADH dehydrogenase [ubiquinone] 1 alpha subcomplex subunit 11) (NADH-ubiquinone oxidoreductase subunit B14.7)
A0A369J5N1	0.710423972	0.651109381	0.680766676	0	0	0	1.444979716	0.864825609	0.75900078	Copper transporter
A0A369JGB3	0	0	0	0	0	0	0.666911765	1.991904061	0.806166832	Costars family protein ABRACL
A0A369J678	2.285833282	2.390618918	2.018570408	0.925760062	1.404840958	1.319548548	2.781820487	4.526021307	5.319594341	Cysteine proteinase 1, mitochondrial (EC 3.4.22.40)
A0A369JNE5	7.753170078	9.22430907	10.34819515	2.779847505	6.964051484	1.939260791	14.62221095	6.951013887	13.24061758	Cytochrome b-c1 complex subunit 8
A0A369JTM3	6.845905773	6.747080576	4.963600901	4.888813821	3.414699131	1.30852072	9.807809331	9.295299682	9.928330499	Cytochrome c oxidase polypeptide 5, mitochondrial
A0A369JYI8	7.773206436	6.347898015	1.862672381	10.82231445	7.302734055	2.292237443	33.76648073	31.51227337	25.15111208	Cytochrome c oxidase subunit 4, mitochondrial
A0A369JVZ2	9.033358285	4.952024134	7.095626614	8.783322073	5.308247254	5.169294391	18.961714	18.58024263	13.0206141	Cytochrome c1, heme protein, mitochondrial
A0A369K5A8	0.118214513	0.031405216	0.074809864	0.258787762	0.072186014	0.059889722	1.3956643	1.494527979	1.108301203	Diadenosine tetraphosphate synthetase (EC 6.1.1.14)
A0A369JNS6	7.949593926	7.034254574	7.186280974	2.601196796	3.266621577	2.899457224	9.511916836	8.618069984	7.315901425	Disulfide-bond oxidoreductase YfcG
A0A369JJX8	0	0	0	0	0	0	0.829563895	1.653289212	1.241426553	DNA-directed RNA polymerases I, II, and III subunit RPABC4
A0A369KGI7	7.011487137	7.272674192	4.465688698	1.558922884	1.728562059	0.620470406	5.67076572	3.010653548	3.73107942	Dolichyl-diphosphooligosaccharide--protein glycosyltransferase subunit 2
A0A369JAM5	2.670688947	3.01060724	1.469012692	0	0	0	1.631719067	1.1477793	0.810151589	DUF2470 domain-containing protein
A0A369IZN7	0	0	0	0	0	0	1.42887931	2.038509387	1.482554061	E2 ubiquitin-conjugating enzyme (EC 2.3.2.23)
A0A369JB29	12.74222325	13.72907746	4.501263667	6.48171026	4.091039515	1.430602223	49.69700811	31.1800999	52.16776388	Elongation factor 1-beta
A0A369JVC8	0	0	0	0.037405656	0.111831974	0.186258292	2.243788032	2.634653397	2.078696143	Endo-1,4-beta-xylanase A
A0A369JY05	23.9569556	15.52452316	18.1652107	7.394363478	2.681382194	4.149823382	15.21298174	7.699982949	17.62497264	Enoyl-CoA hydratase, mitochondrial
A0A369JTM4	0	0	0	0	0	0	2.108138945	2.135790663	2.163442381	ER lumen protein-retaining receptor
A0A369JCN1	0.237070639	0.179992215	0.271743311	0	0	0	2.323402637	1.929132118	0.511451967	Eukaryotic translation initiation factor 3 subunit G (eIF3g) (Eukaryotic translation initiation factor 3 RNA-binding subunit) (eIF-3 RNA-binding subunit) (Translation initiation factor eIF3 p33 subunit homolog) (eIF3 p33 homolog)
A0A369IYB3	0	0	0	0	0	0	1.892241379	2.095345151	2.529142043	Eukaryotic translation initiation factor 3 subunit I (eIF3i) (Eukaryotic translation initiation factor 3 39 kDa subunit homolog) (eIF-3 39 kDa subunit homolog)
A0A369JRR6	0	0	0	7.754753402	5.061485489	3.632980098	8.921906694	13.04696529	13.40786512	FAD-binding PCMH-type domain-containing protein
A0A369JWM3	14.09186333	12.69170884	9.363908576	3.061191005	2.766027218	2.358404411	12.96906694	12.41709872	11.56926462	Fumarate reductase
A0A369K5U9	0.128390281	0.176819774	0.077517719	4.038413281	3.359464666	4.787455846	9.427865112	12.54352672	10.12274174	Gigasin-6
A0A369JSV3	5.961717048	4.865706501	6.114911269	13.07306245	5.684333497	5.505298527	21.91049696	20.16532892	26.39256029	Glutamate-5-semialdehyde dehydrogenase (EC 1.2.1.41) (Glutamyl-gamma-semialdehyde dehydrogenase)
A0A369J7C9	2.243059034	1.943168548	2.093113791	0	0	0	3.108392495	2.740873124	2.217545278	Glutaredoxin-C4
A0A369K6D1	5.175909093	7.799435578	10.68924784	19.33693659	26.03500574	11.87300767	54.71348884	45.00382063	43.59436297	Glutathione S-transferase-like protein ustS
A0A369JS72	4.455500712	4.557609965	4.321328498	4.794324872	3.784021971	0.779107435	40.22439148	28.53534237	36.80905157	Heat shock protein 90
A0A369JLF5	1.307653776	1.104223433	0.556768859	0.618241482	0.37436465	0.140432498	6.624492901	6.954424033	6.039768996	Heat shock protein sti1
A0A369K4Y3	4.885381901	6.757103931	6.390582935	8.08165235	3.674372848	6.619798398	18.56237323	16.99010426	16.71801952	Homocysteine synthase
A0A369JG65	0	0	0	0	0	0	2.922920892	6.291971633	3.993063156	Hydrophobin
A0A369K982	5.930086618	5.665725963	3.166721609	10.04729273	6.772319233	3.305677608	13.79817444	12.99265556	13.24847485	Importin subunit alpha
A0A369JKW8	1.258801083	2.295834955	1.85401901	3.371489238	2.684149041	2.332816404	8.15796146	4.840007325	8.553982231	Long chronological lifespan protein 2
A0A369J6E3	1.926079346	2.35792137	1.607603978	2.087732844	1.415600918	1.053588352	9.627915822	9.225328542	8.399979796	Long-chain-fatty-acid--CoA ligase 2
A0A369JS64	48.8358088	39.94453095	31.31009285	45.53324969	32.95314806	18.63013699	113.8577586	131.7705603	143.0247111	Malate dehydrogenase (EC 1.1.1.37)
A0A369JW65	0.18674336	0.199649669	0.193196515	0	0	0	1.450938134	2.238571275	1.699414634	Mannose-1-phosphate guanylyltransferase
A0A369JC36	0.729796203	0.515385364	0.769229713	0	0	0	1.188869168	1.432513846	1.531718104	MICOS complex subunit MIC10
A0A369JB12	0.847402872	0.854719735	0.457255096	0	0	0	1.222756085	0.853281634	1.949612468	Mitochondrial GTP/GDP carrier protein 1
A0A369KGQ9	0	0	0	0	0	0	0.661853448	1.413882628	2.165911808	Mitochondrial import inner membrane translocase subunit
A0A369K0E8	0	0	0	0	0	0	1.198580122	1.243503356	1.170732802	Mitochondrial import inner membrane translocase subunit TIM17
A0A369JHT1	0.138554793	0.102209031	0.076813087	0	0	0	2.063767748	1.251814008	2.063206102	Mitochondrial import receptor subunit tom70
A0A369K4T8	0.567816881	0.118625924	0.233956925	0.487008976	0.974442532	0.291005428	3.549188641	2.107975321	4.57966427	Mitogen-activated protein kinase (EC 2.7.11.24)
A0A369JLA1	3.55780433	3.213117945	0.53777265	0	0	0	3.143255578	1.502863891	2.578306085	NADH dehydrogenase [ubiquinone] 1 alpha subcomplex subunit
A0A369JL73	0	0	0	0	0	0	1.335573022	1.118776807	0.901980593	NADH dehydrogenase [ubiquinone] 1 alpha subcomplex subunit 1
A0A369K5I2	1.081526686	1.357726742	0.80532663	0	0	0	1.897439148	1.072869764	0.865567772	NADH dehydrogenase [ubiquinone] 1 beta subcomplex subunit 7
A0A369JG42	2.94883412	2.561989101	2.335585957	0.476865167	0.605939498	0.120823641	1.74556288	2.116184931	2.334057324	NADH-ubiquinone oxidoreductase
A0A369JRN9	1.378906668	2.18119891	1.500329652	0	0	0	4.063260649	2.486248903	1.534299777	NADH-ubiquinone oxidoreductase 14 subunit
A0A369JNV0	1.935422142	1.134585442	0.618839624	2.355467619	1.157259387	2.140518653	3.579614604	5.207797867	6.341263561	NADP-dependent 3-hydroxy acid dehydrogenase
A0A369JL99	1.513082729	1.342643052	0.976031537	0.684962841	0.840281194	0.426234169	2.706389452	2.643241912	1.686843006	NEDD8
A0A369JRW7	0.597252317	0.802033865	0.490920829	0.424148248	0.302662322	0.335177048	2.563007099	2.192344854	2.727032928	Nuclease domain-containing protein 1
A0A369K9H4	3.42070161	3.751751654	1.255013461	5.646366181	6.522483194	4.161109675	19.92520284	26.57892909	11.7993703	Nucleosome assembly protein 1
A0A369KA18	5.118276423	5.285325029	3.669853305	1.057426889	2.226799475	1.83863186	8.343686613	11.41881011	12.74448729	Oligouridylate-binding protein 1
A0A369J907	0.993037928	0.839198132	0.155582111	0.626532188	0.57347516	0.416197122	3.248351927	3.132282082	2.211820697	Peptide-methionine (S)-S-oxide reductase (EC 1.8.4.11)
A0A369K8V5	0.120645891	0.54217147	0.96369705	12.74104816	14.32406952	19.89402946	78.23402637	67.94147179	57.23682364	Peptidyl-Lys metalloendopeptidase
A0A369JJF8	5.419159486	5.597216816	6.963903082	3.231058778	2.864404001	2.64512794	9.071881339	8.239543798	4.656889981	Peptidyl-prolyl cis-trans isomerase (PPIase) (EC 5.2.1.8)
A0A369K0V1	1.254073403	1.081159984	1.764326136	0	0	0	0.851115619	4.288953022	1.231458253	Peptidyl-prolyl cis-trans isomerase (PPIase) (EC 5.2.1.8)
A0A369JMB5	173.1231392	162.2907746	180.2922916	111.7170157	101.9521643	87.06814853	218.2175456	223.6045241	217.8146695	Peptidylprolyl isomerase (EC 5.2.1.8)
A0A369J8H2	9.08108534	8.358213313	10.75078292	5.944889489	7.253033284	5.158438873	27.47844828	30.14695202	24.81212713	Peroxidase (EC 1.11.1.-)
A0A369KE66	1.841206234	1.376119112	0.888563815	0.634446482	0.808206263	0.423675368	3.26673428	2.034467733	2.359761813	Peroxisomal 2,4-dienoyl-CoA reductase SPS19
A0A369JTV5	2.470663057	2.797489295	1.282704247	0.217700994	0.176883505	0.048049453	3.385775862	2.787983657	2.20362669	Phosphatidylinositol transfer protein SFH5 (PITP SFH5)
A0A369JU46	0	0	0	0.286468488	0.247110182	0.145455329	1.107162779	3.011916565	1.511064716	Pre-mRNA-splicing factor srp1
A0A369JLZ8	0.764240729	0.340502141	0.319474205	0.249136184	0.325739875	0.210019816	3.098504057	3.203137334	1.390287295	Pre-mRNA-splicing factor srp2
A0A369K8W7	0.351998289	0.458359284	0.50688149	6.984557475	2.22864404	0.95416559	9.771298174	8.941907535	8.034729121	Prolyl-tRNA synthetase (EC 6.1.1.15)
A0A369J1K1	0.410857905	0.325545979	0.240234053	2.473988997	0.474155599	1.474072298	4.039426978	3.191517578	6.368090516	Protein BIM1
A0A369JXN1	0.244477338	0.300778513	0.244835449	0.845034263	0.777719708	0.529620057	6.326318458	5.465074423	6.255507102	Protein kinase gsk3
A0A369JPD6	1.625421411	1.234527053	1.239767046	0.17529196	0.195892769	0.205074524	2.002789047	1.20803784	1.963306563	Protein mago nashi
A0A369JUC8	0	0	0	0	0	0	5.936612576	4.528926246	5.109693061	Protein translation factor SUI1
A0A369JJ14	0.563787097	0.736677696	0.819062139	3.162243027	1.176217413	1.026018782	4.579741379	4.765741928	3.608057066	Protein transport protein SEC13
A0A369JBX3	0.399173782	0.316017906	0.809721993	20.35807355	8.766191179	8.892909451	32.66861055	28.24990054	23.37312478	Psi-producing oxygenase A
A0A369JU20	1.947241342	2.985694823	1.352233394	0	0	0	3.696374239	3.84740229	2.638919289	Putative 26S proteasome regulatory subunit p28
A0A369JK92	0.329598091	0.628522772	0.096112851	2.502268121	1.375327923	1.913500474	6.292723124	4.67063675	6.350467788	Putative ABC transporter ATP-binding protein C16H5.08c
A0A369J2T2	0.772840604	0.483670689	0.343840998	1.548016601	0.99652607	1.084604118	5.054639959	3.076583034	6.942007756	Putative amidohydrolase YtcJ
A0A369K7U1	1.015843356	0.834381082	0.604595901	1.327574558	1.031931464	0.502016025	1.768509128	4.690845022	4.164351579	Putative G3BP-like protein
A0A369JKF8	4.202907523	2.859381082	1.890006044	0.324930026	1.649040826	0.764512794	3.555400609	5.721087963	3.867122388	Putative mitochondrial import receptor subunit tom40
A0A369K0W1	4.155405596	3.622323861	1.977775946	16.38065824	5.121843745	2.103299733	25.99264706	21.59001206	18.81478738	Putative oxidoreductase YfjR
A0A369J343	51.87953421	37.93012845	53.97505632	10.76150951	8.165375471	6.302231412	24.64376268	21.79967288	44.91887372	Putative peroxiredoxin
A0A369JSH6	2.117212695	2.746204749	2.386956761	1.542804749	0.814949172	3.14715258	7.182809331	5.014808874	7.06368315	Putative peroxiredoxin pmp20
A0A369JUA5	0.949475734	1.01177501	0.645349157	1.24061384	1.096183801	0.546515034	2.689148073	9.883612986	2.183310042	Putative polyol transporter 6
A0A369J6N5	0.155180468	0.58959712	0.372388794	0	0	0	1.299188641	1.287140593	1.679659219	Putative steroid-binding protein 3
A0A369J312	1.406484801	1.081159984	2.182435031	1.239069588	2.088969503	2.67286982	6.243914807	4.945721846	4.401977786	Pyranose dehydrogenase 3
A0A369K3S8	1.415940161	0.878240561	1.556645239	4.40874433	3.483562879	4.096062721	7.668610548	11.48233987	8.823598741	Pyridox_oxase_2 domain-containing protein
A0A369JPD1	22.28313175	21.5550798	10.95709027	5.653315317	2.233665355	1.808477643	54.27611562	54.782098	42.79516666	Ran-specific GTPase-activating protein 1
A0A369JAI9	0.561344462	0.098686259	0.330015361	0	0	0	1.119176009	0.851993357	1.386358662	RNA-binding protein 8A
A0A369J780	0.330059603	0.285519657	0.454988737	0	0	0	0.390948276	1.324020688	1.816600161	RPN13_C domain-containing protein
A0A369KBC4	6.047828363	4.052646944	4.097164991	10.7663353	6.027320052	6.000086155	15.88235294	21.6897904	14.74247807	Saccharopine dehydrogenase [NAD(+), L-lysine-forming] (SDH) (EC 1.5.1.7) (Lysine--2-oxoglutarate reductase)
A0A369JP37	0.58847234	1.195406773	0.301824076	2.180774057	2.588744056	0.435357974	17.17165314	24.86375204	27.90789038	Septin spn2
A0A369K981	2.548557213	4.322304399	0.3785781	0	0	0	8.981237323	7.413278097	6.143821662	Septin spn3
A0A369JSM1	2.908986532	2.952121448	0.525479369	1.091979539	0.52800664	0.342405445	7.680780933	8.166794021	7.043478749	Septin spn4
A0A369JRK3	0	0	0	0	0	0	7.0625	7.48868021	6.138097082	Serine protease inhibitor
A0A369JVR9	0	0	0	11.09448895	7.51321938	19.29869906	141.9878296	136.2669007	126.1091374	Serine protease inhibitor
A0A369JLG1	0.484424215	0.57974893	0.3890995	0.757204903	0.47271069	0.614957797	2.221982759	1.730459549	3.72064048	Small COPII coat GTPase SAR1 (Small COPII coat GTPase sar1)
A0A369K7Z1	0.583845968	0.814081355	0.698963661	0.310192066	0.554906542	0.140759886	2.692570994	2.436612336	2.076002222	Small glutamine-rich tetratricopeptide repeat-containing protein 2
A0A369KAX2	1.923265251	2.362884391	2.023240481	1.463661809	1.146806854	0.294150082	3.135015213	2.90658095	3.334175183	Sphingolipid C9-methyltransferase 2
A0A369JN88	0	0	0	0	0	0	1.604462475	1.565509533	1.584986004	SUMO-conjugating enzyme ubc9
A0A369JX03	3.129273907	2.892857143	1.569693973	0.766248432	1.209419577	1.815370035	2.416962475	4.000479946	5.31151258	Survival factor 1
A0A369JSR8	3.276057115	3.15550798	1.872699302	3.530354213	2.267687326	1.412251228	10.144143	5.509911526	8.29996801	Threonyl-tRNA synthetase (EC 6.1.1.3)
A0A369JQB6	0.233322265	0.099591281	0.080034064	0.434832545	0.051002213	0.242917379	1.820360041	1.790579156	1.154120295	Tryptophanyl-tRNA synthetase (EC 6.1.1.2)
A0A369JKN3	0.809592688	0.350428182	0.317427614	1.078756877	0.221573209	0.515516499	2.340770791	2.415519953	4.380426425	Tubulin alpha chain
A0A369JN52	0.537897421	0.565385364	0.740014285	0.852321205	0.428205444	0.236047213	4.019396552	1.305833244	4.936271951	Tubulin alpha chain
A0A369JCG2	0.730527868	0.99386921	0.889909895	1.064665573	0.974637236	1.140346343	3.607251521	3.879735524	2.449446905	U5 small nuclear ribonucleoprotein
A0A369KFU7	0	0	0	0	0	0	2.319092292	0.752909675	0.79678301	U6 snRNA-associated Sm-like protein LSm8
A0A369JPI3	3.077044299	2.164168937	1.211787814	7.855033298	6.112784883	3.544240544	14.91125761	11.64564796	13.29449598	Ubiquitin-activating enzyme E1 1
A0A369JSS7	2.085019445	1.030264694	0.526674359	0.377617991	0.277798398	0.177978806	3.226293103	2.407689247	1.882601204	Ubiquitin-conjugating enzyme E2
A0A369J1M2	0.375659202	1.435188789	0.905423996	0.689817585	0.237815626	0.463816605	9.031947262	6.872075326	7.28772751	Ubiquitin-conjugating enzyme spm2
A0A369JX12	0.743123758	0.750973141	0.230056041	0	0	0	2.007352941	3.042102671	2.218892238	Ubiquitin-like modifier HUB1
A0A369JYX9	3.023126235	3.216231997	0.756194715	3.51578033	2.106082964	1.336004135	17.67494929	12.15868545	18.29957515	UDP-glucose pyrophosphorylase (EC 2.7.7.9)
A0A369K414	0	0	0	0	0	0	22.86257606	33.65940221	21.07880278	Uncharacterized protein
A0A369K5S8	4.341361009	4.284059946	3.837151805	23.10973844	22.6635514	25.71982424	198.0223124	177.8075288	222.1698404	Uncharacterized protein
A0A369K773	0	0	0	0	0	0	2.393407449	2.048108316	2.738706582	Uncharacterized protein
A0A369JCX3	0	0	0	1.288678699	1.692327632	2.095976566	44.02129817	40.43675127	29.25260553	Uncharacterized protein
A0A369JHM8	1.803047102	2.717107824	1.611587275	0	0	0	3.691556795	3.312786294	2.934015793	Uncharacterized protein
A0A369JFN2	0.480636211	0.405537174	0.703381682	3.584306534	2.433595671	3.021280262	40.74163286	30.32251138	23.09138563	Uncharacterized protein
A0A369JXR0	3.454583317	1.392175944	2.061837262	14.21677444	11.44962289	17.39812182	132.4416836	132.8820153	141.239989	Uncharacterized protein
A0A369K215	4.284291158	5.741144414	3.291577386	0	0	0	4.617773834	3.746360932	3.690558371	Uncharacterized protein
A0A369JYR8	0	0	0	9.595502365	7.361760125	6.955630223	35.50456389	38.31109371	28.08187272	Uncharacterized protein
A0A369JRE3	1.24776983	1.072207084	2.240673589	0	0	0	3.044006443	3.327418204	2.760594683	Uncharacterized protein
A0A369K297	0.400085548	0.393217205	0.113536344	0	0	0	1.077953854	1.00931475	1.108334877	Uncharacterized protein
A0A369J5G2	0	0	0	5.210597433	4.721470733	3.697165504	14.27104462	19.74474427	21.93075503	Uncharacterized protein
A0A369JU76	9.806333966	9.220027248	9.731882864	4.667792684	4.308595671	3.901008012	14.47134888	15.1764119	10.98389821	Uncharacterized protein
A0A369JBP0	0.268723583	0.104106656	0.232913027	0.157639224	0.10143876	0.129538992	1.026774848	1.689285196	1.249642214	Uncharacterized protein
A0A369J6X4	1.394102782	2.986473336	2.700126367	63.31242158	66.65027054	79.4468855	234.0517241	219.8786241	263.4990655	Uncharacterized protein
A0A369KCI8	1.780646904	1.731899572	1.178135817	1.721069395	0.673225119	1.158697338	6.468306288	6.735922097	4.613450519	Uncharacterized protein
A0A369JRS3	1.219066058	0.920912807	1.615158508	0	0	0	1.206541582	1.086396676	0.76912543	Uncharacterized protein
A0A369JE22	0.300027578	0.522839626	0.400774683	0	0	0	0.968318966	0.696377036	1.481319347	Uncharacterized protein
A0A369JJJ6	0.605007964	1.277929155	0.400541179	0.151828974	0.174700771	0.227345567	1.456135903	1.373152048	1.730843702	Uncharacterized protein
A0A369K4Y7	0	0	0	1.06427951	0.41233194	0.180442836	2.264579108	2.076778802	2.576397892	Uncharacterized protein
A0A369J3V8	0.25663423	0.18298949	0.209521455	10.58488563	10.09960649	7.413112777	16.35775862	23.21804093	21.40095073	Uncharacterized protein
A0A369J825	3.290577846	2.842448424	3.942091094	11.43036386	20.41113297	10.99508917	34.581643	38.02944093	35.13882107	Uncharacterized protein
A0A369JA78	0	0	0	0.375436734	0.23025291	0.302844822	1.030121704	2.728748161	2.064104075	Uncharacterized protein
A0A369K7L7	1.295496885	1.064908525	1.211114774	1.320335875	1.125491884	1.087533385	7.748098377	2.876647448	6.731994231	Uncharacterized protein
A0A369JXF6	0.428778064	0.368450759	0.319281908	0.832940836	0.596071077	0.114611872	2.077839757	1.544164546	2.702563153	Uncharacterized protein
A0A369JLE8	0.954361003	1.001751654	0.327427064	2.660264453	2.037219216	2.893857155	6.868027383	7.550062835	4.881383328	Uncharacterized protein
A0A369J7E4	6.291416447	9.503697937	32.32377342	4.98262716	5.892359403	5.461790299	35.54639959	44.83962842	24.29130257	Uncharacterized protein
A0A369JKH0	0.796569055	3.713215259	1.432888303	0	0	0	0.92252789	1.683012861	2.443497831	Uncharacterized protein
A0A369JI04	0.761404121	0.631597898	0.696501009	2.333075958	1.287608624	0.350641854	5.114097363	3.715543318	2.945352707	Uncharacterized protein
A0A369K319	6.778930306	3.402977812	4.990110433	1.555737863	0.978777259	0.515068493	1.777510142	4.230222733	4.068605167	Uncharacterized protein
A0A369JA49	0	0	0	0	0	0	4.419117647	5.102462252	4.237424163	Uncharacterized protein C17C9.12
A0A369J2L3	0.891640449	1.35792137	0.51633152	0.153093331	1.408735039	0.535004739	5.921653144	3.113084224	1.612760202	Uracil phosphoribosyltransferase
A0A369J2L5	12.1884093	12.59244842	11.34058568	0	0	0	14.93027383	0.399088102	10.24071299	Uracil-regulated protein 1
A0A369J9Z8	6.7633965	5.811794473	6.029064337	8.237911399	5.324540908	3.082019471	14.28118661	10.4726841	11.23364706	V-type proton ATPase proteolipid subunit
A0A369KJ61	0	0	0	0.084247659	0.089539183	0.094830706	3.078853955	2.089787876	1.851508876	VWFA domain-containing protein
A0A369JML8	0.509643904	0.488692098	0.26740289	0.373902133	0.186372766	0.199991385	2.286384381	2.069327001	2.787084898	XPGI domain-containing protein
A0A369JSV9;A0A369JG02	0	0	0	0.310365795	0.229586818	0.269976306	10.1023073	15.37217953	11.46487521	#N/A
A0A369JNX8;A0A369KAJ7	0.270434553	0.263137408	0.26678598	0	0	0	1.164794625	0.956836395	0.903900011	#N/A
A0A369JAW1;A0A369JD36	0	0	0	1.746356529	1.300071519	0.853786508	21.14984787	18.94778056	12.25172439	#N/A
A0A369KAE3;A0A369JL95	8.228864738	7.755157649	4.595901324	5.606022585	3.894183473	2.561213061	24.85167343	20.75136879	30.83416115	#N/A
A0A369KD31;A0A369K6E3	2.361476162	2.1962826	4.206362288	13.39639031	4.2682202	9.098819678	66.14097363	56.8218704	78.68042811	#N/A
A0A369J940;A0A369J438	1.774568458	1.052160374	1.161117521	13.13290223	8.989485981	11.3345395	29.72236308	26.8252174	28.95290691	#N/A
A0A369J8Y1;A0A369JZW3;A0A369K006;A0A369JWU5	1.766801556	2.099746983	2.050024724	17.8110221	6.238317757	3.080813302	35.78346856	35.19396783	31.92632128	#N/A
A0A369JP22;A0A369JPI9	3.721021854	4.845951732	2.092330092	0.737139272	0.848417773	0.82932713	2.619548682	2.054802306	3.470891631	#N/A
A0A369JUU1;A0A369JR00	2.380386882	1.98939276	1.605543651	0.645719525	2.560665683	1.008357026	2.931921907	4.388099854	4.637583554	#N/A
A0A369JFP3;A0A369IXN2	1.67652538	1.42059167	0.332261964	1.581314545	0.50720405	0.465770656	5.302484787	4.105815562	2.157044321	#N/A
