# Supplementary material for: Comparative Proteomic Analyses within Three Developmental Stages of the Mushroom White Hypsizygus marmoreus
Source: J Fungi (Basel). 2023 Feb 8;9(2):225. doi: 10.3390/jof9020225 (PMC9958986; doi:10.3390/jof9020225)
Supplement: Supplementary file 1 [file jof-09-00225-s001.zip › Table S8_gene_module.xls]

ID	module
A0A369JXQ1	black	Alpha-NAC (Nascent polypeptide-associated complex subunit alpha)
A0A369J741	black	Proteasome subunit beta (EC 3.4.25.1)
A0A369K4B6	black	Cytochrome b-c1 complex subunit Rieske, mitochondrial (EC 7.1.1.8)
A0A369JYX9	black	UDP-glucose pyrophosphorylase (EC 2.7.7.9)
A0A369JIH3	black	Extracellular metalloproteinase (EC 3.4.24.-) (Fungalysin)
A0A369JY18	black	Mitochondrial phosphate carrier protein 3, mitochondrial
A0A369J391	black	26S proteasome non-ATPase regulatory subunit 4 (Fragment)
A0A369JYM1	black	Uncharacterized protein
A0A369JUH9	black	Dynein light chain
A0A369JI53	black	Tripeptidyl-peptidase sed3
A0A369JL47	black	Cytochrome c oxidase subunit 6, mitochondrial
A0A369JN55	black	Peptide hydrolase (EC 3.4.-.-)
A0A369IYK3	black	tRNA-aminoacylation cofactor arc1
A0A369JQ39	black	ADP-ribosylation factor
A0A369JC55	black	Uncharacterized protein
A0A369K912	black	D-serine dehydratase
A0A369K7J9	black	Coronin
A0A369JG86	black	WD repeat-containing protein 61
A0A369JL66;CON__ENSEMBL:ENSBTAP00000025008;A0A369K174	black	#N/A
A0A369JA46	black	Uncharacterized protein
A0A369JNZ8	black	Tryptophan synthase (EC 4.2.1.20)
A0A369J2T2	black	Putative amidohydrolase YtcJ
A0A369K9I9	black	Uncharacterized protein
A0A369JEP7	black	Uncharacterized protein
A0A369J3U0	black	Proteasome subunit alpha type (EC 3.4.25.1)
A0A369JKN3	black	Tubulin alpha chain
A0A369JZN7	black	D-ribose-5-phosphate ketol-isomerase (EC 5.3.1.6) (Phosphoriboisomerase) (Ribose-5-phosphate isomerase)
A0A369K927	black	Acetylglutamate kinase (EC 1.2.1.38) (EC 2.7.2.8) (N-acetyl-L-glutamate 5-phosphotransferase) (N-acetyl-gamma-glutamyl-phosphate reductase) (N-acetyl-glutamate semialdehyde dehydrogenase) (NAG kinase)
A0A369K4T8	black	Mitogen-activated protein kinase (EC 2.7.11.24)
A0A369JE22	black	Uncharacterized protein
A0A369JQC7	black	Putative Xaa-Pro aminopeptidase PEPP
A0A369K6Z2	black	NADH-ubiquinone oxidoreductase 10 subunit
A0A369J7L7	black	26S protease regulatory subunit 6A
A0A369J780	black	RPN13_C domain-containing protein
A0A369JN52	black	Tubulin alpha chain
A0A369J712	black	V-type proton ATPase subunit
A0A369JXF6	black	Uncharacterized protein
A0A369JMM1	black	NADH dehydrogenase [ubiquinone] iron-sulfur protein 8-A, mitochondrial
A0A369JHE6	black	Ubiquitinyl hydrolase 1 (EC 3.4.19.12)
A0A369JE37	black	UCR_hinge domain-containing protein
A0A369JFZ2	black	Splicing factor 3B subunit 6
A0A369K4U6	black	Pyranose dehydrogenase 1
A0A369JWZ1	black	Alkaline phosphatase (EC 3.1.3.1)
A0A369JXA1	black	Uncharacterized protein
A0A369K6V9	black	Putative RNA-binding protein sce3
A0A369K1V7	black	Acetohydroxy-acid synthase small subunit
A0A369KFB3	black	Uncharacterized protein C31F10.16
A0A369J6Z3	black	Thiamine thiazole synthase (Thiazole biosynthetic enzyme) (EC 2.4.2.60)
A0A369K4S1	black	Eukaryotic translation initiation factor 3 subunit L (eIF3l)
A0A369K052	black	Neutral alpha-glucosidase AB
A0A369K4L7	black	U5 small nuclear ribonucleoprotein component
A0A369JLG1	black	Small COPII coat GTPase SAR1 (Small COPII coat GTPase sar1)
A0A369JVS3	black	Phenylalanine--tRNA ligase alpha subunit
A0A369KBX4	black	Aspartyl-tRNA synthetase (EC 6.1.1.12)
A0A369JM22	black	Type-1 glutamine synthetase 2
A0A369JUQ7	black	Protein hob3
A0A369JJN1	black	Twinfilin
A0A369K0K2	black	Negative regulator of differentiation 1
A0A369KAK2	black	Nuclear protein localization protein 4
A0A369JTG5	black	Nitronate monooxygenase
A0A369JHU2	black	Clathrin heavy chain
A0A369JTG6	black	Peroxisomal hydratase-dehydrogenase-epimerase
A0A369KFH9	black	Elongation factor Ts, mitochondrial (EF-Ts) (EF-TsMt)
A0A369JGM1	black	DNA damage-binding protein 1
A0A369J0G4	black	Nuclear localization sequence-binding protein
A0A369K0F5	black	Putative 26S proteasome regulatory subunit rpn6
A0A369JIC5	black	Target of rapamycin complex subunit wat1
A0A369JAJ0	black	DUF1708 domain-containing protein
A0A369JWW3	black	Dihydroorotase (EC 3.5.2.3)
A0A369JE64	black	Peptidyl-prolyl cis-trans isomerase cyp15
A0A369J5L2	black	Succinate dehydrogenase [ubiquinone] cytochrome b small subunit
A0A369JPY8	black	Actin-related protein 4
A0A369JGK6	black	FACT complex subunit
A0A369JPJ4	black	Dethiobiotin synthase (EC 6.3.3.3)
A0A369K393	black	Peptidyl-prolyl cis-trans isomerase cyp11
A0A369K6S3;A0A369KC67	black	#N/A
A0A369JFB5	black	Putative glucose transporter rco-3
A0A369J802	black	ATP-dependent bile acid permease
A0A369JQD2	black	ERF-3 (ERF2) (Eukaryotic peptide chain release factor GTP-binding subunit) (Polypeptide release factor 3) (Translation release factor 3)
A0A369K4X2	black	Uncharacterized protein
A0A369K6M4	black	Citrate/oxoglutarate carrier protein
A0A369JDI3	black	Histone deacetylase complex subunit SAP18
A0A369JR98	black	Putative inactive purple acid phosphatase 29
A0A369JEF6	black	Protein MLP1
A0A369JBD7	black	Protein kinase C (EC 2.7.11.13)
A0A369JDA9	black	Mitochondrial import receptor subunit tom20
A0A369JBS9	black	Aspzincin_M35 domain-containing protein
A0A369JDX5	black	Alternative oxidase (EC 1.-.-.-)
A0A369KCP8	black	Uncharacterized protein
A0A369KGW4	black	Chitin synthase regulatory factor 4
A0A369J141	black	Uncharacterized protein
A0A369J8U7	black	Putative translation initiation factor eIF-2B subunit gamma
A0A369K966	black	Branched-chain-amino-acid aminotransferase (EC 2.6.1.42)
A0A369J720	black	Protein PBDC1
A0A369JTN5	black	Tetratricopeptide repeat protein 1
A0A369JT56	black	Vigilin 1
A0A369JYV9	blue	Alpha-galactosyl-binding lectin
A0A369K703	blue	Peptidyl-prolyl cis-trans isomerase (PPIase) (EC 5.2.1.8)
A0A369J6X4	blue	Uncharacterized protein
A0A369K552	blue	Epimerase domain-containing protein
A0A369K6Z3	blue	Uncharacterized protein
A0A369K706	blue	Elongation factor 1-alpha
A0A369J6L6	blue	Aldehyde reductase 2
A0A369JPD1	blue	Ran-specific GTPase-activating protein 1
A0A369K5S8	blue	Uncharacterized protein
A0A369JCW3	blue	14-3-3 protein
A0A369JIS9	blue	ATP synthase subunit beta (EC 7.1.2.2)
A0A369JXN7	blue	DUF3421 domain-containing protein
A0A369JS64	blue	Malate dehydrogenase (EC 1.1.1.37)
A0A369K8V5	blue	Peptidyl-Lys metalloendopeptidase
A0A369JXR0	blue	Uncharacterized protein
A0A369J4J2	blue	Uncharacterized protein
A0A369K6D1	blue	Glutathione S-transferase-like protein ustS
A0A369JVR9	blue	Serine protease inhibitor
A0A369J9Y1	blue	Superoxide dismutase (EC 1.15.1.1)
A0A369J940;A0A369J438	blue	#N/A
A0A369JUQ2	blue	Acetyl-CoA acetyltransferase, mitochondrial
A0A369JB29	blue	Elongation factor 1-beta
A0A369J825	blue	Uncharacterized protein
A0A369K676	blue	Alpha-amylase (EC 3.2.1.1)
A0A369JN96	blue	Ricin B-type lectin domain-containing protein
A0A369JYR8	blue	Uncharacterized protein
A0A369KD31;A0A369K6E3	blue	#N/A
A0A369K6X7	blue	ADP,ATP carrier protein
A0A369JQY3	blue	Phosphoglycerate kinase (EC 2.7.2.3)
A0A369JF29	blue	Ribosomal protein
A0A369JYI8	blue	Cytochrome c oxidase subunit 4, mitochondrial
A0A369J3Y5	blue	Serine proteinase inhibitor IA-2
A0A369J588	blue	Uncharacterized protein
A0A369JGZ0	blue	Uncharacterized protein UNK4.17
A0A369K9K0	blue	Protein wos2
A0A369J5G2	blue	Uncharacterized protein
A0A369J7E4	blue	Uncharacterized protein
A0A369J8Y1;A0A369JZW3;A0A369K006;A0A369JWU5	blue	#N/A
A0A369JPI3	blue	Ubiquitin-activating enzyme E1 1
A0A369K5U9	blue	Gigasin-6
A0A369JVD1	blue	Subtilisin-like serine protease pepC
A0A369KAE3;A0A369JL95	blue	#N/A
A0A369JVZ2	blue	Cytochrome c1, heme protein, mitochondrial
A0A369K2W4	blue	Acyl-CoA-binding protein
A0A369K982	blue	Importin subunit alpha
A0A369IZW7	blue	Mitochondrial-processing peptidase subunit beta
A0A369KA18	blue	Oligouridylate-binding protein 1
A0A369JP07	blue	60S ribosomal protein L37a
A0A369JCZ7	blue	Thioredoxin
A0A369K0W1	blue	Putative oxidoreductase YfjR
A0A369J8H2	blue	Peroxidase (EC 1.11.1.-)
A0A369K7R0	blue	Alcohol dehydrogenase 1
A0A369K0F9	blue	60S ribosomal protein L41 (60S ribosomal protein L44)
A0A369K020	blue	T-complex protein 1 subunit zeta
A0A369JX34	blue	Sm protein F
A0A369K3S8	blue	Pyridox_oxase_2 domain-containing protein
A0A369JTI9	blue	Eukaryotic translation initiation factor 5A (eIF-5A)
A0A369KFH7	blue	Serine hydroxymethyltransferase (EC 2.1.2.1)
A0A369K981	blue	Septin spn3
A0A369JTM3	blue	Cytochrome c oxidase polypeptide 5, mitochondrial
A0A369JEX3	blue	3-oxoacyl-[acyl-carrier-protein] reductase FabG
A0A369JFN2	blue	Uncharacterized protein
A0A369K9G1	blue	Phosphatidylglycerol/phosphatidylinositol transfer protein
A0A369JSM1	blue	Septin spn4
A0A369K9H4	blue	Nucleosome assembly protein 1
A0A369JB65;A0A369K4D2;A0A369JI36	blue	#N/A
A0A369K791	blue	Cytochrome c
A0A369KBC4	blue	Saccharopine dehydrogenase [NAD(+), L-lysine-forming] (SDH) (EC 1.5.1.7) (Lysine--2-oxoglutarate reductase)
A0A369K1D0	blue	Acyl carrier protein
A0A369K4Y3	blue	Homocysteine synthase
A0A369JP37	blue	Septin spn2
A0A369JLE8	blue	Uncharacterized protein
A0A369JCX3	blue	Uncharacterized protein
A0A369KA55	blue	1,3-beta-glucanosyltransferase (EC 2.4.1.-)
A0A369JGY6;A0A369JGX5;A0A369J153;A0A369JCQ1;A0A369J1V7;A0A369JJN8;A0A369JLK1;A0A369JIX7	blue	#N/A
A0A369KER8	blue	Elongation factor 2
A0A369JK92	blue	Putative ABC transporter ATP-binding protein C16H5.08c
A0A369KDN6	blue	Eukaryotic translation initiation factor 3 subunit K (eIF3k) (eIF-3 p25)
A0A369JPA1	blue	Translation machinery-associated protein 20
A0A369JQG1	blue	Rho GDP-dissociation inhibitor
A0A369JG99	blue	Citrate synthase
A0A369JH94	blue	H(+)-transporting two-sector ATPase (EC 7.1.2.2)
A0A369K3A4	blue	Protein SET
A0A369J9Z8	blue	V-type proton ATPase proteolipid subunit
A0A369JSR8	blue	Threonyl-tRNA synthetase (EC 6.1.1.3)
A0A369JAW1;A0A369JD36	blue	#N/A
A0A369JF77	blue	Cytochrome b-c1 complex subunit 2, mitochondrial
A0A369KBK0	blue	Casein kinase II subunit alpha
A0A369JSV3	blue	Glutamate-5-semialdehyde dehydrogenase (EC 1.2.1.41) (Glutamyl-gamma-semialdehyde dehydrogenase)
A0A369JRE3	blue	Uncharacterized protein
A0A369JNA1;A0A369JH12	blue	#N/A
A0A369K845	blue	Small nuclear ribonucleoprotein Sm D1 (snRNP core protein D1)
A0A369JSH6	blue	Putative peroxiredoxin pmp20
A0A369K263	blue	Apoptosis-inducing factor B
A0A369K3Q2	blue	Succinate--CoA ligase [ADP-forming] subunit alpha, mitochondrial (EC 6.2.1.5) (Succinyl-CoA synthetase subunit alpha) (SCS-alpha)
A0A369JS70	blue	Uncharacterized protein
A0A369K4W4	blue	NADH-ubiquinone oxidoreductase 30 subunit, mitochondrial
A0A369J1K1	blue	Protein BIM1
A0A369J5B3	blue	ATP synthase subunit gamma
A0A369JR33	blue	ATP synthase subunit delta, mitochondrial (F-ATPase delta subunit)
A0A369JNM7	blue	GTP-binding nuclear protein
A0A369JFP3;A0A369IXN2	blue	#N/A
A0A369K508	blue	Vacuolar protein sorting-associated protein 29
A0A369JTI5	blue	Putative 26S protease subunit rpt4
A0A369K1R4	blue	Cell division control protein 3
A0A369K4L9	blue	V-type proton ATPase subunit E 1
A0A369JNV0	blue	NADP-dependent 3-hydroxy acid dehydrogenase
A0A369KDK0	blue	D-fructose-6-phosphate amidotransferase (EC 2.6.1.16) (Hexosephosphate aminotransferase) (Putative glutamine--fructose-6-phosphate aminotransferase [isomerizing])
A0A369J9Q8	blue	Succinate dehydrogenase [ubiquinone] iron-sulfur subunit, mitochondrial (EC 1.3.5.1) (Fragment)
A0A369K0C0	blue	60S ribosomal protein L28-1
A0A369J312	blue	Pyranose dehydrogenase 3
A0A369JI04	blue	Uncharacterized protein
A0A369J678	blue	Cysteine proteinase 1, mitochondrial (EC 3.4.22.40)
A0A369JSS7	blue	Ubiquitin-conjugating enzyme E2
A0A369JGM4	blue	Actin-related protein 2
A0A369JKW8	blue	Long chronological lifespan protein 2
A0A369J2L3	blue	Uracil phosphoribosyltransferase
A0A369K700	blue	NADH dehydrogenase [ubiquinone] 1 alpha subcomplex subunit 5
A0A369JJB9	blue	Adaptin ear-binding coat-associated protein 2
A0A369K1E8	blue	Epimerase domain-containing protein (Fragment)
A0A369KHD3	blue	PARP-type zinc finger-containing protein C2A9.07c
A0A369JUU1;A0A369JR00	blue	#N/A
A0A369JS72	blue	Heat shock protein 90
A0A369JX12	blue	Ubiquitin-like modifier HUB1
A0A369JLF5	blue	Heat shock protein sti1
A0A369JWV0	blue	Asparaginyl-tRNA synthetase (EC 6.1.1.22)
A0A369JWG3	blue	Proteasome endopeptidase complex (EC 3.4.25.1)
A0A369K047	blue	Metallophos domain-containing protein
A0A369JYE1	blue	Uncharacterized protein
A0A369K0V1	blue	Peptidyl-prolyl cis-trans isomerase (PPIase) (EC 5.2.1.8)
A0A369K7I8;A0A369J7Y6	blue	#N/A
A0A369J6E3	blue	Long-chain-fatty-acid--CoA ligase 2
A0A369KE66	blue	Peroxisomal 2,4-dienoyl-CoA reductase SPS19
A0A369KBL7	blue	NADH dehydrogenase [ubiquinone] flavoprotein 1, mitochondrial (EC 7.1.1.2)
A0A369J9E5	blue	ATP synthase subunit 4, mitochondrial
A0A369JXH4	blue	Hypoxia up-regulated protein 1
A0A369JJS6;A0A369K8H5;A0A369JEE1	blue	#N/A
A0A369KAB3	blue	Uncharacterized protein
A0A369JJ14	blue	Protein transport protein SEC13
A0A369JMA3	blue	Actin-related protein 2/3 complex subunit
A0A369JGP9	blue	Proteasome subunit alpha type (EC 3.4.25.1)
A0A369JIR0	blue	ATP synthase subunit d, mitochondrial
A0A369KCI8	blue	Uncharacterized protein
A0A369JP71	blue	Alcohol dehydrogenase 1
A0A369K5Q9	blue	Uncharacterized protein
A0A369KCG7	blue	Guanine nucleotide-binding protein subunit beta
A0A369JP82	blue	Sphingoid long chain base kinase 4
A0A369K389	blue	Mitochondrial import inner membrane translocase subunit
A0A369JXN1	blue	Protein kinase gsk3
A0A369J1M2	blue	Ubiquitin-conjugating enzyme spm2
A0A369JSN3	blue	Monothiol glutaredoxin-5, mitochondrial
A0A369JF26	blue	Aspartate-semialdehyde dehydrogenase (EC 1.2.1.11)
A0A369KIS7	blue	Uncharacterized protein
A0A369JZR5	blue	Anthranilate synthase (EC 4.1.3.27)
A0A369J9E8	blue	Rhamnolipids biosynthesis 3-oxoacyl-[acyl-carrier-protein] reductase
A0A369J7P8	blue	Leptomycin B resistance protein pmd1
A0A369KCL0	blue	Acetyltransferase component of pyruvate dehydrogenase complex (EC 2.3.1.12)
A0A369JT49	blue	Guanine nucleotide-binding protein subunit alpha
A0A369JJ75	blue	DUF3074 domain-containing protein
A0A369JK93	blue	Cystathionine beta-synthase
A0A369JJJ6	blue	Uncharacterized protein
A0A369JUA5	blue	Putative polyol transporter 6
A0A369K0G5	blue	Calcium/calmodulin-dependent protein kinase type I
A0A369JLQ7	blue	NEDD8-activating enzyme E1 catalytic subunit
A0A369K7U1	blue	Putative G3BP-like protein
A0A369K8Z0	blue	Coatomer subunit alpha
A0A369J907	blue	Peptide-methionine (S)-S-oxide reductase (EC 1.8.4.11)
A0A369JE01	blue	Protein transport protein SEC31 (Protein transport protein sec31)
A0A369K4Y7	blue	Uncharacterized protein
A0A369JE72;A0A369K1P6;A0A369KCB2;A0A369JHE1;A0A369JYK5	blue	#N/A
A0A369J5I8	blue	NADH-ubiquinone oxidoreductase subunit, mitochondrial
A0A369JFB2	blue	Coatomer subunit epsilon
A0A369J7C0	blue	Uncharacterized protein
A0A369JIS2	blue	Amine oxidase (EC 1.4.3.-)
A0A369K297	blue	Uncharacterized protein
A0A369JT35	blue	cAMP-dependent protein kinase regulatory subunit
A0A369K7Z1	blue	Small glutamine-rich tetratricopeptide repeat-containing protein 2
A0A369KAV3	blue	Nicotinate phosphoribosyltransferase (EC 6.3.4.21)
A0A369JQG9	blue	Proteasome inhibitor PI31 subunit
A0A369J6N5	blue	Putative steroid-binding protein 3
A0A369K2N9	blue	Uncharacterized protein
A0A369KGH3;A0A369KFT3	blue	#N/A
A0A369KCD9	blue	Chorismate synthase (EC 4.2.3.5)
A0A369KGB5	blue	Putative WD repeat-containing protein C9G1.05
A0A369JDK1	blue	DNA damage-inducible protein 1
A0A369JJV3	blue	Putative glucan 1,3-beta-glucosidase D
A0A369JL46	blue	1,4-alpha-glucan-branching enzyme (EC 2.4.1.18) (Glycogen-branching enzyme)
A0A369JCP1	blue	Eukaryotic translation initiation factor 3 subunit M (eIF3m)
A0A369J0B7	blue	NAD(P)H-hydrate epimerase (EC 5.1.99.6) (NAD(P)HX epimerase)
A0A369JTL3	blue	Cytochrome b2, mitochondrial
A0A369KE15	blue	DNA-directed RNA polymerases I and III subunit RPAC2
A0A369JHX2	blue	L-arabinitol 4-dehydrogenase
A0A369JAI9	blue	RNA-binding protein 8A
A0A369JFC9	blue	COP9 signalosome complex subunit 3
A0A369K136	blue	Leukotriene A-4 hydrolase
A0A369K2C9	blue	Uncharacterized protein PYUK71.03c
A0A369JXD5	blue	Adenylate kinase (EC 2.7.4.3) (ATP-AMP transphosphorylase) (ATP:AMP phosphotransferase) (Adenylate kinase cytosolic and mitochondrial) (Adenylate monophosphate kinase)
A0A369JY97	blue	Septin spn3
A0A369JA78	blue	Uncharacterized protein
A0A369K7V2	blue	NADH-cytochrome b5 reductase (EC 1.6.2.2)
A0A369K4L8	blue	Uncharacterized protein
A0A369JP65	blue	Eukaryotic peptide chain release factor subunit 1
A0A369JWM2	blue	Uncharacterized protein
A0A369K5R6	blue	Eukaryotic translation initiation factor 3 subunit B (eIF3b) (Eukaryotic translation initiation factor 3 90 kDa subunit homolog) (eIF3 p90) (Translation initiation factor eIF3, p90 subunit homolog)
A0A369JML8	blue	XPGI domain-containing protein
A0A369K7C2	blue	Carbonic anhydrase (EC 4.2.1.1) (Carbonate dehydratase)
A0A369JUU2	blue	NADH-ubiquinone oxidoreductase subunit, mitochondrial
A0A369JEX6	blue	3-phytase A
A0A369JCX5	blue	S5A_REDUCTASE domain-containing protein
A0A369JI18	blue	U2 snRNP auxiliary factor large subunit
A0A369J7Z8	blue	Cullin-1
A0A369JTF8	blue	Endoplasmin
A0A369JW23	blue	Mitogen-activated protein kinase SLT2/MPK1
A0A369JSV9;A0A369JG02	blue	#N/A
A0A369JLF2	blue	Phosphoribosylaminoimidazole carboxylase (EC 4.1.1.21)
A0A369J8X6	blue	Uncharacterized protein
A0A369JNX8;A0A369KAJ7	blue	#N/A
A0A369JRW7	blue	Nuclease domain-containing protein 1
A0A369J7J1	blue	COP9 signalosome complex subunit 1 (Fragment)
A0A369K3J5	blue	V-type proton ATPase subunit C
A0A369JU46	blue	Pre-mRNA-splicing factor srp1
A0A369K252	blue	Endocytosis protein end4
A0A369JHY6	blue	UBX domain-containing protein 1
A0A369JZ65	blue	4-hydroxy-4-methyl-2-oxoglutarate aldolase
A0A369JQ68	blue	Protein phosphatase PP2A regulatory subunit B
A0A369JCN1	blue	Eukaryotic translation initiation factor 3 subunit G (eIF3g) (Eukaryotic translation initiation factor 3 RNA-binding subunit) (eIF-3 RNA-binding subunit) (Translation initiation factor eIF3 p33 subunit homolog) (eIF3 p33 homolog)
A0A369JMR4	blue	Eukaryotic translation initiation factor 3 subunit F (eIF3f)
A0A369KG27	blue	Uncharacterized protein RSN1
A0A369KF18	blue	26S proteasome regulatory subunit RPN1
A0A369JWH6	blue	Uncharacterized protein
A0A369JKV0	blue	C2 domain-containing protein
A0A369KG24;A0A369KCL4	blue	#N/A
A0A369JNW4	blue	Aspartate carbamoyltransferase (EC 2.1.3.2) (EC 6.3.5.5)
A0A369K7L7	blue	Uncharacterized protein
A0A369J924	blue	Uncharacterized protein
A0A369JSH5	blue	(S)-coclaurine N-methyltransferase
A0A369JHI9	blue	PlsC domain-containing protein
A0A369KAG9	blue	Protein RCC2
A0A369K1I4	blue	Dihydrolipoyllysine-residue succinyltransferase (EC 2.3.1.61)
A0A369K7C8	blue	Electron transfer flavoprotein-ubiquinone oxidoreductase (ETF-QO) (EC 1.5.5.1)
A0A369JLI6;A0A369JJP4	blue	#N/A
A0A369JW65	blue	Mannose-1-phosphate guanylyltransferase
A0A369JQB6	blue	Tryptophanyl-tRNA synthetase (EC 6.1.1.2)
A0A369IYI3	blue	V-type proton ATPase proteolipid subunit
A0A369K236	blue	Uncharacterized protein C2A9.02
A0A369K2J1	blue	Thiamine pyrophosphokinase (EC 2.7.6.2)
A0A369KCU1	blue	H/ACA ribonucleoprotein complex subunit CBF5
A0A369K3K8	blue	Ribosome maturation protein SBDS
A0A369J5S5	blue	Uncharacterized protein
A0A369JP03	blue	U6 snRNA-associated Sm-like protein LSm7
A0A369JJE5	blue	Transformer-2 beta
A0A369JCG2	blue	U5 small nuclear ribonucleoprotein
A0A369JBB4	blue	Chitinase (EC 3.2.1.14)
A0A369JJI3	blue	V-type proton ATPase subunit H
A0A369J565;A0A369K2C7	blue	#N/A
A0A369KA45	blue	Vacuolar protein sorting/targeting protein 10
A0A369K6K3	blue	ATP-dependent RNA helicase DBP2-A
A0A369KCN9	blue	Uncharacterized protein
A0A369K9Z4	blue	Mitogen-activated protein kinase (EC 2.7.11.24)
A0A369JXC8	blue	Abhydrolase domain-containing protein mpaH
A0A369K4E2	blue	Putative WD repeat-containing protein C17D11.16
A0A369JGN0;A0A369JMU2	blue	#N/A
A0A369J703	blue	Citrate lyase subunit beta-like protein, mitochondrial
A0A369K6V2	blue	Uncharacterized protein C11G11.07
A0A369K1B1	blue	Multifunctional tryptophan biosynthesis protein [Includes: Anthranilate synthase component 2 (AS) (EC 4.1.3.27) (Anthranilate synthase, glutamine amidotransferase component); Indole-3-glycerol phosphate synthase (IGPS) (EC 4.1.1.48); N-(5'-phosphoribosyl)anthranilate isomerase (PRAI) (EC 5.3.1.24)]
A0A369K924	blue	COP9 signalosome complex subunit 7a
A0A369J4J4	blue	DNA-directed RNA polymerase II subunit RPB3
A0A369JMT8	blue	Putative oxidoreductase C30D10.05c
A0A369JNA8	blue	ER membrane protein complex subunit 8
A0A369JAY3	blue	Tubulin-folding cofactor B
A0A369J8L5	blue	Protein PNS1
A0A369JDN0	blue	Purine-cytosine permease fcyB
A0A369JZX3	blue	Ubiquitin
A0A369JLZ8	blue	Pre-mRNA-splicing factor srp2
A0A369JLQ0	blue	Orotidine 5'-phosphate decarboxylase (EC 4.1.1.23)
A0A369JBP0	blue	Uncharacterized protein
A0A369JUI2;A0A369JG98	blue	#N/A
A0A369K0T9	blue	Zuotin (Fragment)
A0A369JFR4	blue	Uncharacterized protein
A0A369JZS9	blue	Indole-3-glycerol phosphate synthase (EC 4.1.1.48) (EC 5.3.1.24) (N-(5'-phosphoribosyl)anthranilate isomerase)
A0A369J599	blue	Geranylgeranyl transferase type I subunit beta (EC 2.5.1.59) (Geranylgeranyl transferase type-1 subunit beta)
A0A369JUI9	blue	Putative importin subunit beta-4
A0A369J2Z6	blue	Thioredoxin domain-containing protein
A0A369JVC8	blue	Endo-1,4-beta-xylanase A
A0A369JFS3	blue	Mitochondrial inner membrane i-AAA protease supercomplex subunit YME1
A0A369KCE8	blue	Nuclear movement protein nudC
A0A369JMS4	blue	Pinin_SDK_memA domain-containing protein
A0A369K1V8	blue	Uncharacterized protein
A0A369J7Y4	blue	Putative 26S proteasome regulatory subunit rpn9
A0A369K1G1	blue	Protein transport protein SEC23
A0A369JQR2	blue	Exosome complex component rrp45
A0A369JF59	blue	UDP-glucuronic acid decarboxylase 1
A0A369JUE0	blue	Thiamine pyrophosphokinase
A0A369JF38	blue	Lysophospholipid acyltransferase
A0A369JBM2	blue	Glyoxalase-like_dom domain-containing protein
A0A369JHT1	blue	Mitochondrial import receptor subunit tom70
A0A369K1E7	blue	Uncharacterized protein
A0A369KH78	blue	Putative acyl-CoA synthetase YngI
A0A369JHP2	blue	Calcium channel YVC1
A0A369JTV3	blue	Uncharacterized protein
A0A369JC72	blue	Putative exopolyphosphatase
A0A369JWE2	blue	Putative beta-glucosidase L
A0A369KF63	blue	3-hydroxypropionyl-coenzyme A dehydratase
A0A369J892	blue	Proteasomal ATPase-associated factor 1
A0A369JH11	blue	L-galactose dehydrogenase
A0A369JKU2	blue	26S protease regulatory subunit 7
A0A369KJ61	blue	VWFA domain-containing protein
A0A369K772;A0A369JZK4	blue	#N/A
A0A369K5A8	blue	Diadenosine tetraphosphate synthetase (EC 6.1.1.14)
A0A369JLH4	blue	Mesaconyl-C(4)-CoA hydratase
A0A369JBQ9	blue	Nucleolar protein 58
A0A369JXY3	blue	Vacuolar transporter chaperone 4
A0A369JXU0	blue	Eukaryotic translation initiation factor 4 gamma
A0A369JTP6	blue	Alpha,alpha-trehalose-phosphate synthase (UDP-forming) (EC 2.4.1.15)
A0A369K3V3	blue	Mitochondrial pyruvate carrier
A0A369K8X8	blue	Purine nucleoside phosphorylase DeoD-type
A0A369JEM6	blue	Ribosomal RNA-processing protein 40
A0A369K0L6;A0A369JWP1	blue	#N/A
A0A369K7V4	blue	Putative 2-oxoglutarate dehydrogenase E1 component DHKTD1, mitochondrial
A0A369JNG1	blue	Uncharacterized protein
A0A369JQC9	blue	Putative elongator complex protein 2
A0A369K8Y7	blue	Histone acetyltransferase type B subunit 2
A0A369JJ70	blue	Phenylalanyl-tRNA synthetase (EC 6.1.1.20)
A0A369K5Q6	blue	ATP-dependent RNA helicase dhh1
A0A369JDC9	blue	Eukaryotic translation initiation factor 3 subunit C (eIF3c) (Eukaryotic translation initiation factor 3 93 kDa subunit homolog) (eIF3 p93) (Translation initiation factor eIF3, p93 subunit homolog)
A0A369K0X6	blue	Putative alanine aminotransferase, mitochondrial
A0A369JI83	blue	ATP-dependent RNA helicase FAL1
A0A369K213	blue	DNA-directed RNA polymerase subunit beta (EC 2.7.7.6)
A0A369JBM6	blue	NudC domain-containing protein 1
A0A369JJD0	blue	Uncharacterized protein
A0A369J7D5	blue	M7GpppX diphosphatase
A0A369J9B6	blue	FACT complex subunit POB3
A0A369JDL2	blue	Uncharacterized protein
A0A369KA85	blue	D-arabinitol dehydrogenase 1
A0A369JF68	blue	Extracellular metalloproteinase (EC 3.4.24.-) (Fungalysin)
A0A369JXB9	blue	Uncharacterized protein
A0A369JR45	blue	NADH-ubiquinone oxidoreductase 20 subunit
A0A369JQU7	blue	P-type H(+)-exporting transporter (EC 7.1.2.1)
A0A369K7T4	blue	DNA-directed RNA polymerases I, II, and III subunit RPABC3
A0A369JPR2	blue	Long-chain-fatty-acid--CoA ligase 5
A0A369KI41	blue	Endonuclease (EC 2.7.7.49) (Reverse transcriptase)
A0A369JDE0	blue	DNA-directed RNA polymerases I and III subunit RPAC1
A0A369JNY4	blue	Adenylosuccinate synthetase (AMPSase) (AdSS) (EC 6.3.4.4) (IMP--aspartate ligase)
A0A369K189	blue	Putative isoaspartyl peptidase/L-asparaginase
A0A369J757	blue	Phosphoinositide phospholipase C (EC 3.1.4.11)
A0A369JV42;A0A369JSP6	blue	#N/A
A0A369JI33	blue	Non-specific serine/threonine protein kinase (EC 2.7.11.1)
A0A369K1Z7	blue	Cation-transporting ATPase (EC 7.2.2.-)
A0A369JP15	blue	Uncharacterized protein
A0A369K762	blue	Homoaconitase, mitochondrial (EC 4.2.1.36) (Homoaconitate hydratase)
A0A369JVK2	blue	Cullin-associated NEDD8-dissociated protein 1
A0A369JCF7	blue	Glucosidase 2 subunit beta
A0A369JC11	blue	Beta-glucan synthesis-associated protein SKN1
A0A369JGM9	blue	Uncharacterized protein C20G4.08
A0A369J0I9	blue	Eukaryotic translation initiation factor 5B (Translation initiation factor IF-2)
A0A369K939	blue	ABC transporter domain-containing protein
A0A369JPI0	blue	Regulator of nonsense transcripts 1
A0A369JX66	blue	Pumilio domain-containing protein C56F2.08c
A0A369J655	blue	GPI transamidase component PIG-T
A0A369JH57	blue	Uncharacterized protein
A0A369JJ87	blue	WD repeat-containing protein 89
A0A369K8J5	blue	Vacuolar protein sorting-associated protein 18
A0A369JLG4	blue	Protease KEX1
A0A369JDK2	blue	Ras-related protein Rab-11B
A0A369JW97	blue	PAN2-PAN3 deadenylation complex subunit PAN3 (PAB1P-dependent poly(A)-specific ribonuclease) (Poly(A)-nuclease deadenylation complex subunit 3) (PAN deadenylation complex subunit 3)
A0A369JKD5	blue	General negative regulator of transcription subunit 1
A0A369JUV9	blue	Serine/threonine-protein kinase cek1
A0A369J904	blue	RNA-directed RNA polymerase (EC 2.7.7.48)
A0A369JVX9;A0A369JBB8	blue	#N/A
A0A369JEK0	blue	Putative RNA-directed DNA polymerase from transposon X-element
A0A369JBF7	blue	Extracellular metalloproteinase (EC 3.4.24.-) (Fungalysin)
A0A369K815	blue	Zinc finger transcription factor YRR1
A0A369JDU1	blue	Hsp90 chaperone protein kinase-targeting subunit (Fragment)
A0A369JE91	blue	Poly(A) polymerase (EC 2.7.7.19)
A0A369JDE7	blue	WW domain-containing protein
A0A369JC41	blue	Smr domain-containing protein
A0A369K7S0	blue	Maintenance of telomere capping protein 1
A0A369K7T6	blue	Arginine biosynthesis bifunctional protein ArgJ, mitochondrial [Cleaved into: Arginine biosynthesis bifunctional protein ArgJ alpha chain; Arginine biosynthesis bifunctional protein ArgJ beta chain] [Includes: Glutamate N-acetyltransferase (GAT) (EC 2.3.1.35) (Ornithine acetyltransferase) (OATase) (Ornithine transacetylase); Amino-acid acetyltransferase (EC 2.3.1.1) (N-acetylglutamate synthase) (…
A0A369K7Y1	blue	Putative thiosulfate sulfurtransferase, mitochondrial
A0A369K861	blue	Protein SDS23
A0A369JCR2	blue	Serine O-acetyltransferase
A0A369K7Y8	blue	Fe2OG dioxygenase domain-containing protein
A0A369JDQ2	blue	Uncharacterized protein
A0A369JEB1	blue	Zn(2)-C6 fungal-type domain-containing protein
A0A369JDY8;A0A369J0I3	blue	#N/A
A0A369JBT2	blue	Cell division control protein 73
A0A369K7N3	blue	Ferroxidase (EC 1.16.3.1)
A0A369KAJ9	blue	Amino-acid acetyltransferase, mitochondrial
A0A369KE95	blue	Zinc finger protein zpr1
A0A369J3U4	blue	Prefoldin subunit 4
A0A369J419	blue	Beta-glucan synthesis-associated protein KRE6
A0A369KDS7	blue	Gigasin-6
A0A369J4I5	blue	Ergothioneine biosynthesis protein 1
A0A369J4R9	blue	Uncharacterized protein
A0A369J4T9	blue	Uncharacterized protein
A0A369J5C4	blue	FAD-binding PCMH-type domain-containing protein
A0A369J5G0	blue	Uncharacterized protein
A0A369J5T9	blue	Ubiquitinyl hydrolase 1 (EC 3.4.19.12)
A0A369J5U7	blue	Amino_oxidase domain-containing protein
A0A369J5V7	blue	Protein arginine N-methyltransferase 3
A0A369J5X9	blue	Anthranilate phosphoribosyltransferase (EC 2.4.2.18)
A0A369J624	blue	Histidinol-phosphatase (HolPase) (EC 3.1.3.15)
A0A369KCG4	blue	Uncharacterized protein
A0A369KEJ7	blue	Oxysterol-binding C2F12.05c
A0A369J3H4	blue	Putative peptide transporter ptr2
A0A369IYB3	blue	Eukaryotic translation initiation factor 3 subunit I (eIF3i) (Eukaryotic translation initiation factor 3 39 kDa subunit homolog) (eIF-3 39 kDa subunit homolog)
A0A369KHF3	blue	Cystathionine beta-synthase
A0A369IZ25	blue	Eukaryotic translation initiation factor 3 subunit E (eIF3e)
A0A369IZB3	blue	AP complex subunit beta
A0A369KGQ9	blue	Mitochondrial import inner membrane translocase subunit
A0A369IZN7	blue	E2 ubiquitin-conjugating enzyme (EC 2.3.2.23)
A0A369IZU7	blue	Chitin synthase (EC 2.4.1.16)
A0A369J002	blue	Poly(A)-specific ribonuclease (EC 3.1.13.4)
A0A369J0S5	blue	Guanine nucleotide-binding protein alpha-4 subunit
A0A369J3D0	blue	Class E vacuolar protein-sorting machinery protein HSE1 (Class E vacuolar protein-sorting machinery protein hse1)
A0A369KF60	blue	DnaJ subfamily C member 3
A0A369J2L6	blue	General negative regulator of transcription subunit 2
A0A369J2H8	blue	Brefeldin A resistance protein
A0A369KCG1	blue	DEAD-box ATP-dependent RNA helicase 25
A0A369J1Y1	blue	Calpain-9
A0A369KFU7	blue	U6 snRNA-associated Sm-like protein LSm8
A0A369J0W7	blue	Sec14 cytosolic factor
A0A369J274	blue	Uncharacterized protein
A0A369KCF5	blue	GMP synthase [glutamine-hydrolyzing] (EC 6.3.5.2) (GMP synthetase) (Glutamine amidotransferase)
A0A369J626	blue	Uncharacterized protein
A0A369J8P1	blue	HECT-type E3 ubiquitin transferase (EC 2.3.2.26)
A0A369KA31	blue	Alpha-aminoadipate reductase (EC 1.2.1.31) (EC 1.2.1.95) (L-aminoadipate-semialdehyde dehydrogenase)
A0A369KA27	blue	Glycine-rich RNA-binding protein RZ1B
A0A369KA04	blue	Sugar transporter STL1
A0A369J9D9;A0A369JQ31	blue	#N/A
A0A369J9T0;A0A369JTL9	blue	#N/A
A0A369JA13	blue	Uncharacterized protein
A0A369JA30	blue	Phospholipase (EC 3.1.4.4)
A0A369JA35	blue	Phosphate transporter
A0A369K935	blue	Uncharacterized protein
A0A369JAT2	blue	Uncharacterized protein
A0A369K9J7	blue	GTP-binding protein ypt2
A0A369KAD2	blue	LanC-like protein 3
A0A369K9J9	blue	Eukaryotic translation initiation factor 4E-1
A0A369JAA7	blue	Protein dml-1
A0A369K9L3	blue	Hydroxyquinol 1,2-dioxygenase
A0A369JA49	blue	Uncharacterized protein C17C9.12
A0A369JAF9	blue	Prefoldin subunit 3
A0A369J8A1	blue	E3 ubiquitin-protein ligase dbl4
A0A369KAH3	blue	Uncharacterized protein
A0A369J6C1	blue	Fe2OG dioxygenase domain-containing protein
A0A369J6D0	blue	4-coumarate--CoA ligase-like 7
A0A369J6D3	blue	Uncharacterized protein
A0A369KC28	blue	BHLH domain-containing protein
A0A369KC05	blue	Mitochondrial division protein 1
A0A369J6P3	blue	Serine/threonine-protein phosphatase 2A activator (EC 5.2.1.8) (Phosphotyrosyl phosphatase activator)
A0A369J6Q2	blue	PWWP domain-containing protein2
A0A369J6W3	blue	Exosome complex exonuclease dis3
A0A369KBT9	blue	NifU-like protein 4, mitochondrial
A0A369J751	blue	Importin N-terminal domain-containing protein
A0A369J784	blue	Uncharacterized protein
A0A369KAI5	blue	Histone deacetylase (EC 3.5.1.98)
A0A369JEQ5	blue	MYND-type domain-containing protein
A0A369KAT8	blue	Protein QmcA
A0A369J7D7	blue	Uncharacterized protein
A0A369J7D0	blue	Uncharacterized protein
A0A369JET8	blue	4-nitrophenylphosphatase (PNPPase) (EC 3.1.3.41)
A0A369JEU1	blue	ER membrane protein complex subunit 2-A
A0A369JSU7	blue	Splicing factor 3A subunit 1
A0A369JSQ8	blue	Ubiquinone biosynthesis monooxygenase COQ6, mitochondrial (EC 1.14.13.-)
A0A369K1F3	blue	O-methylsterigmatocystin oxidoreductase
A0A369K1H0	blue	BTB domain-containing protein
A0A369K1J8	blue	Ubiquitin carboxyl-terminal hydrolase (EC 3.4.19.12)
A0A369JSA2	blue	DNA primase (EC 2.7.7.-) (Fragment)
A0A369JSL1	blue	Tropomyosin-2
A0A369JSW9	blue	Protein-serine/threonine phosphatase (EC 3.1.3.16)
A0A369JTV2	blue	Cleavage and polyadenylation specificity factor subunit 2 (Cleavage and polyadenylation specificity factor 100 kDa subunit)
A0A369JTM4	blue	ER lumen protein-retaining receptor
A0A369K1B5	blue	V-type proton ATPase subunit F
A0A369JT71	blue	Uncharacterized protein
A0A369JT46	blue	Uncharacterized protein
A0A369K1T1	blue	Uncharacterized protein
A0A369JPL9	blue	Putative pre-mRNA-splicing factor ATP-dependent RNA helicase prp43
A0A369JPA7	blue	Nuclear distribution protein PAC1 (Lissencephaly-1 homolog) (LIS-1) (nudF homolog)
A0A369K2I0	blue	Glycerophosphoryl diester phosphodiesterase
A0A369JP54	blue	Protein FRG1
A0A369JNX3	blue	Uncharacterized protein
A0A369JNW1	blue	HBS1-like protein
A0A369JNJ4	blue	Uncharacterized protein
A0A369K381	brown	Uncharacterized protein
A0A369JNN0	brown	Heat shock protein HSS1
A0A369JUF6	brown	Heat shock protein sks2
A0A369J696;A0A369J8P9	brown	#N/A
A0A369K866	brown	6-phosphogluconate dehydrogenase, decarboxylating (EC 1.1.1.44)
A0A369JZK5	brown	Nucleoside diphosphate kinase (EC 2.7.4.6)
A0A369JP11	brown	60S ribosomal protein L18-B
A0A369K162	brown	40S ribosomal protein S27
A0A369K6L6	brown	40S ribosomal protein S11-B
A0A369JV15	brown	40S ribosomal protein S14
A0A369JE69;A0A369J7Z9;A0A369J937	brown	#N/A
A0A369JGA3	brown	Malate dehydrogenase (EC 1.1.1.37)
A0A369IZD5	brown	Acid phosphatase
A0A369KC08	brown	Citrate synthase
A0A369JE42	brown	Golgi apyrase
A0A369JU01	brown	Glyceraldehyde-3-phosphate dehydrogenase (EC 1.2.1.12)
A0A369J7B8	brown	Profilin
A0A369J245	brown	Adenosylhomocysteinase (EC 3.3.1.1)
A0A369K5K7	brown	2-iminobutanoate/2-iminopropanoate deaminase
A0A369J7G7	brown	Psi-producing oxygenase A
A0A369JXI5	brown	40S ribosomal protein S20
A0A369JBW1	brown	Endoplasmic reticulum chaperone BiP (EC 3.6.4.10) (Immunoglobulin heavy chain-binding protein homolog)
A0A369K708	brown	Pyruvate kinase (EC 2.7.1.40)
A0A369J3V8	brown	Uncharacterized protein
A0A369JV54	brown	60S ribosomal protein L30-1
A0A369JUZ4	brown	60S ribosomal protein L33-A
A0A369J7S7	brown	60S ribosomal protein L31
A0A369JBX3	brown	Psi-producing oxygenase A
A0A369JNB1	brown	60S ribosomal protein L26-2
A0A369JUC6	brown	40S ribosomal protein S4
A0A369KC73	brown	60S ribosomal protein L4-B
A0A369K4W2	brown	40S ribosomal protein S3
A0A369JSC8	brown	E3 ubiquitin ligase complex SCF subunit
A0A369JGV5	brown	Thimet oligopeptidase
A0A369K5Q5	brown	60S ribosomal protein L32
A0A369KC14	brown	40S ribosomal protein S22
A0A369JWN9	brown	60S ribosomal protein L23-B
A0A369K1U6	brown	60S ribosomal protein L20-B
A0A369J4G8	brown	Peptidylprolyl isomerase (EC 5.2.1.8)
A0A369J8J9	brown	40S ribosomal protein S6
A0A369K2K3	brown	Heat shock protein
A0A369JXX7	brown	60S ribosomal protein L24
A0A369JUZ7	brown	Guanine nucleotide-binding protein subunit beta-like protein
A0A369JGX8	brown	Cytochrome b5
A0A369J8L8	brown	Citrulline--aspartate ligase (EC 6.3.4.5)
A0A369JA19	brown	Putative pyruvate decarboxylase C13A11.06
A0A369JTL1	brown	Translationally-controlled tumor protein homolog
A0A369JTW0	brown	VWFA domain-containing protein
A0A369J209	brown	Fructose-bisphosphate aldolase (FBP aldolase) (EC 4.1.2.13)
A0A369J5D4	brown	Tungstate-binding protein TupA
A0A369K257	brown	Proline iminopeptidase (PIP) (EC 3.4.11.5) (Prolyl aminopeptidase)
A0A369K203	brown	Proliferation-associated protein 2G4
A0A369K994	brown	40S ribosomal protein S24
A0A369JRR6	brown	FAD-binding PCMH-type domain-containing protein
A0A369KF41	brown	Rab GDP dissociation inhibitor
A0A369J6V3	brown	Diphosphomevalonate decarboxylase (EC 4.1.1.33)
A0A369JTH4	brown	Phosphoglucomutase
A0A369JVD2	brown	Heat shock protein 60, mitochondrial
A0A369JUR4	brown	Protein disulfide-isomerase (EC 5.3.4.1)
A0A369JN97	brown	40S ribosomal protein S15
A0A369JFE9	brown	Actin-related protein 2/3 complex subunit 3
A0A369K3X0	brown	Ribulose-phosphate 3-epimerase (EC 5.1.3.1)
A0A369JPQ5	brown	Fructose-bisphosphatase (EC 3.1.3.11)
A0A369K9L8	brown	T-complex protein 1 subunit gamma
A0A369JD40	brown	Cyanamide hydratase
A0A369K5A5	brown	Glycine cleavage system H protein
A0A369JQN2	brown	Uncharacterized protein
A0A369JZT9	brown	Aconitate hydratase, mitochondrial (Aconitase) (EC 4.2.1.-)
A0A369K2Q9	brown	Programmed cell death protein 6
A0A369J4T7	brown	Phosphomevalonate kinase (EC 2.7.4.2)
A0A369JS43	brown	Transketolase (EC 2.2.1.1)
A0A369J559	brown	Short chain isoprenyl diphosphate synthase
A0A369K248	brown	(2E,6E)-farnesyl diphosphate synthase (EC 2.5.1.1) (EC 2.5.1.10) (Dimethylallyltranstransferase) (Farnesyl diphosphate synthase)
A0A369JKM5	brown	Polyadenylate-binding protein (PABP)
A0A369K542	brown	Succinate--CoA ligase [ADP-forming] subunit beta, mitochondrial (EC 6.2.1.5) (Succinyl-CoA synthetase beta chain) (SCS-beta)
A0A369K9P8	brown	Ribosomal protein L15
A0A369K2G4	brown	VWFA domain-containing protein
A0A369J3E7	brown	Putative acyl-activating enzyme 1, peroxisomal
A0A369JQV2	brown	60S acidic ribosomal protein P2
A0A369J1U4	brown	5-aminoimidazole-4-carboxamide ribonucleotide formyltransferase (EC 2.1.2.3) (EC 3.5.4.10) (AICAR transformylase) (IMP synthase) (Inosinicase) (Phosphoribosylaminoimidazolecarboxamide formyltransferase)
A0A369J7D3	brown	Actin-1
A0A369IYS2	brown	Hit family protein 1
A0A369JTK1	brown	Isocitrate dehydrogenase [NAD] subunit, mitochondrial
A0A369JAK1	brown	Protein arginine N-methyltransferase 1
A0A369K3F1	brown	Phosphoenolpyruvate carboxykinase (ATP) (EC 4.1.1.49)
A0A369JFC8	brown	Elongation factor 2
A0A369JLC1	brown	Formyltetrahydrofolate synthetase (EC 1.5.1.5) (EC 3.5.4.9) (EC 6.3.4.3) (Methenyltetrahydrofolate cyclohydrolase) (Methylenetetrahydrofolate dehydrogenase)
A0A369JYN7	brown	Probable electron transfer flavoprotein subunit alpha
A0A369JBV2	brown	4-O-methyltransferase 1
A0A369JM38	brown	PITH domain-containing protein
A0A369JXQ9	brown	Mitochondrial protein import protein MAS5
A0A369JI07	brown	Ribosomal protein L19
A0A369JI09	brown	Linoleate 10R-lipoxygenase
A0A369K7Q9	brown	Mitochondrial acidic protein mam33
A0A369JLR5	brown	3-hydroxyisobutyrate dehydrogenase, mitochondrial
A0A369K427	brown	Fumarate hydratase (EC 4.2.1.2)
A0A369K9K1	brown	Uncharacterized protein
A0A369K8W7	brown	Prolyl-tRNA synthetase (EC 6.1.1.15)
A0A369JKI1	brown	Ubiquitin carboxyl-terminal hydrolase (EC 3.4.19.12)
A0A369JP99	brown	Putative oxidoreductase YxbG
A0A369K9R8	brown	ATP-dependent RNA helicase SUB2
A0A369JC65	brown	Vacuolar proton pump subunit B (V-ATPase subunit B) (Vacuolar proton pump subunit B)
A0A369JQD1	brown	CCT-alpha (T-complex protein 1 subunit alpha)
A0A369K6L4	brown	40S ribosomal protein S29
A0A369K0J9	brown	Apoptosis-inducing factor 1
A0A369K6J3	brown	Aspartate aminotransferase (EC 2.6.1.1)
A0A369JZM2	brown	Ubiquitin-conjugating enzyme E2
A0A369JI40	brown	Aspartate aminotransferase (EC 2.6.1.1)
A0A369JQR8	brown	Autophagy-related protein
A0A369JIW7	brown	Leucyl-tRNA synthetase (EC 6.1.1.4)
A0A369K1I6	brown	Peptidylprolyl isomerase (EC 5.2.1.8)
A0A369JFN7	brown	T-complex protein 1 subunit delta
A0A369K197	brown	Putative indole-3-pyruvate monooxygenase YUCCA8
A0A369JDW0	brown	Hemerythrin domain-containing protein
A0A369KB67	brown	DUF89 domain-containing protein
A0A369JQJ6	brown	Isocitrate dehydrogenase [NAD] subunit 1, mitochondrial
A0A369JG94	brown	CCT-beta
A0A369K5V7	brown	40S ribosomal protein S10-B
A0A369JVF3	brown	T-complex protein 1 subunit epsilon
A0A369KBV9	brown	High osmolarity signaling protein SHO1
A0A369JMI2	brown	Eukaryotic translation initiation factor 3 subunit D (eIF3d)
A0A369JHN0	brown	CCT-theta
A0A369K5P4	brown	Glucose-6-phosphate 1-epimerase (EC 5.1.3.15)
A0A369JST1	brown	Uncharacterized protein
A0A369J604	brown	Probable electron transfer flavoprotein subunit beta
A0A369JKC0	brown	Putative isoprenylcysteine alpha-carbonyl methylesterase ICME
A0A369JJB3	brown	Thioredoxin Y, chloroplastic
A0A369JXT6	brown	Phosphomannomutase (EC 5.4.2.8)
A0A369JPK0;A0A369JI43	brown	#N/A
A0A369K0G7	brown	Methionyl-tRNA synthetase (EC 6.1.1.10)
A0A369K4I0	brown	Poly(A)+ RNA export protein
A0A369JD92;A0A369JWB4	brown	#N/A
A0A369K3T7	brown	Guanine nucleotide-binding protein alpha-2 subunit
A0A369JK37	brown	Hydrophobin
A0A369JMN6	brown	Putative glutamate synthase [NADPH]
A0A369K7L6	brown	Proliferating cell nuclear antigen
A0A369JBY3	brown	Heat shock protein, mitochondrial
A0A369J828	brown	Alpha-1,4 glucan phosphorylase (EC 2.4.1.1)
A0A369KAR7	brown	Uncharacterized protein
A0A369K5C3	brown	Elongation factor Tu
A0A369JGT2	brown	Single-stranded DNA-binding protein rim1, mitochondrial
A0A369K582	brown	T-complex protein 1 subunit eta (TCP-1-eta) (CCT-eta)
A0A369JNU1	brown	Phosphotransferase (EC 2.7.1.-)
A0A369JFR5	brown	Asparagine synthase (glutamine-hydrolyzing) (EC 6.3.5.4)
A0A369JT19	brown	Histidine--tRNA ligase (EC 6.1.1.21)
A0A369JFP4	brown	Arginosuccinase
A0A369K1Y0	brown	Calmodulin
A0A369K869	brown	S-formylglutathione hydrolase (EC 3.1.2.12)
A0A369K1X6;A0A369JKT9;A0A369JC10;A0A369K8Z1;A0A369JIP1	brown	#N/A
A0A369JQA8	brown	Arp2/3 complex 34 kDa subunit
A0A369K8B6	brown	NEDD8-conjugating enzyme UBC12
A0A369KH81	brown	Uncharacterized protein C2A9.02
A0A369JJK1	brown	Dipeptidyl peptidase 3 (EC 3.4.14.4) (Dipeptidyl aminopeptidase III) (Dipeptidyl peptidase III)
A0A369JVI5	brown	Ubiquitin-conjugating enzyme E2 8
A0A369J7E1	brown	DUF2235 domain-containing protein
A0A369K5V6	brown	Geranylgeranyl diphosphate synthase
A0A369K4J4	brown	Myosin regulatory light chain cdc4
A0A369JRI0	brown	Isoleucyl-tRNA synthetase (EC 6.1.1.5)
A0A369J471	brown	Uncharacterized protein
A0A369KA09	brown	Ubiquitin-like modifier-activating enzyme ATG7 (Autophagy-related protein 7)
A0A369K0R9	brown	Carbamoyl-phosphate synthase arginine-specific large chain
A0A369JTH1	brown	3'(2'),5'-bisphosphate nucleotidase (EC 3.1.3.7)
A0A369JMY5	brown	Importin subunit beta-1
A0A369JRG3	brown	6,7-dimethyl-8-ribityllumazine synthase (DMRL synthase) (EC 2.5.1.78)
A0A369JKD9	brown	Pyruvate carboxylase (EC 6.4.1.1)
A0A369JJ34	brown	Putative Nudix hydrolase P35G2.12
A0A369KE82	brown	Riboflavin synthase
A0A369JV27	brown	Actin-related protein 2/3 complex subunit 4
A0A369K5Q8	brown	Purine nucleoside phosphorylase (EC 2.4.2.1) (Inosine-guanosine phosphorylase)
A0A369JIJ3	brown	L-threo-3-deoxy-hexylosonate aldolase
A0A369K2A7	brown	26S proteasome regulatory subunit RPN7
A0A369JH98	brown	Putative glucan 1,3-beta-glucosidase D
A0A369JJ95	brown	Kynureninase (EC 3.7.1.3) (Biosynthesis of nicotinic acid protein 5) (L-kynurenine hydrolase)
A0A369K7G7	brown	Aminomethyltransferase (EC 2.1.2.10) (Glycine cleavage system T protein)
A0A369JKZ7	brown	Putative glycosidase C21B10.07
A0A369K2G0	brown	Uncharacterized protein
A0A369JYY2	brown	Actin-related protein 3
A0A369JK33	brown	D-lactate dehydrogenase
A0A369JP20	brown	3-hydroxyisobutyryl-CoA hydrolase, mitochondrial (EC 3.1.2.4) (3-hydroxyisobutyryl-coenzyme A hydrolase)
A0A369JGG1	brown	RNA-binding protein rnc1
A0A369JDS4	brown	Eukaryotic translation initiation factor 2A (eIF-2A)
A0A369KJ51	brown	Reverse transcriptase domain-containing protein
A0A369KH52	brown	Heat shock protein 70 C57A7.12
A0A369K4K2	brown	5-hydroxyisourate hydrolase (HIU hydrolase) (HIUHase) (EC 3.5.2.17)
A0A369K529	brown	Casein kinase I hhp1
A0A369K225	brown	COP9 signalosome complex subunit 5
A0A369JGW2	brown	COP9 signalosome complex subunit 8
A0A369K415	brown	COP9 signalosome complex subunit 6
A0A369JG08	brown	Ribonucloprotein
A0A369JXP5	brown	Phospho-2-dehydro-3-deoxyheptonate aldolase (EC 2.5.1.54)
A0A369IYB6	brown	Threonine synthase (EC 4.2.3.1)
A0A369JFL3	brown	Uncharacterized protein
A0A369K5A4	brown	Uncharacterized protein
A0A369JCP5	brown	Lysine--tRNA ligase (EC 6.1.1.6) (Lysyl-tRNA synthetase)
A0A369JAL9;A0A369J050	brown	#N/A
A0A369JBD9	brown	Aldedh domain-containing protein
A0A369K4S9	brown	AIR synthase (EC 6.3.3.1) (EC 6.3.4.13) (Glycinamide ribonucleotide synthetase) (Phosphoribosyl-aminoimidazole synthetase) (Phosphoribosylamine--glycine ligase) (Phosphoribosylformylglycinamidine cyclo-ligase) (Phosphoribosylglycinamide synthetase)
A0A369JV52	brown	Peptidase S41 family protein ustP
A0A369JMB9;A0A369J6E2	brown	#N/A
A0A369JPQ3	brown	Elongation factor 3
A0A369K032	brown	Mitotic checkpoint protein BUB3.1
A0A369JZG0	brown	Protein phosphatase 1 regulatory subunit 7
A0A369JBN2	brown	NodB homology domain-containing protein
A0A369K3F3	brown	Protein F37C4.5
A0A369JWV1	brown	Glutathione reductase (EC 1.8.1.7)
A0A369KDP3	brown	Bifunctional TENA2 protein
A0A369JUF3	brown	PHB domain-containing protein
A0A369KFX8	brown	Aldehyde oxidase GLOX
A0A369JGA9	brown	Arginase (EC 3.5.3.1)
A0A369JGA5	brown	Arginyl-tRNA synthetase (EC 6.1.1.19)
A0A369J0W4	brown	Protein ssh4
A0A369JS16;A0A369JGN9	brown	#N/A
A0A369JL35	brown	Papain inhibitor
A0A369K8U3	brown	ABC transporter E family member 2
A0A369JQ90	brown	Uncharacterized protein C4H3.03c
A0A369K9V8	brown	Glycerol-3-phosphate dehydrogenase [NAD(+)] (EC 1.1.1.8)
A0A369JND5	brown	Protein-synthesizing GTPase (EC 3.6.5.3)
A0A369J6N2	brown	Uncharacterized protein
A0A369K5Q4	brown	Glycine cleavage system P protein (EC 1.4.4.2)
A0A369JX42	brown	40S ribosomal protein S23
A0A369JN28	brown	Glycogen debranching enzyme
A0A369K9A5	brown	Calcium-binding mitochondrial carrier protein Aralar1
A0A369JM39	brown	Valyl-tRNA synthetase (EC 6.1.1.9)
A0A369JVM4	brown	ATP-dependent 6-phosphofructokinase (ATP-PFK) (Phosphofructokinase) (EC 2.7.1.11) (Phosphohexokinase)
A0A369JLI4	brown	Replication protein A subunit
A0A369JC24	brown	Ubiquitinyl hydrolase 1 (EC 3.4.19.12)
A0A369K6N7	brown	Ceramide very long chain fatty acid hydroxylase (EC 1.-.-.-)
A0A369JXV8	brown	Isoamyl acetate-hydrolyzing esterase 1
A0A369J7A9;A0A369JZU2	brown	#N/A
A0A369J3H1	brown	ADP-ribosylation factor GTPase-activating protein glo3
A0A369JST0	brown	Putative amidohydrolase YtcJ
A0A369JT47	brown	Queuosine salvage protein
A0A369K4Z3	brown	U6 snRNA-associated Sm-like protein LSm6
A0A369JLR0	brown	RNA-binding protein with serine-rich domain 1
A0A369JLF0	brown	26S proteasome regulatory subunit rpn-8
A0A369KAP4	brown	PITH domain-containing protein
A0A369K0U3	brown	Complex I intermediate-associated protein 30, mitochondrial
A0A369JNC5	brown	Uncharacterized protein
A0A369JG01	brown	Metal homeostasis factor ATX1
A0A369J9I3	brown	Putative sterigmatocystin biosynthesis peroxidase stcC
A0A369K928	brown	26S protease regulatory subunit 8
A0A369JTR9	brown	Methylglutaconyl-CoA hydratase, mitochondrial
A0A369J8M1	brown	Glutathione S-transferase-like protein ustS
A0A369JY55	brown	Methylthioribose-1-phosphate isomerase (M1Pi) (MTR-1-P isomerase) (EC 5.3.1.23) (S-methyl-5-thioribose-1-phosphate isomerase) (Translation initiation factor eIF-2B subunit alpha/beta/delta-like protein)
A0A369J9A4	brown	Putative amidohydrolase YtcJ
A0A369K7P4	brown	Putative 26S proteasome regulatory subunit rpn3
A0A369JSC7	brown	mRNA export factor elf1
A0A369KBL2	brown	Sugar phosphatase YfbT
A0A369K633	brown	CN hydrolase domain-containing protein
A0A369JJU6	brown	Adenine phosphoribosyltransferase (EC 2.4.2.7)
A0A369JME9	brown	Biotin carboxylase (EC 6.3.4.14) (EC 6.4.1.2)
A0A369JT34	brown	Alpha-aminoadipic semialdehyde dehydrogenase
A0A369JLD6	brown	Uncharacterized protein
A0A369IYM9	brown	Coiled-coil domain-containing protein 25
A0A369K729	brown	Synaptobrevin YKT6
A0A369K562	brown	Citrate synthase
A0A369JCC3	brown	Lactamase_B domain-containing protein
A0A369JDB3	brown	tRNA ligase (EC 6.5.1.3)
A0A369KF75	brown	Serine/threonine-protein phosphatase (EC 3.1.3.16)
A0A369K220	brown	Metacaspase-1B
A0A369K243	brown	Isopentenyl-diphosphate Delta-isomerase (EC 5.3.3.2)
A0A369JR15	brown	Pyrroline-5-carboxylate reductase (EC 1.5.1.2)
A0A369J8K5	brown	Carnitine O-acetyltransferase, mitochondrial
A0A369J689	brown	Prolyl oligopeptidase (EC 3.4.21.26)
A0A369KE72	brown	Inositol-1-monophosphatase (EC 3.1.3.25)
A0A369JU09	brown	DNA-directed RNA polymerases I, II, and III subunit RPABC1
A0A369K6C1	brown	Pre-mRNA-processing factor 17
A0A369K699	brown	Putative glycosidase C21B10.07
A0A369K743;A0A369KBS3	brown	#N/A
A0A369K2P8	brown	Proteasome assembly chaperone 2
A0A369JSV5	brown	Putative D-xylulose kinase A
A0A369K4D5	brown	Allergen Asp f 7
A0A369JIH4	brown	Probable cytosolic iron-sulfur protein assembly protein 1
A0A369J6Q3	brown	Putative sterigmatocystin biosynthesis peroxidase stcC
A0A369JVT2	brown	Threonine dehydratase (EC 4.3.1.19) (Threonine deaminase)
A0A369JN86	brown	SCF-associated factor 1
A0A369JKJ3	brown	Beta-glucan synthesis-associated protein KRE6
A0A369JFL7	brown	Acyl-protein thioesterase 1
A0A369KDS1	brown	AP-1 complex subunit mu-1
A0A369JKA3	brown	54S ribosomal protein L3, mitochondrial
A0A369K5I8	brown	PI-PLC X domain-containing protein 1
A0A369KE20	brown	Sedoheptulose 1,7-bisphosphatase
A0A369K3L7	brown	Uncharacterized protein YbiU
A0A369K080	brown	Cytochrome b2, mitochondrial
A0A369JRL2	brown	Inosine-5'-monophosphate dehydrogenase (IMP dehydrogenase) (IMPD) (IMPDH) (EC 1.1.1.205)
A0A369KDA7	brown	Putative glycosidase crf2
A0A369JQI5	brown	Ubiquitin domain-containing protein DSK2
A0A369K2S9	brown	26S proteasome non-ATPase regulatory subunit 12
A0A369K5J6	brown	COP9 signalosome complex subunit 2
A0A369JQK2	brown	Putative deoxyhypusine synthase
A0A369K5R4	brown	Putative epoxide hydrolase
A0A369K0S8	brown	Arf-GAP domain-containing protein
A0A369KBN9	brown	Uncharacterized protein
A0A369JKH2	brown	COP9 signalosome complex subunit 4
A0A369JHX8	brown	Striatin-3
A0A369JU12	brown	Acyl-CoA dehydrogenase family member 11
A0A369JN78	brown	Hydroxycinnamoyltransferase 2
A0A369JYX0	brown	Ran GTPase-activating protein 1
A0A369IZM0	brown	Guanine deaminase
A0A369JY37	brown	Malic enzyme
A0A369JTX8	brown	Uncharacterized protein
A0A369JFB3	brown	Delta(24(24(1)))-sterol reductase
A0A369K5Y4	brown	Endo-1,4-beta-xylanase A
A0A369JKP6	brown	N-alpha-acetyltransferase 25, NatB auxiliary subunit
A0A369J639	brown	HNHc domain-containing protein
A0A369J3B5	brown	Putative aminoacrylate hydrolase RutD
A0A369K429	brown	Glucosamine 6-phosphate N-acetyltransferase (EC 2.3.1.4)
A0A369J411;A0A369JDG3	brown	#N/A
A0A369JUL7	brown	L-amino acid amidase
A0A369JM88	brown	Ubiquitin carboxyl-terminal hydrolase (EC 3.4.19.12)
A0A369J3J1	brown	DUF2263 domain-containing protein
A0A369JBD0	brown	F-box domain-containing protein
A0A369JAK9	brown	La
A0A369KBW2	brown	Ubiquitin carboxyl-terminal hydrolase (EC 3.4.19.12)
A0A369JZG3	brown	Dynein light chain roadblock-type 2
A0A369K906	brown	Hydroxymethylglutaryl-CoA lyase
A0A369K1U2	brown	Uncharacterized protein C11D3.14c
A0A369JMP9	brown	Chitin biosynthesis protein CHS5
A0A369K115	brown	Uncharacterized protein C21B10.03c
A0A369K7B3	brown	Flavin-containing monooxygenase FMO GS-OX3
A0A369K448	brown	DnaJ-related protein spj1
A0A369JQQ4	brown	SWI/SNF and RSC complexes subunit arp9
A0A369JG06	brown	Peptidase S59 domain-containing protein
A0A369K1H6	brown	Uncharacterized protein C19F5.03
A0A369JDX0	brown	Chitin synthase (EC 2.4.1.16)
A0A369K8N5	brown	Mitochondrial-processing peptidase subunit alpha
A0A369JIA5	brown	Adenosine deaminase CECR1-A
A0A369K5Y6	brown	Putative aminodeoxychorismate lyase
A0A369K5K8	brown	Acid phosphatase (EC 3.1.3.2)
A0A369JY30	brown	Formylglycinamide ribonucleotide amidotransferase (EC 6.3.5.3) (Formylglycinamide ribotide amidotransferase)
A0A369JGA0;A0A369JE21;A0A369J6S8	brown	#N/A
A0A369J8V8	brown	Protein SEY1 (EC 3.6.5.-)
A0A369JKV2	brown	Zinc finger CCCH domain-containing protein 59
A0A369K3W5	brown	ATP-dependent DNA helicase (EC 3.6.4.12)
A0A369JSE5	brown	Polarized growth protein rax2
A0A369JDA6	brown	WHI2-like protein P4H10.16c
A0A369JD59	brown	Uncharacterized protein C2F7.02c
A0A369K4X6	brown	External alternative NADH-ubiquinone oxidoreductase, mitochondrial
A0A369K4P1	brown	Ribosome assembly protein rrb1
A0A369J1Z2	brown	Ribonucleoside-diphosphate reductase (EC 1.17.4.1)
A0A369JP16	brown	Versicolorin B synthase
A0A369JUQ3	brown	26S protease regulatory subunit 6B
A0A369JSI2	brown	Coatomer subunit beta (Beta-coat protein)
A0A369K7J5	brown	RRM domain-containing protein
A0A369JIK0	brown	Uncharacterized protein C11D3.15
A0A369K6S2	brown	3-hydroxy-3-methylglutaryl coenzyme A reductase (HMG-CoA reductase) (EC 1.1.1.34)
A0A369K758	brown	Mannose-6-phosphate isomerase (EC 5.3.1.8)
A0A369JN04	brown	Thioredoxin domain-containing protein plp1
A0A369JM91	brown	Putative 37S ribosomal protein S26A, mitochondrial
A0A369JR34	brown	Uncharacterized protein
A0A369JID5	brown	Ubiquitin fusion degradation protein 1
A0A369JCI7	brown	Beta-hexosaminidase
A0A369JDC4	brown	B box-type domain-containing protein
A0A369JI57	brown	T-complex protein 1 subunit delta
A0A369K1C3	brown	GATA-type domain-containing protein
A0A369JTI4	brown	DAO domain-containing protein
A0A369KB35	brown	CBS domain-containing protein CBSCBSPB3
A0A369JD66	brown	Putative methylcrotonoyl-CoA carboxylase beta chain, mitochondrial
A0A369JSW7	brown	Elongation factor G, mitochondrial (EF-Gmt) (Elongation factor G 1, mitochondrial) (mEF-G 1) (Elongation factor G1)
A0A369K923	brown	Homoserine kinase (EC 2.7.1.39)
A0A369K662	brown	Ferric/cupric reductase transmembrane component 1
A0A369J6T7	brown	Uncharacterized protein C16H5.12c
A0A369K229	brown	Very long-chain specific acyl-CoA dehydrogenase, mitochondrial
A0A369JHR6	brown	Serine/threonine-protein kinase SKY1
A0A369JYJ1	brown	Aspartate aminotransferase
A0A369JC19	brown	FolB domain-containing protein
A0A369JF18	brown	NAD/NADP-dependent betaine aldehyde dehydrogenase
A0A369JMR2	brown	Niemann-Pick type C-related protein 1
A0A369K9H3	brown	Beta-lactamase domain-containing protein
A0A369K761	brown	UDP-N-acetylhexosamine pyrophosphorylase
A0A369K254	brown	Putative NADH pyrophosphatase
A0A369J918	brown	Endoribonuclease YSH1
A0A369JK61	brown	Cysteine and histidine-rich domain-containing protein
A0A369JLH3	brown	Programmed cell death protein 5
A0A369J974	brown	Ubiquitin conjugation factor E4
A0A369JXN6	brown	Uncharacterized protein C11E3.02c
A0A369JCV1	brown	Uncharacterized protein
A0A369JUH3	brown	DnaJ subfamily B member 4
A0A369KBX8	brown	Pyridoxal phosphate homeostasis protein (PLP homeostasis protein)
A0A369KG63	brown	Polyadenylate-binding protein, cytoplasmic and nuclear
A0A369J760	brown	NmrA-like family domain-containing protein 1
A0A369K1B2	brown	Phosphatidylserine decarboxylase proenzyme 1, mitochondrial (EC 4.1.1.65) [Cleaved into: Phosphatidylserine decarboxylase 1 beta chain; Phosphatidylserine decarboxylase 1 alpha chain]
A0A369JHZ9	brown	Putative RING finger protein P8B7.15c
A0A369J6N0	brown	Uncharacterized protein
A0A369KDY9	brown	DH domain-containing protein
A0A369K701	brown	Importin-9
A0A369J3T9	brown	Nuclear pore complex protein Nup85
A0A369K4F9	brown	DNA helicase (EC 3.6.4.12)
A0A369KA89	brown	WD repeat-containing protein 70
A0A369JS77	brown	Aspartate--tRNA ligase, mitochondrial
A0A369JN39	brown	NFX1-type zinc finger-containing protein 1
A0A369JSM0	brown	U3 small nucleolar RNA-associated protein 15
A0A369K7Y2	brown	Pumilio y domain family member 6
A0A369JDE1;A0A369JFQ0	brown	#N/A
A0A369JHV4	brown	3-oxoadipate enol-lactonase 2
A0A369KEX2	brown	Uncharacterized protein
A0A369K9S2	brown	CDP-diacylglycerol--glycerol-3-phosphate 3-phosphatidyltransferase (EC 2.7.8.5)
A0A369JK75	green	5-methyltetrahydropteroyltriglutamate--homocysteine S-methyltransferase (EC 2.1.1.14)
A0A369J3A6	green	Transaldolase (EC 2.2.1.2)
A0A369JAL1;A0A369J140	green	#N/A
A0A369J8R8	green	Protoplast secreted protein 2
A0A369K652	green	Glycerol 2-dehydrogenase (NADP(+))
A0A369JHR9;CON__Q3ZBD7	green	#N/A
A0A369K5X4	green	Inorganic diphosphatase (EC 3.6.1.1)
A0A369K6W1	green	Calmodulin
A0A369J580	green	UDP-glucose 6-dehydrogenase (EC 1.1.1.22)
A0A369JGG0	green	Saccharopine dehydrogenase [NADP(+), L-glutamate-forming]
A0A369J837	green	Thioredoxin domain-containing protein
A0A369JZ61	green	Putative oxidoreductase C2F3.05c
A0A369JQP3	green	Uracil phosphoribosyltransferase
A0A369JPG5	green	Aminopeptidase 1
A0A369K506	green	6-phosphogluconolactonase (6PGL) (EC 3.1.1.31)
A0A369JS32	green	Uncharacterized protein
A0A369JF95	green	Carboxylic ester hydrolase (EC 3.1.1.-)
A0A369JIY3	green	Ubiquitin-like protein SMT3
A0A369J743	green	F-actin-capping protein subunit alpha
A0A369JQE3	green	Alkali-sensitive linkage protein 1
A0A369JG10	green	2-isopropylmalate synthase
A0A369K8W6	green	Serine/threonine-protein phosphatase (EC 3.1.3.16)
A0A369JYB4	green	Serine/threonine-protein phosphatase (EC 3.1.3.16)
A0A369JM86	green	Tyrosine--tRNA ligase (EC 6.1.1.1) (Tyrosyl-tRNA synthetase)
A0A369JB43	green	Putative quinone oxidoreductase
A0A369KBI6	green	Small nuclear ribonucleoprotein E (snRNP-E) (Sm protein E)
A0A369JC73	green	Thioredoxin reductase (EC 1.8.1.9)
A0A369JNH4	green	Sugar phosphatase YfbT
A0A369JR54	green	Putative aminotransferase C6B12.04c
A0A369JLU7	green	Homoisocitrate dehydrogenase
A0A369K725	green	S-methyl-5'-thioadenosine phosphorylase (EC 2.4.2.28) (5'-methylthioadenosine phosphorylase) (MTA phosphorylase) (MTAP) (MTAPase)
A0A369JMC7	green	H/ACA ribonucleoprotein complex subunit
A0A369JA04	green	Cystathionine gamma-lyase
A0A369JUW8	green	Beta-glucuronidase
A0A369JUC3	green	Small nuclear ribonucleoprotein G (snRNP-G)
A0A369KGS9	green	Uncharacterized protein
A0A369JR69	green	Arginyl-tRNA synthetase (EC 6.1.1.19)
A0A369JTR1	green	Phosphoglycerate mutase (2,3-diphosphoglycerate-independent) (EC 5.4.2.12)
A0A369J7U8	green	Putative dihydroxy-acid dehydratase, mitochondrial
A0A369J196	green	ATP phosphoribosyltransferase (EC 2.4.2.17)
A0A369JWP5;A0A369JZE3	green	#N/A
A0A369JCA3	green	Thimet oligopeptidase
A0A369JJ62	green	Diaminohydroxyphosphoribosylamino-pyrimidine deaminase
A0A369KCW4	green	Uncharacterized protein
A0A369JDA5	green	Putative glycosidase C21B10.07
A0A369JK05	green	Uncharacterized protein
A0A369JE20	green	Uncharacterized protein
A0A369K1G0	green	Putative aspartic-type endopeptidase CTSD
A0A369K7R6	green	Methionine adenosyltransferase 2 subunit beta (Methionine adenosyltransferase II beta)
A0A369K2U9	green	Carbamoyl-phosphate synthase (glutamine-hydrolyzing) (EC 6.3.5.5)
A0A369KIY2	green	Uncharacterized protein
A0A369K2G8	green	3-ketoacyl-CoA thiolase B, peroxisomal
A0A369K4G6	green	Laccase-1
A0A369J7D4	green	Glutathione-independent glyoxalase DJR-1.1
A0A369JXY1	green	Homocitrate synthase (EC 2.3.3.14)
A0A369JP02	green	Uncharacterized protein
A0A369JI24	green	Ribose-phosphate diphosphokinase (EC 2.7.6.1)
A0A369J1T5	green	Putative deoxyribonuclease TATDN2
A0A369JZP7	green	Phosphoenolpyruvate carboxykinase (ATP) (EC 4.1.1.49)
A0A369JL71	green	Pirin-like protein 2
A0A369K222	green	Alkali-sensitive linkage protein 1
A0A369JQF7	green	3-hydroxy-3-methylglutaryl coenzyme A synthase (HMG-CoA synthase) (EC 2.3.3.10)
A0A369JMV1	green	Nodulation protein G
A0A369JXJ2	green	Aflatoxin B1 aldehyde reductase member 3
A0A369J5A2	green	Cys-Gly metallodipeptidase dug1
A0A369J4H3	green	Protein fluG
A0A369K6M0	green	Putative Xaa-Pro aminopeptidase P
A0A369IYM3	green	Aspartic protease 6
A0A369K7Q7	green	Developmentally-regulated GTP-binding protein 2
A0A369JT12	green	Chitin deacetylase
A0A369JG92	green	Putative phosphoribomutase
A0A369JCL4	green	Uncharacterized protein
A0A369JDA3	green	Peptidoglycan deacetylase
A0A369JLK5	green	Replication factor A protein 2
A0A369K7M9	green	RNA-binding protein rsd1
A0A369K3M9	green	Protein MEMO1
A0A369JHY4	green	AP-1 complex subunit gamma
A0A369IY85	green	Glycerol 2-dehydrogenase (NADP(+))
A0A369J3H8	green	Hemerythrin domain-containing protein
A0A369J4P5	green	Beta-glucuronidase
A0A369K5R2	green	Extracellular metalloproteinase (EC 3.4.24.-) (Fungalysin)
A0A369JTW2	green	Protein disulfide-isomerase erp38
A0A369JJQ3	green	6-phosphogluconolactonase
A0A369JNC1	green	Proton-translocating NAD(P)(+) transhydrogenase (EC 7.1.1.1)
A0A369IYQ5	green	Nucleolar protein 56
A0A369JYC4	green	Probable acetate kinase (EC 2.7.2.1) (Acetokinase)
A0A369JZ58	green	GFA domain-containing protein
A0A369JMU4	green	dUTP pyrophosphatase (EC 3.6.1.23)
A0A369JWK3	green	Protein sel-1 1
A0A369K4J3	green	tRNA N6-adenosine threonylcarbamoyltransferase (EC 2.3.1.234) (t(6)A37 threonylcarbamoyladenosine biosynthesis protein KAE1) (tRNA threonylcarbamoyladenosine biosynthesis protein KAE1)
A0A369JTQ7	green	Amidophosphoribosyltransferase (ATase) (EC 2.4.2.14) (Glutamine phosphoribosylpyrophosphate amidotransferase)
A0A369K1P7	green	Putative voltage-gated potassium channel subunit beta
A0A369KDQ6	green	U3 small nucleolar RNA-associated protein 5
A0A369JY10	green	Pentafunctional AROM polypeptide [Includes: 3-dehydroquinate synthase (DHQS) (EC 4.2.3.4); 3-phosphoshikimate 1-carboxyvinyltransferase (EC 2.5.1.19) (5-enolpyruvylshikimate-3-phosphate synthase) (EPSP synthase) (EPSPS); Shikimate kinase (SK) (EC 2.7.1.71); 3-dehydroquinate dehydratase (3-dehydroquinase) (EC 4.2.1.10); Shikimate dehydrogenase (EC 1.1.1.25)]
A0A369JH00	green	Methylenetetrahydrofolate reductase (EC 1.5.1.20)
A0A369JZ24	green	Transcription initiation factor IIA subunit 2
A0A369K567	green	Protein farnesyltransferase/geranylgeranyltransferase type-1 subunit alpha
A0A369JJF5	green	Protein argonaute-2
A0A369K9L6	green	Rhamnolipids biosynthesis 3-oxoacyl-[acyl-carrier-protein] reductase
A0A369JM51	green	Ribosome biogenesis protein ERB1 (Eukaryotic ribosome biogenesis protein 1)
A0A369J686	green	SWI/SNF and RSC complexes subunit ssr3
A0A369KCI6	green	Serine/threonine-protein phosphatase (EC 3.1.3.16)
A0A369KFK6	green	CTP synthase (EC 6.3.4.2) (UTP--ammonia ligase)
A0A369KCB7	green	Imidazole glycerol phosphate synthase hisHF [Includes: Glutaminase (EC 3.5.1.2); Cyclase]
A0A369JUN5	green	Serine/threonine-protein kinase ppk15
A0A369JGB0	green	Protein fluG
A0A369JEP8	green	Mannosyl-glycoprotein endo-beta-N-acetylglucosaminidase (EC 3.2.1.96)
A0A369JDL5	green	Aldehyde dehydrogenase
A0A369JCB0	green	Protein farnesyltransferase subunit beta (FTase-beta) (EC 2.5.1.58)
A0A369K7H5	green	Ribonuclease T(2) (EC 4.6.1.19)
A0A369JE16	green	Nudix hydrolase domain-containing protein
A0A369JBN8	green	Universal stress protein A family protein C25B2.10
A0A369K8C7	green	Uncharacterized protein
A0A369JDR0	green	L-sorbosone dehydrogenase
A0A369KDW1	green	Alpha-glucosidase
A0A369J4G9	green	Putative thiol methyltransferase 2
A0A369J3Q0	green	Uncharacterized protein
A0A369KEF6	green	Putative U3 small nucleolar RNA-associated protein 13
A0A369IYU5	green	Protein ROT1 (Protein rot1)
A0A369IZK8	green	Fe2OG dioxygenase domain-containing protein
A0A369J2R2	green	Sorting nexin-3
A0A369J2P6	green	Pyranose dehydrogenase 1
A0A369J9L8	green	Ribosome biogenesis protein YTM1
A0A369K9M7	green	Ribose-phosphate pyrophosphokinase 2
A0A369JBB0	green	Atromentin synthetase
A0A369KBD3	green	U2 small nuclear ribonucleoprotein A
A0A369KAI8	green	Survival of motor neuron-related-splicing factor 30
A0A369JSU8	green	Peroxisomal membrane protein LPX1
A0A369JSS8	green	Putative oligoribonuclease
A0A369K1N5	green	U6 snRNA-associated Sm-like protein LSm2
A0A369K0V8	green	DUF1996 domain-containing protein
A0A369JT52	green	DNA ligase (EC 6.5.1.1)
A0A369JT26	green	Serine/threonine-protein phosphatase (EC 3.1.3.16)
A0A369JTH7	green	Allantoinase (EC 3.5.2.5)
A0A369JS01	green	Uncharacterized protein
A0A369JPP6	green	Histidine kinase (EC 2.7.13.3)
A0A369JPR0	green	Uncharacterized protein
A0A369K435	grey	Eukaryotic translation initiation factor 6 (eIF-6)
A0A369JND0	grey	Glucose-6-phosphate 1-dehydrogenase (EC 1.1.1.49)
A0A369JTG8	grey	Aspartyl aminopeptidase
A0A369JBA9	grey	Protein vip1
A0A369JRU0	grey	Acetylornithine transaminase (EC 2.6.1.11)
A0A369JQ18	grey	Uncharacterized protein
A0A369K7Q0	grey	D-lactate dehydrogenase [cytochrome] 2, mitochondrial
A0A369K7F3	grey	Protein SGT1 A
A0A369K8F9	grey	NEDD8-activating enzyme E1 regulatory subunit
A0A369JLD7	grey	Putative ATPase YjoB
A0A369KH91	grey	Uncharacterized protein
A0A369JKD4	grey	Peptidyl-prolyl cis-trans isomerase (PPIase) (EC 5.2.1.8)
A0A369J9S9	grey	Putative zinc-type alcohol dehydrogenase-like protein YbdR
A0A369J761	grey	Uncharacterized protein
A0A369JKQ9	grey	Dipeptidyl-peptidase V
A0A369JVG4	grey	GlcNAc kinase (EC 2.7.1.59) (N-acetyl-D-glucosamine kinase)
A0A369J9U0	grey	Thioredoxin domain-containing protein 5
A0A369JU75	grey	DAO domain-containing protein
A0A369JFG2	grey	Actin cytoskeleton-regulatory complex protein PAN1 (Actin cytoskeleton-regulatory complex protein pan1)
A0A369JNL6	grey	Methyltransferase ausD
A0A369JSF4	grey	Anti-silencing function protein 1
A0A369JUK6	grey	Dolichyl-phosphate-mannose--protein mannosyltransferase (EC 2.4.1.109)
A0A369K1E9	grey	Biotin--protein ligase
A0A369K7B0	pink	Phosphopyruvate hydratase (EC 4.2.1.11)
A0A369J8K4	pink	Uncharacterized protein
A0A369JW47;A0A369JFW4	pink	#N/A
A0A369JFW8	pink	Ornithine aminotransferase (EC 2.6.1.13)
A0A369JL11	pink	Peroxidase 2
A0A369JDR2	pink	Uncharacterized protein
A0A369K9K8	pink	D-arabinitol dehydrogenase 1
A0A369JX17	pink	Peptidase_M43 domain-containing protein
A0A369K1R0	pink	Uncharacterized protein
A0A369J6W0	pink	Uncharacterized protein
A0A369JNP1	pink	1-(5-phosphoribosyl)-5-[(5-phosphoribosylamino)methylideneamino] imidazole-4-carboxamide isomerase (EC 5.3.1.16) (5-proFAR isomerase) (Phosphoribosylformimino-5-aminoimidazole carboxamide ribotide isomerase)
A0A369JII4	pink	Uncharacterized protein
A0A369JMJ8	pink	Small nuclear ribonucleoprotein-associated protein B
A0A369J2A4	pink	NTP_transf_9 domain-containing protein
A0A369JZ69	pink	OV-16 antigen
A0A369K0K8	pink	Isocitrate dehydrogenase [NADP] (EC 1.1.1.42)
A0A369IYY2;A0A369J5S2	pink	#N/A
A0A369K6Q6	pink	PKS_ER domain-containing protein
A0A369J2U4;A0A369J1L0	pink	#N/A
A0A369JKX4	pink	Putative oxidoreductase C26H5.09c
A0A369JVP1	pink	Peptidase M20 domain-containing protein 2
A0A369JVG3	pink	2-oxoglutarate dehydrogenase, mitochondrial
A0A369JZ31	pink	Beta-glucosidase 1B
A0A369JE99	pink	Extracellular metalloproteinase (EC 3.4.24.-) (Fungalysin)
A0A369JBA6	pink	Endonuclease 2
A0A369JS34	pink	Alcohol dehydrogenase
A0A369JD49	pink	Acylamino-acid-releasing enzyme
A0A369J4Z3	pink	Proteasome subunit alpha type (EC 3.4.25.1)
A0A369JEK4	pink	GTPase EF-hand protein of mitochondria 1 (Mitochondrial Rho GTPase 1)
A0A369JTV7	pink	Putative zinc-type alcohol dehydrogenase-like protein YogA
A0A369JUH5	pink	Kynurenine formamidase
A0A369JPZ0	pink	Uncharacterized protein
A0A369K1Z9	pink	Muconate cycloisomerase 1
A0A369JEC2	pink	GTP cyclohydrolase 1 (EC 3.5.4.16) (GTP cyclohydrolase I)
A0A369JHK1	pink	THO complex subunit 3
A0A369JBH7	pink	Uncharacterized protein
A0A369JF32	pink	Lactam utilization protein lamB
A0A369J8W3	pink	6-hydroxy-D-nicotine oxidase
A0A369KD25	pink	Methionine aminopeptidase (EC 3.4.11.18) (Fragment)
A0A369K7P7	pink	Diphthine methyltransferase
A0A369J3L8	pink	Putative beta-glucan synthesis-associated protein C23H3.11c
A0A369JVE6	pink	Peroxisomal targeting signal 2 receptor
A0A369JJ04	pink	Putative peptidase C18A7.01
A0A369J8A6	pink	Oxidation resistance protein 1
A0A369JY89	pink	alpha-1,2-Mannosidase (EC 3.2.1.-)
A0A369K887	pink	Uncharacterized protein in dcmA 3'region
A0A369JNP6	pink	Uncharacterized protein
A0A369JYD0	pink	TPR repeat-containing protein ZIP4
A0A369JY48	pink	DnaJ subfamily A member 2
A0A369JWH0	pink	U5 small nuclear ribonucleoprotein helicase
A0A369J7Q0	pink	Uncharacterized protein
A0A369J3P3	pink	Lactoylglutathione lyase (EC 4.4.1.5) (Glyoxalase I)
A0A369K8A3	pink	Malic enzyme
A0A369JRN8	red	60S ribosomal protein L7-B
A0A369JR16	red	40S ribosomal protein S0
A0A369JG77	red	40S ribosomal protein S12
A0A369JKV9	red	40S ribosomal protein S1
A0A369JF09	red	40S ribosomal protein S7
A0A369JXV9	red	40S ribosomal protein S5
A0A369J755	red	60S ribosomal protein L17
A0A369JZI9	red	60S ribosomal protein L14-A
A0A369JWU9	red	40S ribosomal protein S8
A0A369JE50	red	40S ribosomal protein S9-B
A0A369JQJ2	red	60S ribosomal protein L9
A0A369K658	red	40S ribosomal protein S28-B
A0A369JBU0	red	60S ribosomal protein L27
A0A369J1T6	red	60S ribosomal protein L11
A0A369JQM2	red	60S ribosomal protein L6
A0A369JA40	red	Phospho-2-dehydro-3-deoxyheptonate aldolase (EC 2.5.1.54)
A0A369KEW7	red	40S ribosomal protein S26
A0A369J7L9	red	40S ribosomal protein S19-A
A0A369KBZ4	red	60S ribosomal protein L10
A0A369K666	red	60S ribosomal protein L8
A0A369K2X1	red	60S ribosomal protein L13
A0A369JDX4	red	60S ribosomal protein L8
A0A369K7B8	red	60S ribosomal protein L38-1
A0A369JPH0	red	S-adenosylmethionine synthase (EC 2.5.1.6)
A0A369JKI2	red	60S ribosomal protein L25
A0A369K5L4	red	60S ribosomal protein L28
A0A369J591	red	60S ribosomal protein L34-A
A0A369K4Q2	red	40S ribosomal protein S16-B
A0A369JPZ9	red	40S ribosomal protein S21
A0A369K201	red	60S acidic ribosomal protein P0
A0A369JDR1	red	40S ribosomal protein S2
A0A369JWT4	red	Trehalose phosphorylase
A0A369JG46	red	40S ribosomal protein S25
A0A369K9N8	red	60S ribosomal protein L22
A0A369KBU1	red	Nascent polypeptide-associated complex subunit beta
A0A369JCR5	red	ATP-citrate (pro-S-)-lyase (EC 2.3.3.8) (Citrate cleavage enzyme)
A0A369J9X3	red	GDP-L-fucose synthase (EC 1.1.1.271)
A0A369JT83	red	Ribosomal protein L37
A0A369JPJ9	red	60S ribosomal protein L36-A
A0A369JBI9	red	60S ribosomal protein L21-A (Fragment)
A0A369K8F1	red	40S ribosomal protein S17-A
A0A369JM63	red	60S ribosomal protein L3
A0A369KE53	red	60S ribosomal protein L16
A0A369JP58	red	Uncharacterized protein
A0A369JX46	red	F-actin-capping protein subunit beta
A0A369JAD7	red	GDP-mannose 4,6-dehydratase (EC 4.2.1.47)
A0A369K488;REV__A0A369JU78	red	#N/A
A0A369J4J8	red	40S ribosomal protein S13
A0A369J247;A0A369J1I0	red	#N/A
A0A369J7H3	red	Isocitrate lyase
A0A369KBA1	red	NAD(P)-bd_dom domain-containing protein
A0A369JKP4	red	Pyridoxal 5'-phosphate synthase (glutamine hydrolyzing) (EC 4.3.3.6)
A0A369KC42	red	Homocysteine synthase
A0A369JKU5	red	PKS_ER domain-containing protein
A0A369JMV8	red	60S ribosomal protein L5-B
A0A369JT17	red	Alanine--tRNA ligase (EC 6.1.1.7) (Alanyl-tRNA synthetase) (AlaRS)
A0A369JA05	red	Acetyl-coenzyme A synthetase (EC 6.2.1.1)
A0A369K434	red	Ketol-acid reductoisomerase, mitochondrial (EC 1.1.1.86) (Acetohydroxy-acid reductoisomerase) (Alpha-keto-beta-hydroxylacyl reductoisomerase)
A0A369KDT1	red	Small nuclear ribonucleoprotein Sm D2 (Sm-D2) (snRNP core protein D2)
A0A369K2W9	red	Uncharacterized protein (Fragment)
A0A369JGT9	red	Proteasome subunit beta (EC 3.4.25.1)
A0A369JFQ9	red	Actin-related protein 2/3 complex subunit 5
A0A369JLE7	red	Histidine biosynthesis trifunctional protein [Includes: Phosphoribosyl-AMP cyclohydrolase (EC 3.5.4.19); Phosphoribosyl-ATP pyrophosphohydrolase (EC 3.6.1.31); Histidinol dehydrogenase (HDH) (EC 1.1.1.23)]
A0A369JSV0	red	Small nuclear ribonucleoprotein Sm D3 (Sm-D3) (snRNP core protein D3)
A0A369K836	red	Phosphoribosylaminoimidazole-succinocarboxamide synthase (EC 6.3.2.6) (SAICAR synthetase)
A0A369K4N7	red	NADH-cytochrome b5 reductase (EC 1.6.2.2)
A0A369JKE1	red	Pyruvate dehydrogenase E1 component subunit beta (EC 1.2.4.1)
A0A369JWH8	red	Aldo_ket_red domain-containing protein
A0A369J3H6	red	Pirin domain-containing protein
A0A369K6X3	red	Chitin deacetylase
A0A369JZ96	red	Putative indole-3-pyruvate monooxygenase YUCCA3
A0A369JT05	red	60S ribosomal protein L12
A0A369JB36	red	Acyl-CoA dehydrogenase family member 11
A0A369K8N2	red	26S proteasome regulatory subunit RPN2
A0A369IYC7	red	NADP-dependent oxidoreductase RED1
A0A369J1Y0	red	Calpain-9
A0A369K4M7	red	Acetylglucosamine phosphomutase (EC 5.4.2.3) (N-acetylglucosamine-phosphate mutase)
A0A369KAQ4	red	Coatomer subunit delta
A0A369KA60	red	Uncharacterized protein
A0A369JSU9	red	Putative glutamine--tRNA ligase
A0A369JP34;A0A369J1V1	red	#N/A
A0A369JKL3	red	Imidazoleglycerol-phosphate dehydratase (EC 4.2.1.19)
A0A369JIU2	red	Alpha-ketoglutarate-dependent taurine dioxygenase
A0A369JID4	red	Peroxiredoxin
A0A369JGJ3	red	Seryl-tRNA synthetase (EC 6.1.1.11)
A0A369IYW8	red	Putative glucan 1,3-beta-glucosidase D
A0A369JSX5	red	Phenylalanyl-tRNA synthetase beta subunit (EC 6.1.1.20)
A0A369JQ08;A0A369KA14	red	#N/A
A0A369J6U0	red	Uncharacterized protein
A0A369J768	red	Uncharacterized protein
A0A369JI35;A0A369JQ63	red	#N/A
A0A369K026	red	Putative WD repeat-containing protein C25H1.08c
A0A369JLM9	red	2-amino-3-carboxymuconate-6-semialdehyde decarboxylase
A0A369J860	red	Uncharacterized protein
A0A369JUE7	red	Protein bli-3
A0A369J7P3	red	Delta(12) fatty acid desaturase
A0A369J715	red	Chitinase (EC 3.2.1.14)
A0A369J9X4	red	NAD-specific glutamate dehydrogenase (EC 1.4.1.2)
A0A369KIQ6	red	Protein transport protein SEC24
A0A369JV75;A0A369JW14	red	#N/A
A0A369JSI9	red	Decarboxylase yanB
A0A369JG56	red	NADPH--cytochrome P450 reductase (CPR) (P450R) (EC 1.6.2.4)
A0A369JFY1	red	Mitochondrial amidoxime-reducing component 1
A0A369K882	red	Diamine acetyltransferase 2
A0A369JMW0	red	Molybdopterin molybdenumtransferase (EC 2.10.1.1) [Includes: Molybdopterin adenylyltransferase (MPT adenylyltransferase) (EC 2.7.7.75) (Domain G); Molybdopterin molybdenumtransferase (MPT Mo-transferase) (EC 2.10.1.1) (Domain E)]
A0A369K5F2	red	Aminotransferase tdiD
A0A369JSS6	red	Peptidyl-prolyl cis-trans isomerase (PPIase) (EC 5.2.1.8)
A0A369KCZ1	red	Eukaryotic translation initiation factor 2 subunit alpha
A0A369KAN0	red	2,5-diamino-6-(5-phospho-D-ribosylamino)pyrimidin-4(3H)-one reductase (EC 1.1.1.302) (2,5-diamino-6-ribitylamino-4(3H)-pyrimidinone 5'-phosphate synthase) (2,5-diamino-6-ribosylamino-4(3H)-pyrimidinone 5'-phosphate reductase)
A0A369JEV2	red	Folic acid synthesis protein fol1
A0A369IY26	red	(+)-neomenthol dehydrogenase
A0A369J8I9	red	Dihydroxyacetone kinase 1
A0A369J3F6	red	N-acetyltransferase domain-containing protein
A0A369JDB4	red	Inosine triphosphate pyrophosphatase (ITPase) (Inosine triphosphatase) (EC 3.6.1.9) (Non-canonical purine NTP pyrophosphatase) (Non-standard purine NTP pyrophosphatase) (Nucleoside-triphosphate diphosphatase) (Nucleoside-triphosphate pyrophosphatase) (NTPase)
A0A369J7Y5	red	Transcription elongation factor SPT5
A0A369JUX0	red	3-isopropylmalate dehydratase (EC 4.2.1.33) (Alpha-IPM isomerase) (Isopropylmalate isomerase)
A0A369JBC6	red	Serrate RNA effector molecule
A0A369JFX5	red	Glycolipid 2-alpha-mannosyltransferase 1
A0A369KFQ0	red	D-amino-acid oxidase
A0A369JIX2	red	Ubiquitinyl hydrolase 1 (EC 3.4.19.12)
A0A369JAJ3	red	Uncharacterized protein
A0A369JYE8	red	Transmembrane 9 superfamily member
A0A369JPZ6	red	Putative oxidoreductase YteT
A0A369K074	red	FHA domain-containing protein
A0A369J2C9	red	AMP deaminase (EC 3.5.4.6)
A0A369JJQ9	red	Transcription elongation factor Spt6
A0A369JEP3	red	Pheromone-processing carboxypeptidase KEX1
A0A369K8Q1	red	Mitochondrial respiratory chain complexes assembly protein rca1
A0A369J3Q8	red	Tuberculostearic acid methyltransferase UfaA1
A0A369J3Y8	red	Sphingosine-1-phosphate lyase
A0A369J1L1	red	Uncharacterized protein
A0A369KAR5	red	Endoplasmic reticulum vesicle protein 25
A0A369JT04	red	26S proteasome non-ATPase regulatory subunit 8
A0A369JT41	red	26S proteasome regulatory subunit RPN11
A0A369JP84	red	4-O-methyltransferase 1
A0A369J9N1	turquoise	Uncharacterized protein
A0A369K7X5	turquoise	GFA domain-containing protein
A0A369JSZ5	turquoise	Glycine-rich RNA-binding protein 4, mitochondrial
A0A369JNW5	turquoise	Uncharacterized protein
A0A369KBH4	turquoise	D-arabinitol 2-dehydrogenase [ribulose-forming]
A0A369JNB4	turquoise	Cuticle-degrading protease
A0A369JUK2	turquoise	Formate dehydrogenase (FDH) (EC 1.17.1.9) (NAD-dependent formate dehydrogenase)
A0A369K4T3	turquoise	Oxalate decarboxylase OxdC
A0A369KA69	turquoise	Glutathione transferase (EC 2.5.1.18)
A0A369JGQ2	turquoise	Uncharacterized protein
A0A369JRP0	turquoise	Ricin B-type lectin domain-containing protein
A0A369JWQ5	turquoise	Endoglucanase C
A0A369K377	turquoise	Formamidase
A0A369KDX4;A0A369J671	turquoise	#N/A
A0A369J343	turquoise	Putative peroxiredoxin
A0A369JGG2	turquoise	Uncharacterized protein
A0A369J9R1	turquoise	Actin-depolymerizing factor 1 (Cofilin)
A0A369JGF8;A0A369K1H8	turquoise	#N/A
A0A369JZL6	turquoise	Heat-stable antigen
A0A369KC13;A0A369JB50	turquoise	#N/A
A0A369JH43	turquoise	Putative zinc-type alcohol dehydrogenase-like protein YycR
A0A369JDW4	turquoise	Allergen Asp f 15 homolg
A0A369JYY6	turquoise	Triosephosphate isomerase (EC 5.3.1.1)
A0A369K8F2	turquoise	Scyllo-inositol 2-dehydrogenase (NAD(+))
A0A369JA69	turquoise	NADPH-dependent conjugated polyketone reductase C1
A0A369JBP9	turquoise	Cytosol aminopeptidase
A0A369JWR3	turquoise	Aldehyde reductase 1
A0A369K1S0	turquoise	Deshydrogenase mlcG
A0A369K1T5	turquoise	N-acetyltransferase domain-containing protein
A0A369JY05	turquoise	Enoyl-CoA hydratase, mitochondrial
A0A369JUQ1	turquoise	Peptidyl-prolyl cis-trans isomerase B
A0A369J7M5	turquoise	NADP-dependent mannitol dehydrogenase
A0A369K2K8	turquoise	Uncharacterized protein
A0A369JM05	turquoise	S-(hydroxymethyl)glutathione dehydrogenase (EC 1.1.1.284)
A0A369JYB1	turquoise	Protein AIM2
A0A151VES4;A0A369J1D5	turquoise	#N/A
A0A369JI11;A0A369JHT2	turquoise	#N/A
A0A369JRQ0	turquoise	Uncharacterized protein
A0A369KD97	turquoise	Lysozyme (EC 3.2.1.17)
A0A369KGF1;A0A369KAM2;A0A369JMC0;A0A369KAE9;A0A369JDR4	turquoise	#N/A
A0A369K670	turquoise	Superoxide dismutase (EC 1.15.1.1)
A0A369K7A9	turquoise	Pyranose dehydrogenase 1
A0A369JEU4	turquoise	Uncharacterized protein
A0A369K6M8	turquoise	Thaumatin-like protein 1
A0A369K2E9	turquoise	Agaricus bisporus lectin
A0A369K1C4	turquoise	Carboxypeptidase (EC 3.4.16.-)
A0A369K2V9	turquoise	YCII domain-containing protein
A0A369JUM6	turquoise	Heat-stable antigen
A0A369K2H4	turquoise	Uncharacterized protein
A0A369K2V1	turquoise	Putative NAD(P)H-dependent D-xylose reductase xyl1
A0A369JSR9	turquoise	Uncharacterized protein
A0A369K3F8	turquoise	Peroxyureidoacrylate/ureidoacrylate amidohydrolase RutB
A0A369J5A0;A0A369J779	turquoise	#N/A
A0A369K1D2	turquoise	Versiconal hemiacetal acetate reductase
A0A369JYF7	turquoise	Cyanate hydratase (Cyanase) (EC 4.2.1.104) (Cyanate hydrolase) (Cyanate lyase)
A0A369J1E2	turquoise	Protein AIM2
A0A369KDP6	turquoise	Putative AIM2 family protein C30D10.14
A0A369JY94;A0A369JSR4	turquoise	#N/A
A0A369JYT6	turquoise	Glycerol 2-dehydrogenase (NADP(+))
A0A369JS90;A0A369J854	turquoise	#N/A
A0A369KAT5	turquoise	Glutathione S-transferase omega-like 2
A0A369JLX6	turquoise	Glucanase (EC 3.2.1.-)
A0A369JZX8	turquoise	5-aminovalerate aminotransferase DavT
A0A369JX88	turquoise	Macrophage migration inhibitory factor
A0A369JNU7	turquoise	Amino_oxidase domain-containing protein
A0A369K865	turquoise	Glucan 1,3-beta-glucosidase
A0A369JVJ7	turquoise	Vacuolar aspartic protease
A0A369JAS5	turquoise	Putative carboxymethylenebutenolidase
A0A369J1C0	turquoise	Putative glutathione-dependent formaldehyde-activating enzyme
A0A369JSJ9	turquoise	Aldehyde dehydrogenase
A0A369JBZ0	turquoise	Uncharacterized protein
A0A369IYD4	turquoise	N-acetyltransferase domain-containing protein
A0A369K2T8	turquoise	D-galacturonate reductase
A0A369JVF6	turquoise	Uncharacterized protein
A0A369KHL5	turquoise	PKS_ER domain-containing protein
A0A369JFL8	turquoise	Succinate-semialdehyde dehydrogenase (EC 1.2.1.16)
A0A369KDX0	turquoise	Zinc-type alcohol dehydrogenase-like protein C2E1P3.01
A0A369JJ31	turquoise	Glyoxalase II (EC 3.1.2.6)
A0A369JHJ3;A0A369JJK0;A0A369JHF2;A0A369JQ32	turquoise	#N/A
A0A369JK29	turquoise	Multifunctional fusion protein [Includes: L-glutamate gamma-semialdehyde dehydrogenase (EC 1.2.1.88) (L-glutamate gamma-semialdehyde dehydrogenase); Delta-1-pyrroline-5-carboxylate dehydrogenase (P5C dehydrogenase)]
A0A369J956;A0A369JXP3	turquoise	#N/A
A0A369JJP1	turquoise	NAD/NADP-dependent indole-3-acetaldehyde reductase
A0A369JUI6	turquoise	Amidohydro-rel domain-containing protein
A0A369K147	turquoise	Carboxypeptidase (EC 3.4.16.-)
A0A369K6V5	turquoise	Uncharacterized protein
A0A369JS89;A0A369JBS6	turquoise	#N/A
A0A369JY52	turquoise	Endoglucanase gh5-1
A0A369JKX9	turquoise	Hydroxyacid-oxoacid transhydrogenase, mitochondrial
A0A369JAL5	turquoise	Dihydrolipoyl dehydrogenase (EC 1.8.1.4)
A0A369JYS8	turquoise	Agroclavine dehydrogenase
A0A369JZC7	turquoise	Imidazolonepropionase
A0A369JT28	turquoise	Dihydroxy-acid dehydratase
A0A369JZK0	turquoise	Fumarylacetoacetate hydrolase domain-containing protein 2
A0A369K0Z4	turquoise	Coproporphyrinogen oxidase (EC 1.3.3.3)
A0A369K536	turquoise	Uncharacterized protein
A0A369K1C5	turquoise	DUF4149 domain-containing protein
A0A369K8R3	turquoise	Prohibitin
A0A369K024	turquoise	Delta-aminolevulinic acid dehydratase (EC 4.2.1.24)
A0A369K319	turquoise	Uncharacterized protein
A0A369JEW6	turquoise	Putative exo-1,4-beta-xylosidase bxlB
A0A369JV29	turquoise	Beta-xylanase (EC 3.2.1.8)
A0A369JG85	turquoise	Dipeptidyl-peptidase 5
A0A369JCT1	turquoise	Amidase domain-containing protein
A0A369JFV7	turquoise	Chitinase (EC 3.2.1.14)
A0A369JWP4	turquoise	Proteasome subunit alpha type (EC 3.4.25.1)
A0A369JVL8	turquoise	Peptide hydrolase (EC 3.4.-.-)
A0A369JGV4;A0A369JHR7;A0A369K5F8;A0A369K055	turquoise	#N/A
A0A369JAG4	turquoise	3-ketoacyl-CoA thiolase, peroxisomal
A0A369JDY6	turquoise	Uncharacterized protein
A0A369JMQ4	turquoise	Alanine--glyoxylate aminotransferase (EC 2.6.1.44) (EC 2.6.1.51)
A0A369JFE5	turquoise	PHB domain-containing protein
A0A369JBU6	turquoise	Superoxide dismutase [Cu-Zn] (EC 1.15.1.1)
A0A369JZ73	turquoise	Cysteine desulfurase-like protein ustD
A0A369K664	turquoise	Increased recombination centers protein 22
A0A369JQM8	turquoise	Aryl-alcohol dehydrogenase [NADP(+)]
A0A369K2E8	turquoise	Cytidine deaminase (EC 3.5.4.5) (Cytidine aminohydrolase)
A0A369JGB5	turquoise	Putative pectate lyase A
A0A369JX44	turquoise	Unsaturated glucuronyl hydrolase
A0A369K888	turquoise	L-fuconate dehydratase (EC 4.2.1.68)
A0A369IZM8	turquoise	Uncharacterized protein
A0A369KAM4	turquoise	Peptidyl-Lys metalloendopeptidase
A0A369IXZ6	turquoise	Putative lactate 2-monooxygenase PB1A11.03
A0A369KBQ2	turquoise	Proteasome subunit alpha type (EC 3.4.25.1)
A0A369JU88	turquoise	Dipeptidase (EC 3.4.13.19)
A0A369JPR7	turquoise	Putative acyl-CoA dehydrogenase IBR3
A0A369JPN9	turquoise	Glutathione S-transferase omega-like 2
A0A369K7Y9	turquoise	Protein NipSnap 2
A0A369KC71	turquoise	Peptidyl-Lys metalloendopeptidase
A0A369JU64	turquoise	L-amino acid amidase
A0A369JV41	turquoise	Putative NADP-dependent oxidoreductase YfmJ
A0A369JVN4	turquoise	PRA1 family protein
A0A369KAU8	turquoise	2-dehydro-3-deoxy-D-gluconate 5-dehydrogenase
A0A369JQN1	turquoise	Aldo-keto reductase yakc [NADP(+)]
A0A369K379	turquoise	Methylmalonate-semialdehyde dehydrogenase (CoA acylating) (EC 1.2.1.27)
A0A151VET2;A0A151W1V5;A0A369JT59	turquoise	#N/A
A0A369J1P5	turquoise	Aldehyde dehydrogenase
A0A369JRN3	turquoise	Uncharacterized protein
A0A369K289;A0A369K4S2	turquoise	#N/A
A0A369JWD4;A0A369JQB0	turquoise	#N/A
A0A369J2Q1	turquoise	Putative extracellular serine carboxypeptidase
A0A369K034	turquoise	Homoserine dehydrogenase (HDH) (EC 1.1.1.3)
A0A369JUP8	turquoise	NADP-dependent alkenal double bond reductase P1
A0A369J744	turquoise	GH115_C domain-containing protein
A0A369K3K2	turquoise	Peptidase S41 family protein ustP
A0A369JW51	turquoise	D-xylose 1-dehydrogenase (NADP(+))
A0A369JZ07;A0A369JY08;A0A369JW13	turquoise	#N/A
A0A369JPY7	turquoise	Proteasome subunit alpha type (EC 3.4.25.1)
A0A369K357	turquoise	Peroxisomal hydratase-dehydrogenase-epimerase
A0A369JVT3	turquoise	Putative D-xylulose reductase A
A0A369K1D6	turquoise	Farnesylcysteine lyase
A0A369K093	turquoise	Putative signal peptidase complex subunit 2
A0A369K1Q3;REV__A0A369K1Q3;A0A369K7D5	turquoise	#N/A
A0A369KAM3	turquoise	Alpha-galactosidase (EC 3.2.1.22) (Melibiase)
A0A369IZE8	turquoise	Acid phosphatase
A0A369JB42	turquoise	Uncharacterized protein
A0A369JG58	turquoise	Putative trans-2-enoyl-CoA reductase, mitochondrial
A0A369J097	turquoise	Short/branched chain specific acyl-CoA dehydrogenase, mitochondrial
A0A369JIB4	turquoise	Dolichyl-diphosphooligosaccharide--protein glycosyltransferase subunit 3
A0A369J8N6	turquoise	Ferrochelatase (EC 4.99.1.1)
A0A369JWF8	turquoise	Peptidase M20 domain-containing protein 2
A0A369K8I8	turquoise	3-O-methyltransferase 2
A0A369JRX7	turquoise	Glutaryl-CoA dehydrogenase, mitochondrial
A0A369KC56	turquoise	Endo/exonuclease/phosphatase domain-containing protein
A0A369JYT2	turquoise	Nitronate monooxygenase
A0A369JYN3	turquoise	Peptide hydrolase (EC 3.4.-.-)
A0A369J966	turquoise	Gigasin-6
A0A369JQH6	turquoise	Zinc-type alcohol dehydrogenase-like protein C16A3.02c
A0A369JUA6	turquoise	Peptidase S41 family protein ustP
A0A369K9R4;A0A369JMQ1	turquoise	#N/A
A0A369JB79	turquoise	Uncharacterized protein
A0A369JQX5	turquoise	Glutathione-independent glyoxalase HSP31
A0A369JI95	turquoise	Sulfide:quinone oxidoreductase, mitochondrial
A0A369JUB4	turquoise	Alcohol oxidase
A0A369JBD4	turquoise	Putative alpha/beta-glucosidase agdC
A0A369J3X7	turquoise	CMD domain-containing protein
A0A369JI72	turquoise	Putative glucan 1,3-beta-glucosidase A
A0A369J1J9	turquoise	Putative tripeptidyl-peptidase SED2
A0A369K2W0	turquoise	Pre-mRNA-processing factor 19
A0A369JVC4	turquoise	Glucoamylase (EC 3.2.1.3) (1,4-alpha-D-glucan glucohydrolase) (Glucan 1,4-alpha-glucosidase)
A0A369JN26	turquoise	Choline dehydrogenase, mitochondrial
A0A369JF66	turquoise	Putative steryl acetyl hydrolase mug81
A0A369J5E3	turquoise	Methylthioribulose-1-phosphate dehydratase (MTRu-1-P dehydratase) (EC 4.2.1.109)
A0A369K7W0	turquoise	Putative agmatinase 1
A0A369JP43	turquoise	Imidazolonepropionase
A0A369JFT6	turquoise	Chitinase (EC 3.2.1.14)
A0A369K3V7	turquoise	Amidase domain-containing protein
A0A369JF39	turquoise	3-isopropylmalate dehydrogenase (EC 1.1.1.85)
A0A369K5W8	turquoise	Uncharacterized protein
A0A369JPU8	turquoise	Beta-mannosidase B
A0A369K340	turquoise	Putative gamma-glutamyltransferase YwrD
A0A369KAZ1	turquoise	alpha-1,2-Mannosidase (EC 3.2.1.-)
A0A369JLT0	turquoise	Guanine nucleotide-binding protein subunit gamma
A0A369JM94	turquoise	Dihydroorotate dehydrogenase (quinone), mitochondrial (DHOdehase) (EC 1.3.5.2)
A0A369JB76	turquoise	Putative endo-beta-1,4-glucanase D
A0A369JJV8	turquoise	Acylpyruvase FAHD1, mitochondrial
A0A369JZV6	turquoise	Uncharacterized protein
A0A369JAY8	turquoise	Protein D2
A0A369JHE0	turquoise	Beta-glucosidase (EC 3.2.1.21)
A0A369JFY8	turquoise	2-oxoisovalerate dehydrogenase subunit beta, mitochondrial
A0A369JTI6	turquoise	Uncharacterized protein
A0A369K2R0	turquoise	Putative phosphoketolase
A0A369JME0	turquoise	Bifunctional nitrilase/nitrile hydratase NIT4B
G1UJX5	turquoise	Ribonuclease T(2) (EC 4.6.1.19)
A0A369JRS6	turquoise	Putative NADH pyrophosphatase
A0A369K952	turquoise	Ammonia transport outward protein 2
A0A369J3R4	turquoise	Serum paraoxonase/arylesterase 2
A0A369JIZ1	turquoise	Guanine nucleotide-binding protein subunit gamma
A0A369J3A9	turquoise	Trehalase (EC 3.2.1.28) (Alpha-trehalose glucohydrolase)
A0A369JC85	turquoise	NADH-ubiquinone oxidoreductase subunit, mitochondrial
A0A369K1T7	turquoise	Putative glutathione S-transferase
A0A369K8H0	turquoise	D-3-phosphoglycerate dehydrogenase (EC 1.1.1.399) (EC 1.1.1.95)
A0A369JYG6	turquoise	Beta-glucuronidase
A0A369JKU7	turquoise	Uncharacterized protein
A0A369J7S8	turquoise	Putative metallocarboxypeptidase ecm14
A0A369JP91	turquoise	Glucan 1,3-beta-glucosidase
A0A369JCT5	turquoise	Alpha-mannosidase (EC 3.2.1.24)
A0A369JXC3	turquoise	Peptide hydrolase (EC 3.4.-.-)
A0A369JWX5	turquoise	Chitinase (EC 3.2.1.14)
A0A369JFX9	turquoise	Pyranose dehydrogenase 1
A0A369JSV4	turquoise	L-type lectin-like domain-containing protein
A0A369JC22	turquoise	Quinone oxidoreductase-like protein 2
A0A369JSB5	turquoise	Glycerol kinase (EC 2.7.1.30)
A0A369J9N4	turquoise	Carboxylic ester hydrolase (EC 3.1.1.-)
A0A369JI27	turquoise	Isovaleryl-CoA dehydrogenase, mitochondrial
A0A369K800	turquoise	Cupin_2 domain-containing protein
A0A369KDL3	turquoise	Beta-glucuronidase
A0A369JP32	turquoise	Alpha-xylosidase
A0A369IZH7;A0A369JCD5	turquoise	#N/A
A0A369J8T9	turquoise	Hydroxymethylbilane hydrolyase [cyclizing] (EC 4.2.1.75) (Uroporphyrinogen-III cosynthase)
A0A369JKG5	turquoise	Carbonyl reductase family member 4
A0A369IZT7	turquoise	Benzoylformate decarboxylase
A0A369JDF8	turquoise	Coatomer subunit beta'
A0A369K7D4	turquoise	Peroxisomal membrane protein PMP27
A0A369JS41	turquoise	Hydrolase C26A3.11
A0A369JEZ9	turquoise	Uncharacterized protein
A0A369JMB7	turquoise	D-malate dehydrogenase [decarboxylating] (EC 1.1.1.83)
A0A369JAG2	turquoise	Putative glucose transporter rco-3
A0A369JMR3	turquoise	Uncharacterized protein
A0A369J9Q0	turquoise	Beta-mannosidase (EC 3.2.1.25)
A0A369J0Q4	turquoise	Glucoamylase (EC 3.2.1.3) (1,4-alpha-D-glucan glucohydrolase) (Glucan 1,4-alpha-glucosidase)
A0A369JCF3	turquoise	AB hydrolase-1 domain-containing protein
A0A369JNB0;A0A369JIV2	turquoise	#N/A
A0A369JH58	turquoise	D-arabinitol 2-dehydrogenase [ribulose-forming]
A0A369JI03;A0A369JX14	turquoise	#N/A
A0A369JZQ9	turquoise	Homoserine O-acetyltransferase
A0A369JG67	turquoise	Cytochrome c oxidase subunit 9, mitochondrial (Cytochrome c oxidase polypeptide VIIA)
A0A369JSP5	turquoise	Sulfite oxidase, mitochondrial
A0A369K1J0	turquoise	Acyl-CoA dehydrogenase family member 9, mitochondrial
A0A369JRM1	turquoise	Questin oxidase
A0A369JTU6	turquoise	Protein argonaute-3
A0A369J7T2	turquoise	FAD-binding PCMH-type domain-containing protein
A0A369JHM0	turquoise	Peptide-N4-(N-acetyl-beta-glucosaminyl)asparagine amidase A
A0A369K3C3	turquoise	Peptidyl-prolyl cis-trans isomerase (PPIase) (EC 5.2.1.8)
A0A369JNT7	turquoise	Peroxidase 2
A0A369J531	turquoise	Phosphotransferase (EC 2.7.1.-)
A0A369JXM8	turquoise	Serum paraoxonase/arylesterase 1
A0A369JVD8;A0A369J1E7	turquoise	#N/A
A0A369J775	turquoise	Putative oxidoreductase C26H5.09c
A0A369JP38	turquoise	Membrane-associated progesterone-binding protein 4
A0A369JKN5	turquoise	Phospholipase A-2-activating protein
A0A369JUH1	turquoise	Putative mannosyl-oligosaccharide glucosidase
A0A369K846	turquoise	Aldehyde dehydrogenase
A0A369JH36	turquoise	Putative extracellular serine carboxypeptidase
A0A369J9S5	turquoise	Protein CFT1
A0A369J0H4	turquoise	Beta-hexosaminidase (EC 3.2.1.52)
A0A369J5F3	turquoise	Abhydrolase domain-containing protein mpaH
A0A369JBE4	turquoise	Pyranose dehydrogenase 3
A0A369JFQ1	turquoise	Protein argonaute-2
A0A369KED5	turquoise	Uncharacterized protein
A0A369JZS2	turquoise	Uncharacterized protein
A0A369J5W9	turquoise	Sexual differentiation process protein isp4
A0A369JI63	turquoise	Putative epoxide hydrolase
A0A369JQ94	turquoise	Endothelin-converting enzyme 1
A0A369JUN7	turquoise	Dolichyl-diphosphooligosaccharide--protein glycosyltransferase subunit WBP1 (Oligosaccharyl transferase subunit WBP1)
A0A369JVF9	turquoise	Urease (EC 3.5.1.5) (Urea amidohydrolase)
A0A369JN22	turquoise	Dolichyl-diphosphooligosaccharide--protein glycosyltransferase subunit 1
A0A369JVV9;A0A369JEL7	turquoise	#N/A
A0A369JFW7	turquoise	Neutral ceramidase (EC 3.5.1.23)
A0A369JDC7	turquoise	2-keto-3-deoxy-L-rhamnonate aldolase
A0A369K4T7	turquoise	Puromycin N-acetyltransferase
A0A369J3W7	turquoise	NADPH-dependent conjugated polyketone reductase C2
A0A369KE32	turquoise	Bifunctional epoxide hydrolase 2
A0A369K7Q6	turquoise	D-amino-acid oxidase
A0A369JAC1	turquoise	Uncharacterized protein
A0A369JW11	turquoise	Alcohol dehydrogenase 2
A0A369J8G0	turquoise	Amidase (EC 3.5.1.4)
A0A369K140	turquoise	Uncharacterized protein
A0A369JDL7;A0A369K364	turquoise	#N/A
A0A369JAN9	turquoise	Putative steryl acetyl hydrolase mug81
A0A369JH34	turquoise	Uncharacterized protein
A0A369JL65	turquoise	Riboflavin transporter MCH5
A0A369JQB4	turquoise	Nicotinate-nucleotide pyrophosphorylase [carboxylating] (EC 2.4.2.19) (Quinolinate phosphoribosyltransferase [decarboxylating])
A0A369K6H6	turquoise	Aconitate hydratase, mitochondrial (Aconitase) (EC 4.2.1.-)
A0A369K0T0	turquoise	Putative 2-hydroxyacid dehydrogenase UNK4.10
A0A369K4U8	turquoise	Dolichol-phosphate mannosyltransferase subunit 1 (EC 2.4.1.83)
A0A369JTF2	turquoise	7, 8-dihydropterin-6-methyl-4-(Beta-D-ribofuranosyl)-aminobenzene-5'-phosphate synthase
A0A369KFC5	turquoise	Chondroitinase-AC
A0A369JWP8	turquoise	Glutaredoxin
A0A369JZW1	turquoise	Efflux pump FUS6
A0A369JAB8	turquoise	Urate oxidase (EC 1.7.3.3)
A0A369J4Q8	turquoise	Malate synthase (EC 2.3.3.9)
A0A369JYR2	turquoise	Glutathione S-transferase-like protein ustS
A0A369K6S7	turquoise	Diacetyl reductase [(S)-acetoin forming]
A0A369J0G3	turquoise	Beta-galactosidase (EC 3.2.1.23)
A0A369J6N4	turquoise	Uncharacterized protein
A0A369JGF2	turquoise	Thioredoxin domain-containing protein C13F5.05, mitochondrial
A0A369JE07	turquoise	Succinate--hydroxymethylglutarate CoA-transferase
A0A369JZ88	turquoise	Pyranose dehydrogenase 3
A0A369K1D1	turquoise	Enoyl-CoA delta isomerase 3
A0A369JCI5	turquoise	Peptide hydrolase (EC 3.4.-.-)
A0A369K0W7	turquoise	Putative voltage-gated potassium channel subunit beta
A0A369JPX9	turquoise	Uncharacterized protein
A0A369J8X4	turquoise	Aryl-alcohol dehydrogenase [NADP(+)]
A0A369JEH1	turquoise	AB hydrolase-1 domain-containing protein
A0A369JD20	turquoise	Vesicular-fusion protein SEC18 (EC 3.6.4.6)
A0A369JRY3;A0A369JNI4	turquoise	#N/A
A0A369JN93	turquoise	Dolichyl-phosphate-mannose--protein mannosyltransferase (EC 2.4.1.109)
A0A369JBI2	turquoise	Non-reducing end alpha-L-arabinofuranosidase (EC 3.2.1.55)
A0A369JAD6	turquoise	Uncharacterized protein
A0A369JUZ0	turquoise	Aldedh domain-containing protein
A0A369K270	turquoise	Uncharacterized protein
A0A369JRX6	turquoise	Alkaline phosphatase D
A0A369JAN6	turquoise	Aryl-alcohol dehydrogenase [NADP(+)]
A0A369K2V7	turquoise	Uncharacterized protein
A0A369JIZ7	turquoise	Uncharacterized protein
A0A369JCZ6	turquoise	Putative dipeptidyl-aminopeptidase B
A0A369K0P2	turquoise	Uncharacterized protein
A0A369JV69	turquoise	Homogentisate 1,2-dioxygenase (EC 1.13.11.5) (Homogentisate oxygenase) (Homogentisic acid oxidase) (Homogentisicase)
A0A369J914	turquoise	Putative esterase C31F10.02
A0A369KC62	turquoise	Putative coatomer subunit gamma (Fragment)
A0A369JUV3	turquoise	Amidohydro-rel domain-containing protein
A0A369K5H9	turquoise	Esterase
A0A369JKB4	turquoise	Guanine nucleotide-exchange factor SEC12
A0A369J856	turquoise	Putative thymidylate synthase
A0A369JVH5	turquoise	ATP-dependent (S)-NAD(P)H-hydrate dehydratase (EC 4.2.1.93) (ATP-dependent NAD(P)HX dehydratase)
A0A369J2C4;A0A369J094	turquoise	#N/A
A0A369K3Y8	turquoise	GTP-binding protein SAR1a
A0A369JFZ1	turquoise	Carboxypeptidase (EC 3.4.16.-)
A0A369JVE2	turquoise	Laccase-2
A0A369K8A1	turquoise	Uncharacterized protein
A0A369JS76	turquoise	Suppressor of hairless
A0A369JFM4	turquoise	Meiotically up-regulated gene 14 protein
A0A369JEK7	turquoise	Uncharacterized protein
A0A369JK68	turquoise	Questin oxidase
A0A369JHJ9	turquoise	Citreoviridin biosynthesis protein D
A0A369J3R0	turquoise	Uncharacterized protein
A0A369JHT0	turquoise	Pre-mRNA-splicing factor PRP46
A0A369JEX8	turquoise	2-oxoisovalerate dehydrogenase subunit alpha (EC 1.2.4.4) (Branched-chain alpha-keto acid dehydrogenase E1 component alpha chain)
A0A369K621	turquoise	Dihydrolipoamide acetyltransferase component of pyruvate dehydrogenase complex (EC 2.3.1.-)
A0A369JHW4	turquoise	Pyranose dehydrogenase 1
A0A369JQE5	turquoise	NMO domain-containing protein
A0A369JCQ7	turquoise	Peptide transporter PTR2
A0A369K3D9	turquoise	50S ribosomal protein L10
A0A369JBT0	turquoise	Uncharacterized protein (Fragment)
A0A369JAE3	turquoise	Minor extracellular protease vpr
A0A369K7M4	turquoise	Lactose permease
A0A369K789	turquoise	Peptide hydrolase (EC 3.4.-.-)
A0A369K2N2	turquoise	Uncharacterized protein
A0A369JEE2	turquoise	Mesaconyl-C(4)-CoA hydratase
A0A369JY92	turquoise	Uncharacterized protein
A0A369JRZ2	turquoise	Ornithine transcarbamylase
A0A369JC14	turquoise	DUF2235 domain-containing protein
A0A369JCI2	turquoise	mRNA-capping enzyme subunit beta (EC 3.1.3.33) (Polynucleotide 5'-triphosphatase)
A0A369JDW2;A0A369JP27	turquoise	#N/A
A0A369JEN5	turquoise	Quinone oxidoreductase PIG3
A0A369J8A0	turquoise	6-hydroxy-D-nicotine oxidase
A0A369JMY3	turquoise	Endonuclease (EC 3.1.30.-)
A0A369JN65	turquoise	Carboxypeptidase (EC 3.4.16.-)
A0A369K188	turquoise	Uncharacterized protein
A0A369JQS8	turquoise	Succinyl-CoA:3-ketoacid-coenzyme A transferase (EC 2.8.3.5)
A0A369JEF9	turquoise	Uncharacterized protein
A0A369J3G6	turquoise	3-oxoacyl-[acyl-carrier-protein] reductase FabG (Fragment)
A0A369JG72	turquoise	Glyoxylate reductase/hydroxypyruvate reductase
A0A369IY25	turquoise	Glutathione synthetase (GSH-S) (EC 6.3.2.3)
A0A369K1M8	turquoise	Amidohydro-rel domain-containing protein
A0A369JS39	turquoise	MYND-type domain-containing protein
A0A369KAS3	turquoise	Uncharacterized protein
A0A369JV85	turquoise	Glutathione S-transferase omega-like 2
A0A369JP67	turquoise	Carnitine O-acetyltransferase, mitochondrial
A0A369K290	turquoise	Uncharacterized protein
A0A369K3T4	turquoise	Putative sterigmatocystin biosynthesis monooxygenase stcW
A0A369K1K5	turquoise	Uncharacterized protein
A0A369JS84	turquoise	Beta-glucosidase (EC 3.2.1.21)
A0A369K5A1	turquoise	Putative beta-glucosidase L
A0A369K291	turquoise	Hercynylcysteine sulfoxide lyase
A0A369K0Q0	turquoise	Glucosamine-6-phosphate isomerase (EC 3.5.99.6) (Glucosamine-6-phosphate deaminase)
A0A369K712	turquoise	Aryl-alcohol dehydrogenase [NADP(+)]
A0A369K6M6	turquoise	Cytochrome b2, mitochondrial
A0A369JGR9	turquoise	Peptide-N4-(N-acetyl-beta-glucosaminyl)asparagine amidase A
A0A369JUL4	turquoise	Phosphoserine transaminase (EC 2.6.1.52)
A0A369JKX1	turquoise	Protein argonaute 1B
A0A369JAM8	turquoise	O-methylsterigmatocystin oxidoreductase
A0A369JS31	turquoise	Guanine deaminase (Guanase) (EC 3.5.4.3) (Guanine aminohydrolase)
A0A369JRU7	turquoise	Putative amidohydrolase YtcJ
A0A369JMQ8	turquoise	Assimilatory sulfite reductase (NADPH) (EC 1.8.1.2)
A0A369JN54;A0A369JG57;A0A369JG66	turquoise	#N/A
A0A369JXF1	turquoise	U6 snRNA-associated Sm-like protein LSm4
A0A369K3K5	turquoise	Indoleamine 2,3-dioxygenase 1
A0A369J4U6	turquoise	Isoflavone reductase IRL
A0A369JVQ6	turquoise	4-coumarate--CoA ligase-like 7
A0A369JBX6	turquoise	ER membrane protein complex subunit 1
A0A369JMK4	turquoise	Methyltransferase ausD
A0A369K1U4	turquoise	Peptidase S41 family protein ustP
A0A369K2U7	turquoise	ATP-dependent bile acid permease
A0A369JCS7	turquoise	Meiotically up-regulated gene 14 protein
A0A369KA70	turquoise	Mannosyltransferase (EC 2.4.1.-)
A0A369JKM7	turquoise	Exosome complex component RRP42
A0A369JUH6	turquoise	Uncharacterized protein
A0A369JN62	turquoise	Uncharacterized protein C16C9.01c
A0A369KEP8	turquoise	Non-specific lipid-transfer protein
A0A369JRH9	turquoise	Dibasic-processing endoprotease
A0A369JP62	turquoise	Phosducin-like protein 3
A0A369JBI8	turquoise	Uncharacterized protein
A0A369JEP2;A0A369JVH7	turquoise	#N/A
A0A369K7A8	turquoise	Putative alpha-fucosidase A
A0A369JEP6	turquoise	Uncharacterized protein
A0A369K907	turquoise	Periplasmic beta-glucosidase
A0A369JBI6	turquoise	Dolichyl-diphosphooligosaccharide--protein glycotransferase (EC 2.4.99.18)
A0A369K7Q8	turquoise	Putative NADPH dehydrogenase C23G7.10c
A0A369JDD4	turquoise	Rhamnolipids biosynthesis 3-oxoacyl-[acyl-carrier-protein] reductase
A0A369JC61	turquoise	Uncharacterized protein
A0A369JC99	turquoise	Uncharacterized protein
A0A369K857	turquoise	Rhamnogalacturonan acetylesterase
A0A369JCZ9	turquoise	Fumarylacetoacetate hydrolase domain-containing protein 2
A0A369K7Q5	turquoise	Uncharacterized protein
A0A369JDT3	turquoise	2,3-dihydroxybenzoate decarboxylase
A0A369K8U0	turquoise	Uncharacterized protein
A0A369K7L3	turquoise	Hydrolase tropI
A0A369K8N4	turquoise	Fatty acid-binding protein
A0A369JBX1	turquoise	Uncharacterized protein
A0A369JC05	turquoise	Beta-glucosidase 1B
A0A369K7P3	turquoise	Uncharacterized protein
A0A369JC21	turquoise	Uncharacterized protein
A0A369JY87	turquoise	MFS domain-containing protein
A0A369K929	turquoise	Polyporopepsin
A0A369J3T0	turquoise	Uncharacterized protein
A0A369J3T1	turquoise	Carbonic anhydrase (EC 4.2.1.1)
A0A369KDT0	turquoise	Uncharacterized protein
A0A369KDR0	turquoise	U1 small nuclear ribonucleoprotein
A0A369J5G3	turquoise	Non-reducing end alpha-L-arabinofuranosidase (EC 3.2.1.55)
A0A369J5I2	turquoise	Very-long-chain (3R)-3-hydroxyacyl-CoA dehydratase (EC 4.2.1.134)
A0A369KCV2	turquoise	Iron transport multicopper oxidase fio1
A0A369J5Q4	turquoise	(R,R)-butanediol dehydrogenase
A0A369KCM9	turquoise	Cuticle-degrading protease
A0A369J516	turquoise	Acyltransferase mlcH
A0A369IXP2	turquoise	Phytase-like domain-containing protein
A0A369IXX1	turquoise	ENTH domain-containing protein
A0A369IYN4;A0A369J5M7	turquoise	#N/A
A0A369IYP6	turquoise	Uncharacterized protein
A0A369IZK9	turquoise	L-galactono-gamma-lactone oxidase (EC 1.1.3.37)
A0A369KFL9	turquoise	3-ketoacyl-CoA thiolase A, peroxisomal
A0A369J1T9	turquoise	Endo-1,6-beta-D-glucanase
A0A369KCE5	turquoise	MFS domain-containing protein
A0A369J8A9	turquoise	Enoyl-CoA-hydratase
A0A369J8C7	turquoise	Uncharacterized protein
A0A369J8D4	turquoise	Acetoacetyl-CoA synthetase
A0A369J948	turquoise	Uncharacterized protein
A0A369J9Z7	turquoise	Efflux pump rdc3
A0A369K9T0	turquoise	Inorganic phosphate transport protein PHO88
A0A369K9E4	turquoise	Altered inheritance of mitochondria protein 18, mitochondrial
A0A369JAL0	turquoise	Uncharacterized protein
A0A369JA47	turquoise	Putative inactive dehydrogenase EasA
A0A369JA37	turquoise	Nucleoporin NDC1
A0A369J6E1	turquoise	Mannan endo-1,6-alpha-mannosidase DFG5
A0A369KBX5	turquoise	4-O-methyl-glucuronoyl methylesterase
A0A369J724	turquoise	NADH-ubiquinone oxidoreductase 21 subunit
A0A369J739	turquoise	Uncharacterized protein
A0A369J801;A0A369IYE2	turquoise	#N/A
A0A369J7X7	turquoise	PI-PLC X domain-containing protein 1
A0A369J7T3	turquoise	Uncharacterized protein YetA
A0A369J817	turquoise	Uncharacterized protein
A0A369J7N7	turquoise	Fumarate reductase flavoprotein subunit
A0A369J7D9	turquoise	Arabinan endo-1,5-alpha-L-arabinosidase (EC 3.2.1.99)
A0A369KAW4	turquoise	Protein ecdysoneless
A0A369KB48	turquoise	Acetylesterase
A0A369K5S6	turquoise	Uncharacterized protein C32A11.02c
A0A369JSN9	turquoise	Carboxylic ester hydrolase (EC 3.1.1.-)
A0A369JSV2	turquoise	Putative exopolygalacturonase C
A0A369JSK0	turquoise	Putative exopolygalacturonase X
A0A369JSH7	turquoise	Uncharacterized protein
A0A369JS37	turquoise	Peroxidase (EC 1.11.1.-)
A0A369JS17	turquoise	Autophagy-related protein 27
A0A369K0R7	turquoise	Mitochondrial pyruvate carrier
A0A369JTZ3	turquoise	Endo-beta-1,6-galactanase
A0A369K108	turquoise	Laccase-2
A0A369K1T3	turquoise	Putative glycosidase C21B10.07
A0A369JPB8	turquoise	Putative sterigmatocystin biosynthesis monooxygenase stcW
A0A369JNI9	turquoise	Uncharacterized protein
A0A369JNG6	turquoise	Glutamine-dependent NAD(+) synthetase (EC 6.3.5.1) (NAD(+) synthase [glutamine-hydrolyzing])
A0A369JNC8	turquoise	Uncharacterized protein
A0A369JMB5	yellow	Peptidylprolyl isomerase (EC 5.2.1.8)
A0A369JH95	yellow	Testicular acid phosphatase
A0A369JWX6	yellow	Catalase (EC 1.11.1.6)
A0A369KEH5	yellow	Aldehyde dehydrogenase
A0A369JI38	yellow	Putative mitochondrial outer membrane protein porin
A0A369K2A6	yellow	CoA_binding domain-containing protein
A0A369JSL5	yellow	Nuclear transport factor 2
A0A369K7B5	yellow	Uncharacterized protein
A0A369JU76	yellow	Uncharacterized protein
A0A369J2L5	yellow	Uracil-regulated protein 1
A0A369JC75	yellow	Prohibitin
A0A369JDW9	yellow	Glutamate dehydrogenase
A0A369JNE5	yellow	Cytochrome b-c1 complex subunit 8
A0A369JGL2	yellow	Succinate dehydrogenase [ubiquinone] flavoprotein subunit, mitochondrial (EC 1.3.5.1)
A0A369JWM3	yellow	Fumarate reductase
A0A369JJF8	yellow	Peptidyl-prolyl cis-trans isomerase (PPIase) (EC 5.2.1.8)
A0A369KGI7	yellow	Dolichyl-diphosphooligosaccharide--protein glycosyltransferase subunit 2
A0A369JU20	yellow	Putative 26S proteasome regulatory subunit p28
A0A369JZG8	yellow	ATP-dependent RNA helicase DBP5
A0A369KA22	yellow	Uncharacterized protein
A0A369JHM8	yellow	Uncharacterized protein
A0A369JLA1	yellow	NADH dehydrogenase [ubiquinone] 1 alpha subcomplex subunit
A0A369JD10	yellow	Aspartate--tRNA ligase (EC 6.1.1.12)
A0A369JVF7	yellow	2-methylcitrate dehydratase, mitochondrial
A0A369JNS6	yellow	Disulfide-bond oxidoreductase YfcG
A0A369J6G9	yellow	UV excision repair protein RAD23
A0A369JP22;A0A369JPI9	yellow	#N/A
A0A369JKF8	yellow	Putative mitochondrial import receptor subunit tom40
A0A369JAM5	yellow	DUF2470 domain-containing protein
A0A369J648	yellow	NAD(P)-bd_dom domain-containing protein
A0A369KAA9	yellow	Putative oxidoreductase YfjR
A0A369JRN9	yellow	NADH-ubiquinone oxidoreductase 14 subunit
A0A369JEG0	yellow	Uroporphyrinogen decarboxylase (EC 4.1.1.37)
A0A369K215	yellow	Uncharacterized protein
A0A369JKH0	yellow	Uncharacterized protein
A0A369JTV5	yellow	Phosphatidylinositol transfer protein SFH5 (PITP SFH5)
A0A369K651	yellow	Acetyl-CoA deacylase (EC 3.1.2.1) (Acetyl-CoA hydrolase)
A0A369K4H1	yellow	Proteasome subunit beta (EC 3.4.25.1)
A0A369KAX2	yellow	Sphingolipid C9-methyltransferase 2
A0A369J8L4	yellow	Protein transport protein SEC61 subunit alpha
A0A369JVP7	yellow	Uncharacterized protein
A0A369JX03	yellow	Survival factor 1
A0A369JU17	yellow	Proteasome subunit beta (EC 3.4.25.1)
A0A369JM31	yellow	Aha1_N domain-containing protein
A0A369JWX1	yellow	Cytochrome b-c1 complex subunit 7
A0A369JDU0	yellow	DOPA 4,5-dioxygenase
A0A369J8W6	yellow	Adenylosuccinate lyase (ASL) (EC 4.3.2.2) (Adenylosuccinase)
A0A369K4E6	yellow	Fimbrin
A0A369JPD6	yellow	Protein mago nashi
A0A369JNB3;REV__A0A369JWC0	yellow	#N/A
A0A369JC36	yellow	MICOS complex subunit MIC10
A0A369JRY9;A0A369JRR4	yellow	#N/A
A0A369K9Z5	yellow	Complex I-B14.7 (NADH dehydrogenase [ubiquinone] 1 alpha subcomplex subunit 11) (NADH-ubiquinone oxidoreductase subunit B14.7)
A0A369JNN2	yellow	PITH domain-containing protein P35G2.02
A0A369J738	yellow	NADH dehydrogenase [ubiquinone] iron-sulfur protein 4, mitochondrial
A0A369JC32	yellow	Cysteine synthase 1
A0A369J7C9	yellow	Glutaredoxin-C4
A0A369J962	yellow	U5 small nuclear ribonucleoprotein helicase
A0A369JIQ7	yellow	Thiamine_BP domain-containing protein
A0A369JDG1	yellow	ANK_REP_REGION domain-containing protein
A0A369KGT0	yellow	Vacuolar protein sorting-associated protein 26B-like
A0A369JDV9	yellow	Proteasome subunit beta type-7
A0A369JL99	yellow	NEDD8
A0A369K5I2	yellow	NADH dehydrogenase [ubiquinone] 1 beta subcomplex subunit 7
A0A369J9G0	yellow	Peptidyl-prolyl cis-trans isomerase D
A0A369J5N3	yellow	NADH-ubiquinone oxidoreductase subunit, mitochondrial
A0A369JLH0	yellow	Glia maturation factor gamma
A0A369KGG8	yellow	Translocation protein SEC62
A0A369JG42	yellow	NADH-ubiquinone oxidoreductase
A0A369J763	yellow	Uncharacterized protein
A0A369K137	yellow	Eukaryotic translation initiation factor 4C
A0A369K3J7	yellow	Isocitrate lyase
A0A369J8C2	yellow	ATP synthase subunit 5, mitochondrial
A0A369JN72	yellow	Xylulose kinase (EC 2.7.1.17)
A0A369K242;A0A369JVP4	yellow	#N/A
A0A369JRV0	yellow	3-hydroxybutyryl-CoA dehydrogenase
A0A369JFT0	yellow	3-phytase A
A0A369JB12	yellow	Mitochondrial GTP/GDP carrier protein 1
A0A369K202	yellow	Uncharacterized protein
A0A369JWY1	yellow	DUF3421 domain-containing protein
A0A369J9C6	yellow	Pyridoxal 5'-phosphate synthase (EC 1.4.3.5)
A0A369JE33	yellow	Transaldolase
A0A369JER8	yellow	GTP-binding protein rhoA
A0A369K4N4	yellow	Proteasome subunit beta (EC 3.4.25.1)
A0A369J7B4	yellow	Uncharacterized protein
A0A369JYF5	yellow	Signal peptidase complex catalytic subunit SEC11 (EC 3.4.21.89)
A0A369K033	yellow	Sacchrp_dh_NADP domain-containing protein
A0A369J463	yellow	NADH-ubiquinone oxidoreductase subunit
A0A369K0I0	yellow	DUF3844 domain-containing protein
A0A369JJI7	yellow	NADH dehydrogenase [ubiquinone] 1 alpha subcomplex subunit 13-B
A0A369K5G8	yellow	Uncharacterized protein
A0A369JC01	yellow	Basic leucine zipper and W2 domain-containing protein 2
A0A369JRS3	yellow	Uncharacterized protein
A0A369JQX6	yellow	V-type proton ATPase subunit a
A0A369JVY3	yellow	Ergosterol biosynthetic protein 28
A0A369K5D3;A0A369JH53	yellow	#N/A
A0A369JZK2	yellow	Uncharacterized protein
A0A369JVG8	yellow	Uncharacterized protein
A0A369J9U8	yellow	Endoplasmic reticulum-Golgi intermediate compartment protein 3
A0A369K7T9	yellow	Sphingomyelin phosphodiesterase
A0A369JH99	yellow	Thioredoxin-like_fold domain-containing protein
A0A369JTX3	yellow	Alanine--glyoxylate aminotransferase (EC 2.6.1.44) (EC 2.6.1.51)
A0A369JJ82	yellow	Uncharacterized protein
A0A369K626	yellow	Ubiquitin-conjugating enzyme E2 35
A0A369K7F7	yellow	2-deoxy-D-ribose 5-phosphate aldolase (EC 4.1.2.4) (Phosphodeoxyriboaldolase)
A0A369K1A3;A0A369K704	yellow	#N/A
A0A369JN44	yellow	Glutamine synthetase (EC 6.3.1.2)
A0A369JME4	yellow	JmjC domain-containing protein 7
A0A369K4U4	yellow	Putative low-specificity L-threonine aldolase
A0A369J5N1	yellow	Copper transporter
A0A369JKN9	yellow	CAAX prenyl protease (EC 3.4.24.84)
A0A369JAR6	yellow	3-ketodihydrosphingosine reductase TSC10
A0A369J2W3	yellow	Glucose oxidase
A0A369JD79	yellow	Epimerase domain-containing protein
A0A369K622	yellow	Nucleoporin POM33
A0A369J479	yellow	Putative signal peptidase complex subunit 3 (Fragment)
A0A369JAZ4	yellow	Mitochondrial dicarboxylate transporter
A0A369JGK3	yellow	Long chain acyl-CoA synthetase 7, peroxisomal
A0A369KGH1	yellow	Uncharacterized protein
A0A369K3R0	yellow	Oxidoreductase andH
A0A369J285	yellow	Uncharacterized protein
A0A369JAR4	yellow	Coproporphyrinogen oxidase (EC 1.3.3.3)
A0A369KGM6	yellow	Putative oxidoreductase EphD
A0A369J427	yellow	Glycerol-3-phosphate O-acyltransferase 2
A0A369JBZ8	yellow	Putative mitochondrial 2-oxodicarboxylate carrier
A0A369JUP1	yellow	Casein kinase II subunit beta (CK II beta)
A0A369JIP0	yellow	Meiotically up-regulated gene 89 protein
A0A369JWA4	yellow	Vacuolar protein sorting-associated protein 35
A0A369JV96	yellow	Adenylyl cyclase-associated protein
A0A369JSN0	yellow	PUB domain-containing protein
A0A369K8J7	yellow	MFS domain-containing protein
A0A369JXH6;A0A369J8D9	yellow	#N/A
A0A369JKE6	yellow	Delta(3,5)-Delta(2,4)-dienoyl-CoA isomerase
A0A369JZD0	yellow	3-oxoacyl-[acyl-carrier-protein] reductase FabG
A0A369K4X5	yellow	DnaJ subfamily C member 7
A0A369JFP5;A0A369JIE7	yellow	#N/A
A0A369KFP3	yellow	Mitogen-activated protein kinase (EC 2.7.11.24)
A0A369K151	yellow	Heavy metal tolerance protein
A0A369JL94	yellow	C-8 sterol isomerase
A0A369JMH7	yellow	Transmembrane emp24 domain-containing protein 4
A0A369J7N5	yellow	Uncharacterized protein
A0A369JST2	yellow	Amidohydro-rel domain-containing protein
A0A369JKK1	yellow	N-acyl-phosphatidylethanolamine-hydrolyzing phospholipase D
A0A369JCA4	yellow	Abhydrolase_2 domain-containing protein
A0A369JM85	yellow	Endoplasmic reticulum transmembrane protein
A0A369K2J4	yellow	Glycolipid transfer protein
A0A369JK46;A0A369K5W7	yellow	#N/A
A0A369K451	yellow	Abhydrolase domain-containing protein mpaH
A0A369JKC2	yellow	ER membrane protein complex subunit 3
A0A369JWU1	yellow	E3 ubiquitin-protein ligase (EC 2.3.2.26)
A0A369JKT8	yellow	AP complex subunit sigma
A0A369K6L1	yellow	Uncharacterized protein
A0A369JXM0	yellow	UDP-glucose:glycoprotein glucosyltransferase
A0A369JN75	yellow	Rho-GTPase-activating protein 8
A0A369JUL3	yellow	Very-long-chain 3-oxoacyl-CoA reductase (EC 1.1.1.330) (3-ketoacyl-CoA reductase) (3-ketoreductase) (KAR) (Microsomal beta-keto-reductase)
A0A369JT87	yellow	Eukaryotic translation initiation factor 3 subunit E (eIF3e)
A0A369JZ44	yellow	Tyrosine decarboxylase 1
A0A369JM95	yellow	Vacuolar import and degradation protein 27
A0A369JHU0	yellow	Glycolipid 2-alpha-mannosyltransferase 2
A0A369JBK4	yellow	Fructose-bisphosphate aldolase (EC 4.1.2.13)
A0A369KFU3	yellow	Probable vacuolar protein sorting-associated protein 16 homolog
A0A369K382	yellow	Plasma membrane ATPase (EC 7.1.2.1)
A0A369JDW7	yellow	Dolichyl-phosphate-mannose--protein mannosyltransferase (EC 2.4.1.109)
A0A369JJX2	yellow	Pre-mRNA-splicing factor SLT11
A0A369J5T0	yellow	Uncharacterized protein
A0A369JRV1	yellow	Pre-mRNA-splicing factor CWC22
A0A369JRV6	yellow	Eukaryotic translation initiation factor 3 subunit A (eIF3a) (Eukaryotic translation initiation factor 3 110 kDa subunit homolog) (eIF3 p110) (Translation initiation factor eIF3, p110 subunit homolog)
A0A369JJ29	yellow	Uncharacterized protein
A0A369J1A6	yellow	Peptidase M20 domain-containing protein 2
A0A369JJP3	yellow	Cysteine desulfurase (EC 2.8.1.7)
A0A369JX93	yellow	Putative glucan endo-1,3-beta-glucosidase btgC
A0A369J465	yellow	4-methyl-5-beta-hydroxyethylthiazole kinase (EC 2.5.1.3) (EC 2.7.1.50) (Thiamine-phosphate pyrophosphorylase) (Thiamine-phosphate synthase)
A0A369JF33	yellow	Cullin-1
A0A369K6D0	yellow	Proteasome activator complex subunit 4
A0A369K0M8	yellow	Uracil catabolism protein 4
A0A369JXE6;A0A369JYE6	yellow	#N/A
A0A369JFV3	yellow	Inner nuclear membrane protein SRC1
A0A369K6M7	yellow	Putative acid phosphatase SPBC4.06
A0A369K7Y6	yellow	U6 snRNA-associated Sm-like protein LSm1
A0A369JIK8	yellow	NADH:ubiquinone reductase (non-electrogenic) (EC 1.6.5.9)
A0A369KAG6	yellow	Putative ADP-ribosylation factor-binding protein C25H2.16c
A0A369K9U9	yellow	Cobalt/magnesium transport protein CorA
A0A369J790	yellow	Pre-mRNA-processing-splicing factor 8
A0A369K0L9	yellow	Metallophos domain-containing protein
[truncated: 1 more rows]
