# Supplementary material for: Comparative Proteomic Analyses within Three Developmental Stages of the Mushroom White Hypsizygus marmoreus
Source: J Fungi (Basel). 2023 Feb 8;9(2):225. doi: 10.3390/jof9020225 (PMC9958986; doi:10.3390/jof9020225)
Supplement: Supplementary file 1 [file jof-09-00225-s001.zip › Table S9_hubgenes of modules.txt]

Node1	Module1	weight
A0A369JTN5	black	32.32989056	Tetratricopeptide repeat protein 1
A0A369K927	black	30.86147654	Acetylglutamate kinase (EC 1.2.1.38) (EC 2.7.2.8) (N-acetyl-L-glutamate 5-phosphotransferase) (N-acetyl-gamma-glutamyl-phosphate reductase) (N-acetyl-glutamate semialdehyde dehydrogenase) (NAG kinase)
A0A369JBD7	black	30.80170116	Protein kinase C (EC 2.7.11.13)
A0A369JDX5	black	30.57626169	Alternative oxidase (EC 1.-.-.-)
A0A369JLG1	black	30.31857699	Small COPII coat GTPase SAR1 (Small COPII coat GTPase sar1)
A0A369KBX4	black	30.25803487	Aspartyl-tRNA synthetase (EC 6.1.1.12)
A0A369JXF6	black	29.73036285	Uncharacterized protein
A0A369JYX9	black	29.57169317	UDP-glucose pyrophosphorylase (EC 2.7.7.9)
A0A369JBS9	black	29.46453332	Aspzincin_M35 domain-containing protein
A0A369KCP8	black	29.46110494	Uncharacterized protein
A0A369JKN3	black	29.3393209	Tubulin alpha chain
A0A369J2T2	black	28.88649347	Putative amidohydrolase YtcJ
A0A369K0K2	black	28.75366789	Negative regulator of differentiation 1
A0A369J8U7	black	28.6292175	Putative translation initiation factor eIF-2B subunit gamma
A0A369J712	black	28.50103271	V-type proton ATPase subunit
A0A369JTG6	black	28.39588884	Peroxisomal hydratase-dehydrogenase-epimerase
A0A369JQD2	black	28.17359083	ERF-3 (ERF2) (Eukaryotic peptide chain release factor GTP-binding subunit) (Polypeptide release factor 3) (Translation release factor 3)
A0A369K4T8	black	28.07244024	Mitogen-activated protein kinase (EC 2.7.11.24)
A0A369J141	black	28.037288	Uncharacterized protein
A0A369JT56	black	27.35621612	Vigilin 1
A0A369KCG1	blue	232.7280134	DEAD-box ATP-dependent RNA helicase 25
A0A369KA04	blue	232.6372519	Sugar transporter STL1
A0A369J5T9	blue	232.5997976	Ubiquitinyl hydrolase 1 (EC 3.4.19.12)
A0A369KA31	blue	232.514734	Alpha-aminoadipate reductase (EC 1.2.1.31) (EC 1.2.1.95) (L-aminoadipate-semialdehyde dehydrogenase)
A0A369K7Y1	blue	232.4267701	Putative thiosulfate sulfurtransferase, mitochondrial
A0A369J624	blue	232.3115551	Histidinol-phosphatase (HolPase) (EC 3.1.3.15)
A0A369J7D7	blue	232.2742061	Uncharacterized protein
A0A369JE91	blue	232.0407253	Poly(A) polymerase (EC 2.7.7.19)
A0A369J7D0	blue	231.7256569	Uncharacterized protein
A0A369J9T0;A0A369JTL9	blue	231.6831205	#N/A
A0A369JT46	blue	231.4674857	Uncharacterized protein
A0A369JEK0	blue	231.3964136	Putative RNA-directed DNA polymerase from transposon X-element
A0A369JTM4	blue	231.1963945	ER lumen protein-retaining receptor
A0A369KAI5	blue	231.1257337	Histone deacetylase (EC 3.5.1.98)
A0A369JSA2	blue	231.0492762	DNA primase (EC 2.7.7.-) (Fragment)
A0A369JSQ8	blue	230.5647336	Ubiquinone biosynthesis monooxygenase COQ6, mitochondrial (EC 1.14.13.-)
A0A369J6D3	blue	230.4719044	Uncharacterized protein
A0A369JP54	blue	230.3413069	Protein FRG1
A0A369K1T1	blue	230.2879724	Uncharacterized protein
A0A369JVR9	blue	230.1673484	Serine protease inhibitor
A0A369JKA3	brown	125.8562689	54S ribosomal protein L3, mitochondrial
A0A369JHN0	brown	123.1835126	CCT-theta
A0A369JST1	brown	122.4434963	Uncharacterized protein
A0A369JVD2	brown	120.8161262	Heat shock protein 60, mitochondrial
A0A369JFN7	brown	120.0969141	T-complex protein 1 subunit delta
A0A369JGA3	brown	118.5672733	Malate dehydrogenase (EC 1.1.1.37)
A0A369K203	brown	118.1937948	Proliferation-associated protein 2G4
A0A369JQ90	brown	118.1192677	Uncharacterized protein C4H3.03c
A0A369JMR2	brown	117.6846357	Niemann-Pick type C-related protein 1
A0A369JVM4	brown	117.1659064	ATP-dependent 6-phosphofructokinase (ATP-PFK) (Phosphofructokinase) (EC 2.7.1.11) (Phosphohexokinase)
A0A369K0G7	brown	117.1257597	Methionyl-tRNA synthetase (EC 6.1.1.10)
A0A369JFC8	brown	116.9888846	Elongation factor 2
A0A369JVF3	brown	115.5971832	T-complex protein 1 subunit epsilon
A0A369JHZ9	brown	114.8543569	Putative RING finger protein P8B7.15c
A0A369JBV2	brown	114.3042476	4-O-methyltransferase 1
A0A369KH52	brown	114.0532073	Heat shock protein 70 C57A7.12
A0A369J559	brown	113.9390622	Short chain isoprenyl diphosphate synthase
A0A369J4T7	brown	113.7773023	Phosphomevalonate kinase (EC 2.7.4.2)
A0A369JT19	brown	113.7221631	Histidine--tRNA ligase (EC 6.1.1.21)
A0A369K994	brown	113.4072863	40S ribosomal protein S24
A0A369J8R8	green	50.14357385	Protoplast secreted protein 2
A0A369JE16	green	49.7753907	Nudix hydrolase domain-containing protein
A0A369JSU8	green	49.66826229	Peroxisomal membrane protein LPX1
A0A369JTH7	green	49.60715458	Allantoinase (EC 3.5.2.5)
A0A369K7H5	green	49.48174422	Ribonuclease T(2) (EC 4.6.1.19)
A0A369KEF6	green	49.4442834	Putative U3 small nucleolar RNA-associated protein 13
A0A369JSS8	green	49.41899862	Putative oligoribonuclease
A0A369J4G9	green	49.26822902	Putative thiol methyltransferase 2
A0A369KBD3	green	49.0968406	U2 small nuclear ribonucleoprotein A
A0A369IZK8	green	49.03483884	Fe2OG dioxygenase domain-containing protein
A0A369JS01	green	48.74323644	Uncharacterized protein
A0A369JBN8	green	48.61795584	Universal stress protein A family protein C25B2.10
A0A369K9M7	green	48.57535323	Ribose-phosphate pyrophosphokinase 2
A0A369J2R2	green	48.5748366	Sorting nexin-3
A0A369KAI8	green	48.56026098	Survival of motor neuron-related-splicing factor 30
A0A369JPR0	green	48.45095094	Uncharacterized protein
A0A369K8C7	green	48.18787641	Uncharacterized protein
A0A369KGS9	green	48.12931206	Uncharacterized protein
A0A369JUW8	green	47.85773502	Beta-glucuronidase
A0A369JTR1	green	47.62986553	Phosphoglycerate mutase (2,3-diphosphoglycerate-independent) (EC 5.4.2.12)
A0A369J3P3	pink	9.682352488	Lactoylglutathione lyase (EC 4.4.1.5) (Glyoxalase I)
A0A369J7Q0	pink	9.215863522	Uncharacterized protein
A0A369JUH5	pink	8.799710231	Kynurenine formamidase
A0A369K887	pink	8.776045182	Uncharacterized protein in dcmA 3'region
A0A369JNP6	pink	8.755488389	Uncharacterized protein
A0A369JY48	pink	8.229576905	DnaJ subfamily A member 2
A0A369K8A3	pink	8.197953369	Malic enzyme
A0A369JEK4	pink	8.122845021	GTPase EF-hand protein of mitochondria 1 (Mitochondrial Rho GTPase 1)
A0A369J2A4	pink	8.096816446	NTP_transf_9 domain-containing protein
A0A369JFW8	pink	7.944567092	Ornithine aminotransferase (EC 2.6.1.13)
A0A369JZ69	pink	7.80585157	OV-16 antigen
A0A369JL11	pink	7.0400607	Peroxidase 2
A0A369J8W3	pink	6.941155146	6-hydroxy-D-nicotine oxidase
A0A369JYD0	pink	6.898042585	TPR repeat-containing protein ZIP4
A0A369JEC2	pink	6.766037426	GTP cyclohydrolase 1 (EC 3.5.4.16) (GTP cyclohydrolase I)
A0A369JW47;A0A369JFW4	pink	6.493102322	#N/A
A0A369IYY2;A0A369J5S2	pink	6.459692975	#N/A
A0A369K6Q6	pink	6.340735509	PKS_ER domain-containing protein
A0A369K7B0	pink	6.319029796	Phosphopyruvate hydratase (EC 4.2.1.11)
A0A369JKX4	pink	6.243049868	Putative oxidoreductase C26H5.09c
A0A369JRN8	red	44.78550414	60S ribosomal protein L7-B
A0A369JDX4	red	43.510606	60S ribosomal protein L8
A0A369J7L9	red	42.57020688	40S ribosomal protein S19-A
A0A369JCR5	red	42.15975869	ATP-citrate (pro-S-)-lyase (EC 2.3.3.8) (Citrate cleavage enzyme)
A0A369JAD7	red	42.06955548	GDP-mannose 4,6-dehydratase (EC 4.2.1.47)
A0A369K4M7	red	41.48602376	Acetylglucosamine phosphomutase (EC 5.4.2.3) (N-acetylglucosamine-phosphate mutase)
A0A369JWT4	red	41.35467487	Trehalose phosphorylase
A0A369JR16	red	41.26783923	40S ribosomal protein S0
A0A369KBA1	red	40.87142697	NAD(P)-bd_dom domain-containing protein
A0A369K4N7	red	40.87077542	NADH-cytochrome b5 reductase (EC 1.6.2.2)
A0A369K5L4	red	40.54189213	60S ribosomal protein L28
A0A369JPH0	red	40.23977185	S-adenosylmethionine synthase (EC 2.5.1.6)
A0A369J2C9	red	39.70645535	AMP deaminase (EC 3.5.4.6)
A0A369JT17	red	39.62652388	Alanine--tRNA ligase (EC 6.1.1.7) (Alanyl-tRNA synthetase) (AlaRS)
A0A369JF09	red	39.2870333	40S ribosomal protein S7
A0A369JPZ9	red	39.24782444	40S ribosomal protein S21
A0A369K2X1	red	39.03438506	60S ribosomal protein L13
A0A369JT05	red	39.00064748	60S ribosomal protein L12
A0A369JBU0	red	38.93183108	60S ribosomal protein L27
A0A369JKE1	red	38.90191015	Pyruvate dehydrogenase E1 component subunit beta (EC 1.2.4.1)
A0A369JY94;A0A369JSR4	turquoise	273.9869449	#N/A
A0A369JX44	turquoise	273.5537564	Unsaturated glucuronyl hydrolase
A0A369JNB4	turquoise	272.8702572	Cuticle-degrading protease
A0A369J7S8	turquoise	272.6892661	Putative metallocarboxypeptidase ecm14
A0A369JH36	turquoise	271.6516546	Putative extracellular serine carboxypeptidase
A0A369JY87	turquoise	271.6500096	MFS domain-containing protein
A0A369JP43	turquoise	271.641901	Imidazolonepropionase
A0A369J097	turquoise	271.6056686	Short/branched chain specific acyl-CoA dehydrogenase, mitochondrial
A0A369JTZ3	turquoise	271.5418732	Endo-beta-1,6-galactanase
A0A369JB76	turquoise	270.6646393	Putative endo-beta-1,4-glucanase D
A0A369J7D9	turquoise	270.5812333	Arabinan endo-1,5-alpha-L-arabinosidase (EC 3.2.1.99)
A0A369JEE2	turquoise	270.2802352	Mesaconyl-C(4)-CoA hydratase
A0A369KDL3	turquoise	270.0242254	Beta-glucuronidase
A0A369JPB8	turquoise	269.1442704	Putative sterigmatocystin biosynthesis monooxygenase stcW
A0A369JNG6	turquoise	268.8994401	Glutamine-dependent NAD(+) synthetase (EC 6.3.5.1) (NAD(+) synthase [glutamine-hydrolyzing])
A0A369K108	turquoise	268.4601534	Laccase-2
A0A369JEP2;A0A369JVH7	turquoise	268.362544	#N/A
A0A369JUI6	turquoise	267.7105166	Amidohydro-rel domain-containing protein
A0A369JI11;A0A369JHT2	turquoise	267.0928904	#N/A
A0A369J8C7	turquoise	267.045527	Uncharacterized protein
A0A369K9T1	yellow	38.11962273	5'-3' exoribonuclease 1 (EC 3.1.13.-)
A0A369JWM3	yellow	38.03018119	Fumarate reductase
A0A369J7C9	yellow	37.79227594	Glutaredoxin-C4
A0A369JJX2	yellow	37.78468764	Pre-mRNA-splicing factor SLT11
A0A369J465	yellow	37.54638745	4-methyl-5-beta-hydroxyethylthiazole kinase (EC 2.5.1.3) (EC 2.7.1.50) (Thiamine-phosphate pyrophosphorylase) (Thiamine-phosphate synthase)
A0A369JC01	yellow	37.37000688	Basic leucine zipper and W2 domain-containing protein 2
A0A369JAR6	yellow	37.24071976	3-ketodihydrosphingosine reductase TSC10
A0A369JNS6	yellow	37.00182243	Disulfide-bond oxidoreductase YfcG
A0A369JL94	yellow	36.86220028	C-8 sterol isomerase
A0A369JHM8	yellow	36.46607229	Uncharacterized protein
A0A369JK46;A0A369K5W7	yellow	36.36095556	#N/A
A0A369KEH5	yellow	36.27350479	Aldehyde dehydrogenase
A0A369JXE6;A0A369JYE6	yellow	36.24308162	#N/A
A0A369JTV5	yellow	35.32340913	Phosphatidylinositol transfer protein SFH5 (PITP SFH5)
A0A369JBK4	yellow	34.42783904	Fructose-bisphosphate aldolase (EC 4.1.2.13)
A0A369JMB5	yellow	34.27882813	Peptidylprolyl isomerase (EC 5.2.1.8)
A0A369K137	yellow	34.13846293	Eukaryotic translation initiation factor 4C
A0A369K215	yellow	33.98547336	Uncharacterized protein
A0A369JX93	yellow	33.71696243	Putative glucan endo-1,3-beta-glucosidase btgC
A0A369JZG8	yellow	33.54071331	ATP-dependent RNA helicase DBP5
